# Supplementary material for: A randomized, double-blind phase 2b trial to evaluate efficacy of ChAd63-KH for treatment of post kala-azar dermal leishmaniasis
Source: Mol Ther Methods Clin Dev. 2024 Jul 30;32(3):101310. doi: 10.1016/j.omtm.2024.101310 (PMC11381778; doi:10.1016/j.omtm.2024.101310)
Supplement: Table S6. Transcriptomic data file including raw counts, DEGs, pathway analysis, and module analysis, related to Figure 4 [file mmc4.xlsx]

## Sheet: raw counts
Gene	A011_D0	A011_D1	A012_D0	A012_D1	A013_D0	A013_D1	A014_D0	A014_D1	A015_D0	A015_D1	A017_D0	A017_D1	A018_D0	A018_D1	A019_D0	A019_D1	A020_D0	A020_D1	Y025_D0	Y025_D1	Y026_D0	Y026_D1	Y027_D0	Y027_D1	Y028_D0	Y028_D1	Y029_D0	Y029_D1	Y030_D0	Y030_D1	Y031_D0	Y031_D1	Y032_D0	Y032_D1	Y033_D0	Y033_D1	Y034_D0	Y034_D1	Y035_D0	Y035_D1	Y036_D0	Y036_D1	Y037_D0	Y037_D1	Y038_D0	Y038_D1	Y039_D0	Y039_D1	Y044_D0
A1BG	2	4	3	6	2	1	4	8	4	4	2	0	0	8	7	6	0	3	7	3	5	5	11	2	2	0	1	6	3	3	2	1	3	2	0	0	1	3	1	1	2	2	6	6	6	3	2	4	8
A1CF	0	0	0	0	0	0	0	1	0	0	0	0	0	0	0	0	0	0	0	0	0	0	0	0	0	0	0	0	0	0	0	0	0	1	0	0	0	0	0	0	0	0	0	0	0	0	0	0	0
A2M	5	10	5	9	1	4	8	11	10	6	3	6	4	2	2	5	1	3	16	1	2	6	5	8	23	12	1	2	4	3	3	1	9	6	6	7	4	3	4	1	4	4	3	3	3	0	8	4	2
A2M-AS1	355	391	378	354	198	77	146	219	446	438	253	201	319	315	207	205	234	273	634	179	289	144	365	387	552	443	154	102	367	163	98	90	718	371	258	278	161	223	163	67	299	298	320	357	270	256	395	359	384
A2ML1	0	0	0	0	1	0	0	0	0	0	0	0	0	0	0	0	0	0	0	0	0	0	0	0	0	0	0	0	0	0	0	0	0	0	0	0	0	0	0	0	0	0	0	0	0	0	0	0	0
A2MP1	0	0	0	0	0	0	0	0	3	0	0	0	1	0	0	1	0	1	1	0	0	1	0	1	2	1	0	1	0	0	0	0	1	1	2	1	1	0	0	0	1	2	1	0	1	0	1	2	0
A4GALT	3	5	16	21	44	11	17	18	2	1	55	29	15	10	16	10	0	0	2	7	0	0	7	10	10	9	28	38	15	22	11	13	6	4	7	3	1	3	2	0	6	1	11	10	7	7	0	7	0
A4GNT	0	0	0	0	0	0	0	0	0	0	0	0	0	0	0	0	0	0	0	0	0	0	0	0	0	0	0	0	0	0	0	0	0	0	0	0	0	0	0	0	0	0	0	0	1	0	0	0	0
AA06	0	1	1	5	2	0	0	0	0	7	0	1	1	1	0	2	0	0	1	0	0	1	1	1	1	0	1	0	1	0	0	1	2	2	0	2	0	0	7	0	2	5	0	0	0	0	0	0	0
AAAS	106	241	114	111	149	99	127	201	116	122	106	113	122	139	82	105	73	122	180	92	150	217	167	147	207	87	66	77	150	61	115	72	199	200	89	137	63	179	89	66	155	164	100	137	55	107	86	131	100
AACS	67	105	54	75	84	40	80	70	57	48	87	86	75	118	67	96	34	66	158	37	87	129	170	93	133	98	49	60	155	59	28	58	187	135	61	113	39	101	66	42	87	64	53	73	63	57	131	129	104
AACSP1	0	0	0	1	0	0	0	0	0	1	0	0	0	0	0	0	0	0	0	0	0	0	0	0	0	0	0	0	0	0	0	0	0	0	0	0	0	0	0	0	0	0	0	0	0	0	0	0	0
AADAC	0	0	0	0	0	0	0	0	0	0	0	0	0	0	0	0	0	0	0	0	0	0	0	0	0	0	0	0	0	0	0	0	0	1	0	0	0	0	0	0	0	0	0	0	0	0	0	0	0
AADACL2	0	0	0	0	0	0	0	0	0	0	0	0	0	0	0	0	0	0	0	0	0	0	0	0	1	0	0	0	0	0	0	0	0	0	0	0	0	0	0	0	0	0	0	0	0	0	0	0	0
AADACL3	0	0	0	0	0	0	0	0	0	0	0	0	0	0	0	0	0	0	0	0	0	0	0	0	2	0	0	0	0	0	0	0	0	0	0	0	0	0	0	0	0	0	0	0	0	0	0	0	0
AADACL4	0	0	0	0	0	0	0	0	0	0	0	0	0	0	0	0	0	0	0	1	0	0	0	0	0	0	0	0	0	0	0	0	0	0	0	0	0	0	1	0	0	0	0	0	0	0	0	0	0
AADAT	0	0	1	0	0	0	0	0	0	0	0	0	0	0	0	0	0	0	0	0	0	0	0	0	0	0	0	0	0	0	0	0	0	0	0	0	0	0	0	0	0	0	0	0	0	0	0	0	0
AAED1	32	67	44	42	83	46	77	136	93	64	54	80	45	106	56	74	42	75	112	61	99	212	146	92	117	69	49	51	110	62	23	32	85	134	42	81	33	71	45	66	73	79	71	125	57	46	55	66	85
AAGAB	99	182	131	141	193	116	163	242	175	209	197	159	200	217	161	222	140	250	370	147	185	513	337	244	246	248	160	162	272	156	37	125	243	270	206	263	138	217	140	193	147	214	114	244	126	87	164	153	160
AAK1	13	13	11	6	5	6	5	5	7	4	16	19	6	5	21	7	5	11	15	5	10	13	3	2	0	0	6	3	10	2	1	4	21	14	8	19	6	6	4	0	9	9	12	8	12	8	4	7	11
AAMDC	37	33	30	15	46	13	29	23	21	16	24	35	24	46	12	15	18	35	48	7	37	41	41	23	45	30	33	36	38	15	4	14	33	20	20	21	22	18	23	22	39	17	14	55	40	18	35	37	59
AAMP	210	486	269	245	445	271	402	605	411	212	364	433	311	538	330	413	163	357	538	270	426	699	465	395	428	401	230	282	415	231	173	338	369	601	289	407	193	490	347	340	366	426	251	326	228	225	276	300	210
AANAT	0	0	0	0	1	1	2	2	0	1	0	0	0	0	0	0	0	0	0	0	1	0	0	0	0	0	0	0	1	0	0	0	0	0	0	2	0	0	0	0	0	0	0	3	0	0	1	0	5
AAR2	215	456	260	234	384	209	296	438	320	258	208	243	298	434	272	257	158	284	480	245	364	568	533	419	413	296	249	231	372	215	174	233	433	610	294	318	204	372	295	231	280	328	304	414	183	222	297	376	319
AARD	30	39	16	40	23	12	22	39	25	51	16	14	24	24	22	29	14	9	39	7	16	37	29	38	37	27	13	19	40	19	11	12	44	29	7	20	12	20	17	23	27	16	22	23	23	20	31	21	33
AARS	271	524	278	279	356	267	341	440	326	254	322	337	308	497	238	367	132	308	489	320	316	586	471	386	397	295	211	281	366	240	230	245	499	586	304	457	266	445	289	270	441	461	237	273	182	139	325	445	155
AARS2	70	109	45	79	92	51	65	144	83	82	69	83	69	106	82	70	60	74	139	44	91	117	171	129	109	75	46	54	126	62	56	49	135	120	42	76	44	70	61	33	68	85	120	106	55	61	74	135	183
AASDH	1	10	3	0	9	2	5	8	11	15	4	6	11	8	6	8	7	13	15	2	4	20	17	11	27	14	6	2	13	8	0	2	27	11	3	19	5	10	8	6	8	6	9	15	3	3	16	3	11
AASDHPPT	37	91	49	69	105	20	44	68	92	56	61	39	94	51	78	92	54	115	116	8	84	193	101	116	133	86	86	55	87	47	0	40	108	98	38	110	78	79	77	76	99	90	54	92	53	31	65	58	100
AASS	11	28	13	10	8	8	24	22	14	8	8	22	3	6	1	8	12	9	25	2	18	24	15	8	13	9	3	6	31	22	1	6	14	24	4	5	3	3	10	5	9	10	13	14	11	9	9	8	16
AATF	435	716	413	419	581	355	560	948	872	823	768	598	707	950	526	748	321	896	1189	412	659	1125	873	867	933	622	393	397	808	496	312	381	786	898	593	972	380	664	477	661	684	767	487	609	467	310	480	411	396
AATK	494	648	208	296	464	395	500	533	336	158	212	234	112	145	127	190	106	177	166	145	319	257	570	774	301	219	137	169	273	372	92	89	279	305	169	181	116	78	233	227	285	309	169	233	497	287	157	238	304
ABAT	270	350	270	272	171	152	314	445	224	177	171	137	273	253	206	336	66	140	263	117	286	323	257	315	328	274	168	201	235	192	221	87	442	282	158	232	92	74	221	132	298	312	123	112	104	56	136	160	163
ABCA1	447	778	199	251	897	701	371	731	583	428	411	706	281	615	324	510	137	490	510	334	427	933	519	859	598	438	153	242	447	271	115	367	387	593	274	513	377	585	280	874	367	416	188	343	245	298	213	329	468
ABCA10	4	8	1	2	0	2	5	4	7	3	4	2	14	2	7	6	3	6	15	0	2	2	4	6	15	23	6	2	11	6	1	1	8	3	3	7	3	0	9	5	8	4	9	8	1	1	4	2	2
ABCA11P	135	167	129	142	167	89	135	264	205	167	120	114	178	130	187	217	129	242	350	59	201	380	246	293	271	272	157	108	269	156	30	78	284	205	82	169	115	91	109	70	122	108	116	170	103	52	166	125	199
ABCA12	0	0	0	1	0	0	0	0	0	0	1	0	1	0	1	0	0	0	1	0	1	0	0	0	0	0	0	0	0	0	0	0	1	0	0	0	0	0	0	0	0	0	0	0	0	0	0	0	0
ABCA13	2	4	2	3	13	9	2	3	2	0	0	0	1	1	0	1	2	9	1	2	7	10	2	4	0	0	0	1	3	2	1	2	14	1	0	0	0	1	0	0	2	5	1	4	2	2	0	0	3
ABCA17P	0	0	0	0	0	0	2	0	0	0	0	0	0	0	1	2	0	0	0	0	0	0	0	0	1	0	0	0	0	1	0	0	0	0	0	3	0	0	0	0	0	0	0	1	0	0	0	0	0
ABCA2	368	558	294	325	345	280	430	772	923	556	532	291	792	422	533	560	396	445	1277	347	715	767	1093	1315	1172	916	320	229	874	548	328	231	1212	638	246	426	441	507	316	198	566	751	318	251	405	235	374	436	498
ABCA3	30	82	44	29	32	25	46	74	98	76	51	22	80	50	30	51	29	54	106	27	65	77	80	87	115	80	45	37	66	43	43	26	101	54	33	62	42	25	29	18	62	53	26	32	39	11	29	16	40
ABCA4	0	0	1	1	0	0	0	0	0	0	0	1	0	0	0	0	0	0	0	0	0	0	0	0	0	0	0	0	0	0	0	0	0	0	0	0	0	0	0	0	0	0	0	0	0	0	0	0	0
ABCA5	45	62	55	40	62	8	21	61	124	168	73	24	215	83	85	152	72	123	321	43	81	182	108	169	337	180	75	60	185	64	2	28	279	102	31	114	79	50	111	68	122	102	114	121	55	20	95	47	88
ABCA6	3	2	3	1	0	1	2	4	1	0	3	0	0	1	0	1	1	1	3	0	3	1	1	2	4	5	1	1	5	2	0	0	4	6	0	4	0	2	1	0	3	1	0	1	1	0	4	2	3
ABCA7	137	212	131	176	130	123	184	171	125	74	52	108	37	108	79	93	89	76	92	41	124	138	266	152	206	118	36	39	129	60	28	53	195	143	54	86	56	76	63	38	47	38	118	150	101	116	104	218	188
ABCA8	0	0	0	0	0	0	0	0	0	0	0	0	0	0	0	0	0	0	0	0	0	0	0	0	0	0	0	0	0	0	0	0	0	0	0	0	0	0	0	0	0	0	0	0	0	0	0	0	0
ABCA9	1	5	1	1	1	0	4	4	1	1	1	0	2	0	1	1	0	0	1	0	1	2	1	2	2	3	0	2	6	0	1	1	8	3	0	0	0	0	2	0	3	0	0	2	0	1	0	0	1
ABCB1	49	68	54	67	38	19	57	77	92	79	44	24	68	34	15	37	28	72	127	7	59	119	82	85	126	95	44	39	99	43	2	12	120	47	25	55	33	53	56	21	39	51	61	57	34	22	66	46	51
ABCB10	146	301	179	195	258	129	198	235	170	176	199	246	203	231	190	246	135	150	266	145	395	332	312	184	260	250	294	322	247	209	100	150	294	247	196	191	120	158	208	139	201	225	282	244	325	220	241	259	196
ABCB11	0	0	2	1	2	0	0	0	0	1	0	1	0	2	1	1	0	0	1	1	1	3	1	3	0	1	0	0	2	0	1	0	1	2	2	2	2	1	0	2	0	1	0	1	4	0	1	1	1
ABCB4	6	10	14	13	31	9	13	25	17	18	3	18	5	18	11	16	6	9	19	1	29	49	50	31	30	16	0	4	21	18	26	16	37	22	7	11	2	4	26	21	22	19	21	11	19	9	19	25	21
ABCB5	0	2	2	0	4	0	0	0	0	0	1	2	3	0	0	0	7	2	0	3	3	4	0	0	3	0	3	5	4	3	1	0	3	2	7	0	1	0	1	0	0	1	5	2	3	1	1	2	0
ABCB6	47	75	65	88	76	70	46	66	46	45	42	34	51	40	37	78	36	29	88	26	84	74	57	54	74	51	103	57	87	43	37	39	86	70	46	37	30	26	66	20	57	25	83	43	53	50	49	58	75
ABCB7	90	158	69	108	147	48	82	116	76	117	86	44	103	88	85	90	54	161	212	18	99	249	154	164	158	122	86	114	205	95	0	60	229	129	51	113	80	100	105	99	104	117	73	89	61	30	111	58	133
ABCB8	46	94	27	55	62	52	74	73	62	39	32	28	35	55	40	50	29	48	102	23	71	56	68	71	97	60	45	25	90	35	52	28	102	86	29	45	27	47	52	19	37	66	54	29	40	32	33	27	88
ABCB9	1	3	0	3	0	0	2	0	0	0	1	0	1	0	1	0	0	0	0	1	1	0	2	1	1	0	1	2	1	2	0	0	0	1	1	0	1	0	0	1	0	0	3	2	0	0	0	0	3
ABCC1	321	544	207	298	344	351	373	450	297	250	191	453	161	235	259	352	127	229	553	185	529	472	674	367	456	452	234	214	425	264	218	174	492	468	186	269	138	191	176	106	239	302	407	365	235	276	322	363	568
ABCC10	161	213	119	117	157	111	178	220	226	104	126	165	140	173	147	157	90	155	307	92	207	368	290	239	220	185	95	131	213	114	68	95	302	247	94	122	84	118	132	106	129	147	188	205	124	125	176	146	219
ABCC11	0	0	0	1	0	0	0	2	1	1	1	0	0	1	0	0	0	1	0	0	1	1	0	0	0	0	0	0	0	1	2	1	0	1	0	1	0	1	0	0	0	1	0	2	0	0	0	2	0
ABCC12	0	0	0	0	0	0	0	0	0	0	0	0	0	0	0	0	0	0	0	0	0	0	0	0	0	0	0	0	0	0	0	0	0	0	0	1	0	0	0	0	1	0	0	0	0	0	0	0	0
ABCC13	4	22	5	15	57	9	10	10	20	36	55	13	28	7	12	22	48	14	6	8	28	37	13	12	19	25	63	72	64	46	1	30	6	27	8	16	8	6	12	11	7	7	14	14	44	8	11	13	5
ABCC2	10	12	8	10	16	11	21	17	20	24	18	9	17	15	5	19	6	22	17	6	9	13	15	29	16	5	20	8	28	18	0	3	33	20	7	17	7	10	11	12	8	9	15	15	15	2	13	13	24
ABCC3	20	26	35	40	10	34	66	25	5	3	17	14	10	13	6	8	14	7	9	18	83	28	8	17	10	5	2	5	10	4	2	7	3	23	7	17	2	20	8	7	32	21	28	29	15	17	31	24	23
ABCC4	32	66	69	66	67	15	15	32	34	42	58	32	57	25	32	57	55	42	38	16	137	134	43	59	77	33	159	140	86	55	0	25	79	60	24	44	8	41	25	30	50	32	52	75	82	28	59	40	36
ABCC5	59	77	62	97	43	18	51	75	68	55	65	30	113	33	45	89	33	31	70	13	52	88	61	79	121	62	70	49	70	40	3	19	75	31	34	86	32	29	54	23	39	38	37	35	49	23	46	30	75
ABCC6	5	14	7	4	3	5	10	11	3	1	2	5	2	2	2	4	0	0	1	1	3	8	3	9	2	0	2	2	5	1	1	2	7	1	1	2	0	3	6	0	5	2	3	1	3	7	5	0	7
ABCC6P1	0	0	1	3	0	0	0	1	0	1	1	0	0	1	0	0	1	0	1	0	0	0	0	0	0	0	0	0	0	0	1	0	0	0	0	1	0	0	1	0	1	0	0	0	0	0	0	0	1
ABCC8	0	0	0	0	0	0	0	0	2	0	0	0	0	0	0	0	0	0	0	0	0	0	0	0	0	0	0	0	0	0	0	0	1	2	0	0	0	0	0	0	0	0	0	0	0	0	1	0	0
ABCC9	0	0	0	0	0	0	0	0	0	0	0	0	0	0	0	0	0	0	0	0	0	0	0	0	0	0	0	0	0	0	0	0	0	0	0	0	0	0	0	0	0	0	0	0	0	0	0	0	0
ABCD1	139	350	208	247	509	315	311	517	280	232	281	404	208	459	182	245	94	257	487	414	313	645	232	294	302	272	191	303	291	181	241	518	342	1038	187	296	213	515	208	655	255	285	136	279	131	233	139	179	179
ABCD2	48	57	28	26	39	11	34	50	51	71	37	13	77	36	26	54	22	69	111	19	48	120	60	91	98	63	44	44	118	50	1	13	90	45	20	64	39	26	39	9	43	33	47	54	45	12	62	27	50
ABCD3	71	124	72	75	102	48	83	120	91	100	77	77	79	92	41	102	64	133	183	35	139	206	194	129	122	110	72	43	133	69	5	24	180	105	53	94	53	95	80	61	78	81	107	113	59	44	110	86	90
ABCD4	159	282	146	198	160	107	193	237	163	124	131	170	166	194	146	172	103	122	289	90	199	319	293	230	252	169	96	104	261	123	87	106	326	269	89	114	115	146	121	76	145	177	176	209	137	142	196	235	318
ABCE1	207	507	275	319	390	181	239	454	517	554	397	369	510	538	343	572	408	766	1156	378	617	1243	1134	657	724	458	472	420	862	419	68	282	891	454	337	597	358	486	319	289	408	599	397	592	300	172	619	389	430
ABCF1	454	853	485	465	559	375	468	688	445	357	444	456	437	515	294	352	163	352	591	255	537	770	613	609	529	308	211	377	418	277	148	250	577	750	345	513	239	442	346	309	479	504	398	415	278	263	348	459	312
ABCF2	113	253	174	156	241	67	169	223	221	202	160	90	185	199	116	176	91	234	320	70	209	446	189	265	308	154	136	200	259	148	4	97	221	259	127	254	161	214	183	128	199	206	148	180	108	55	167	126	153
ABCF3	154	271	142	206	225	138	197	260	307	193	256	231	202	246	189	226	114	230	302	212	212	315	259	244	296	176	99	145	207	162	67	155	344	284	181	353	138	205	218	210	284	284	161	136	134	92	156	147	127
ABCG1	49	91	61	61	66	54	44	85	43	39	26	87	44	77	40	53	10	19	20	11	68	80	110	84	40	30	24	17	61	32	4	10	74	33	26	53	23	26	35	17	43	41	42	67	37	36	37	89	102
ABCG2	1	6	17	17	10	3	3	2	5	8	16	3	11	5	3	10	10	5	1	6	16	12	6	19	4	1	14	23	12	11	0	4	2	17	6	5	0	1	3	1	3	2	7	5	6	6	2	2	2
ABCG4	0	0	0	0	0	0	0	0	3	0	0	1	0	0	0	0	0	0	0	0	0	0	0	0	0	0	3	0	1	0	0	0	0	0	0	0	0	0	0	0	0	0	0	0	0	0	0	0	0
ABCG5	0	0	1	1	0	0	0	0	0	0	0	0	0	0	0	0	0	0	1	0	0	0	0	0	0	0	0	0	0	0	0	0	0	0	0	0	0	0	0	0	0	1	0	0	0	0	0	0	0
ABCG8	0	0	0	0	0	0	0	0	0	0	0	0	0	0	0	0	0	0	0	0	0	0	0	0	0	0	0	0	0	0	0	0	1	0	0	0	0	0	0	0	0	0	0	0	0	0	0	0	0
ABHD1	14	39	19	28	23	5	15	22	41	34	20	15	27	30	29	20	14	28	70	29	25	28	33	30	40	25	8	14	39	16	7	6	43	42	25	31	13	15	32	20	35	36	18	16	24	14	28	8	15
ABHD10	32	46	24	50	53	29	33	51	44	33	20	27	24	25	20	38	25	30	65	8	38	74	56	31	35	37	30	23	48	17	4	11	46	36	14	31	16	29	26	20	19	20	44	63	19	27	43	41	69
ABHD11	21	23	36	22	35	29	38	56	22	10	9	28	12	22	22	25	17	13	37	13	23	38	30	12	27	29	13	18	19	11	6	9	29	25	14	22	9	29	19	14	11	33	22	14	16	7	14	19	43
ABHD12	26	39	39	43	60	19	40	72	63	64	68	34	69	51	53	90	54	118	121	14	60	150	58	68	110	82	57	78	86	58	3	29	77	116	36	98	34	60	73	54	79	65	43	58	38	30	65	32	77
ABHD12B	0	1	0	0	0	0	0	1	0	0	0	0	0	0	0	1	0	0	0	0	0	0	2	0	1	1	0	0	1	0	0	0	0	0	0	0	0	0	0	0	0	0	0	0	1	0	1	0	0
ABHD13	65	116	95	115	160	138	145	166	77	39	45	87	52	108	62	68	68	108	170	48	173	188	179	123	133	144	66	102	106	60	36	69	166	157	51	69	51	81	49	45	63	75	52	122	68	73	108	107	212
ABHD14A	43	98	48	53	71	52	67	114	78	69	73	64	74	66	59	62	37	79	128	27	114	135	145	129	99	81	55	46	103	58	21	42	117	100	46	65	29	42	61	18	60	46	92	87	35	23	83	94	73
ABHD14B	335	563	247	306	317	239	574	594	411	303	312	264	251	290	278	367	239	243	486	193	516	530	667	429	474	361	250	213	386	264	235	192	516	440	239	332	173	216	386	115	392	451	380	348	266	153	307	357	407
ABHD15	130	224	125	125	158	108	162	232	184	126	162	197	121	159	107	156	83	98	290	82	255	305	250	310	297	163	84	90	178	105	45	91	289	187	80	149	108	166	141	85	176	183	170	195	118	93	174	202	196
ABHD16A	280	472	372	413	507	327	463	787	467	336	397	423	358	438	428	530	293	400	608	341	429	634	642	572	436	395	291	272	437	327	224	590	403	719	351	419	313	606	289	453	390	495	298	358	304	288	296	278	339
ABHD16B	73	84	22	62	53	62	87	108	67	43	27	56	32	60	89	62	51	37	94	27	83	94	139	78	67	76	53	29	64	37	52	37	109	87	30	42	18	42	47	33	38	49	74	85	44	54	66	57	136
ABHD2	1895	2638	1412	1801	1350	1028	1633	2310	1086	954	1344	1744	923	1828	902	1437	493	1350	1579	741	1806	2255	2110	2325	1408	1141	928	1425	1474	1147	484	786	2076	1861	1570	1756	1092	1254	859	1044	1363	1581	1278	1278	1673	1197	1209	1501	1526
ABHD3	321	501	231	359	693	226	440	544	572	590	299	266	432	527	405	538	450	980	745	178	384	1048	617	655	742	464	282	356	606	392	28	345	606	661	325	735	432	513	327	540	477	374	298	488	443	240	360	279	564
ABHD4	376	585	294	361	360	270	444	567	336	246	335	260	272	383	229	330	139	193	293	209	588	484	698	707	569	476	232	265	337	328	158	197	424	549	298	385	186	346	311	237	409	486	246	277	349	206	231	305	255
ABHD5	486	603	263	363	441	432	543	962	684	491	512	275	514	537	334	616	191	299	463	271	676	849	855	1147	818	523	279	196	341	381	153	233	491	541	363	577	221	390	374	537	451	583	237	280	593	185	203	185	289
ABHD6	68	173	113	99	98	52	102	172	186	108	159	105	146	155	117	142	63	139	260	82	123	188	197	194	206	155	89	94	157	112	111	71	206	169	133	178	105	132	102	114	151	139	92	117	88	54	87	95	116
ABHD8	52	123	49	87	117	94	130	150	80	51	40	95	52	122	90	90	58	74	104	59	141	136	88	101	98	102	63	63	83	75	65	58	116	137	53	67	32	66	78	62	57	79	101	126	42	67	99	129	109
ABI1	330	664	377	455	739	423	452	667	544	357	541	448	717	629	532	614	453	461	730	603	756	1044	648	673	634	616	771	712	685	649	302	559	737	911	475	426	313	474	465	569	465	579	505	593	583	423	352	409	392
ABI2	40	49	37	46	30	21	59	47	55	49	18	24	57	38	26	51	51	61	80	17	48	86	68	62	108	70	30	40	97	55	0	17	50	41	20	43	19	22	43	14	24	19	36	62	55	28	29	46	82
ABI3	948	1597	951	824	1857	1259	1014	1739	1479	905	949	1154	937	1372	805	777	651	1080	2686	1144	900	2018	1904	1900	1698	1511	585	695	1113	649	804	829	1322	1816	845	1042	650	1635	630	1280	780	942	928	1370	661	839	613	672	1002
ABI3BP	0	0	0	0	0	0	0	0	0	0	0	0	0	0	0	0	0	0	0	0	0	0	2	0	0	0	0	0	0	0	0	0	0	0	2	0	0	0	0	0	0	0	0	0	0	0	0	0	0
ABL1	144	278	153	162	178	88	186	245	145	170	170	93	204	202	127	195	72	204	288	66	187	391	268	319	351	152	136	111	244	123	18	87	303	247	97	182	133	140	170	137	165	165	133	153	105	54	142	126	169
ABL2	106	192	98	80	104	90	68	162	166	186	127	115	174	148	131	201	95	147	288	194	174	344	194	195	231	143	85	80	238	118	21	105	202	212	128	187	129	109	111	172	114	134	93	105	84	50	112	85	91
ABLIM1	65	160	91	140	79	75	70	102	66	64	76	69	82	100	91	128	43	82	163	96	136	129	106	126	97	59	96	70	119	66	42	49	157	182	57	100	69	103	72	75	81	80	67	73	64	61	75	93	56
ABLIM2	0	1	0	3	0	0	0	1	0	1	1	2	0	1	0	1	0	0	2	1	5	1	1	0	1	1	0	0	0	0	0	1	3	1	1	0	0	0	0	0	0	0	0	0	0	1	1	1	0
ABLIM3	20	31	26	13	13	19	12	12	2	3	6	3	10	13	13	16	4	0	3	21	74	16	9	14	15	5	10	5	3	5	3	9	5	42	5	0	3	11	8	8	22	24	14	9	11	13	5	6	4
ABO	1	4	2	2	1	0	0	0	16	21	17	16	2	0	1	5	8	15	4	0	2	3	1	1	4	4	2	0	4	6	1	2	0	0	5	0	2	3	0	2	6	2	0	1	0	1	8	14	12
ABP1	1	3	4	0	0	5	1	1	0	0	12	22	0	0	7	6	0	5	0	1	20	39	0	0	10	1	10	3	3	0	1	2	1	10	4	9	3	1	1	0	10	18	9	2	1	0	4	23	3
ABR	31	29	12	29	18	13	29	31	4	6	3	18	3	12	12	7	7	15	29	4	24	23	18	11	24	31	4	8	8	9	4	4	19	21	2	8	2	16	7	6	8	18	15	23	11	19	11	25	23
ABRA	0	0	1	0	0	1	0	0	0	0	0	0	1	0	0	0	0	0	1	0	0	0	3	0	1	1	0	0	0	0	0	0	0	1	0	0	0	0	0	0	0	0	0	1	3	0	0	0	0
ABRACL	192	423	282	313	515	289	388	740	455	331	402	562	389	692	579	761	481	740	1266	581	587	1317	719	728	592	700	477	522	687	491	243	656	925	1019	357	452	473	834	368	641	511	736	386	783	362	330	454	437	565
ABT1	329	605	289	353	549	343	541	744	548	360	423	497	395	595	481	562	428	517	748	339	798	945	954	687	742	727	450	539	619	458	262	413	774	962	373	507	305	510	457	379	462	678	469	697	458	325	554	614	751
ABTB1	4181	6855	3898	5163	5324	2777	3768	5967	6897	4042	5944	3236	6161	4489	4978	6371	3588	3690	3330	3208	7093	6784	5430	8381	6201	4832	5760	7070	5591	6268	3453	4687	5392	7716	6190	6567	3355	3590	5232	4655	5486	6219	3610	2779	5213	2950	2312	2296	4175
ABTB2	25	39	17	25	102	25	22	32	18	10	65	122	15	60	45	73	9	59	24	61	41	181	22	19	59	38	57	101	63	35	11	274	29	293	98	129	10	122	9	181	100	87	3	77	6	125	41	57	34
ACAA1	501	721	364	429	539	514	611	832	441	313	403	713	244	489	422	516	325	448	586	239	538	786	614	535	591	378	264	322	468	265	225	333	601	727	371	559	284	381	342	300	382	458	348	572	406	425	377	505	738
ACAA2	122	139	134	140	126	62	112	158	188	144	175	81	170	123	113	177	63	172	307	32	163	274	192	226	287	257	120	180	220	143	4	62	214	163	74	207	89	170	137	66	151	170	144	164	133	65	186	90	152
ACACA	34	65	36	27	63	27	47	46	37	32	23	32	63	36	41	43	19	40	124	9	32	93	60	74	80	64	28	31	66	42	1	12	62	46	19	62	25	36	35	28	42	27	45	59	22	29	37	42	60
ACACB	68	131	73	89	55	46	77	94	76	77	117	145	74	78	100	103	41	58	86	19	74	97	139	133	167	102	63	56	142	56	50	27	191	109	53	102	38	40	61	24	93	52	53	48	36	29	89	74	111
ACAD10	127	208	83	120	120	81	112	191	143	66	106	97	118	129	104	152	62	114	195	89	178	185	105	158	178	112	91	88	160	85	74	93	241	255	66	118	65	110	106	108	139	138	84	86	76	50	65	85	130
ACAD11	97	133	87	113	78	56	108	167	176	150	158	111	164	123	112	118	101	101	305	63	125	215	206	203	195	168	57	93	277	133	52	49	299	159	96	169	76	69	131	57	160	133	87	94	84	66	146	154	106
ACAD8	125	236	118	141	130	129	151	283	336	242	209	226	265	189	200	260	134	183	394	138	164	286	265	298	297	228	126	141	297	178	144	96	319	267	188	237	138	165	125	111	183	214	128	163	145	60	167	115	139
ACAD9	201	273	160	192	180	181	229	365	283	187	197	145	206	185	187	194	123	178	461	152	358	623	344	298	308	247	149	172	364	197	219	153	333	322	107	184	111	160	163	149	202	244	203	226	190	114	208	154	236
ACADL	0	0	0	0	0	0	0	0	0	0	0	0	1	0	0	0	0	0	0	0	0	0	0	0	0	0	0	0	0	0	0	0	0	0	0	0	0	0	0	0	0	0	0	0	0	0	0	0	0
ACADM	25	36	19	27	33	9	17	44	33	41	14	22	37	29	34	45	34	72	73	13	42	126	39	64	93	33	38	45	51	35	0	19	59	37	20	61	25	21	34	38	13	35	28	75	27	13	85	31	53
ACADS	78	127	56	86	115	72	116	171	121	66	141	118	129	54	95	155	58	65	129	125	90	135	168	184	167	143	105	132	128	87	75	89	115	190	83	104	56	108	122	89	111	156	76	78	64	54	78	31	87
ACADSB	84	104	60	78	49	36	60	93	46	48	57	37	51	44	31	53	24	44	107	25	70	124	125	98	74	74	32	31	73	53	12	12	129	61	35	47	36	31	46	21	55	34	56	53	41	15	54	44	71
ACADVL	183	336	216	248	283	113	173	314	228	183	279	228	181	221	184	233	94	194	231	141	252	342	301	238	298	164	114	125	193	164	54	192	172	273	206	326	133	194	145	165	241	310	175	211	149	138	151	155	143
ACAN	0	0	0	0	0	0	0	0	0	0	0	0	0	0	0	0	0	0	0	0	0	0	0	0	0	0	0	0	0	0	0	0	0	0	0	0	0	0	1	0	0	0	0	0	0	0	0	0	0
ACAP1	1418	2354	1131	1222	1571	936	1709	2444	3088	2713	2175	1588	2445	2078	2341	3172	1572	1987	4053	1820	2356	3484	3115	3336	3297	2487	1648	1878	3740	2333	1647	1493	3802	3040	1626	2246	1536	1584	1723	1403	2516	2688	1473	1556	1418	973	1392	1400	1967
ACAP2	860	1280	575	911	1104	833	1055	1344	811	772	612	1054	528	1329	470	798	351	834	836	490	1127	1748	1635	1384	1129	993	495	581	1018	588	359	550	1021	1375	580	974	397	867	461	757	652	789	618	979	744	901	632	1056	747
ACAP3	186	271	158	221	163	181	241	293	129	110	79	168	113	160	118	142	77	106	214	59	248	262	332	256	249	189	97	133	260	142	59	115	274	223	98	153	76	101	90	59	128	119	171	225	106	182	189	232	337
ACAT1	25	28	24	23	65	14	38	42	66	31	32	29	48	45	37	73	52	113	85	10	41	157	40	79	84	54	46	68	61	43	3	30	46	55	30	57	45	64	45	54	39	42	31	56	29	18	73	30	66
ACAT2	12	41	26	22	56	9	26	44	19	24	36	17	35	33	23	37	36	68	71	3	41	94	59	60	61	43	29	50	53	23	0	23	53	39	20	55	30	34	31	22	31	52	22	40	29	8	64	19	59
ACBD3	156	287	139	183	266	166	220	337	164	116	99	212	125	281	121	190	64	191	234	116	319	453	401	267	273	227	134	185	216	155	108	190	289	341	136	202	97	187	134	128	154	180	191	312	192	168	248	350	237
ACBD4	139	312	138	182	205	125	197	271	166	129	139	143	170	173	170	198	123	150	290	89	244	207	293	244	279	179	122	124	298	138	143	163	344	288	90	99	108	132	174	86	164	168	147	114	128	91	141	143	270
ACBD5	238	440	241	288	360	232	272	333	297	175	215	324	206	351	139	263	146	284	490	151	354	709	606	431	383	330	187	233	377	187	50	201	380	419	185	309	126	280	182	201	198	242	244	317	268	192	255	280	277
ACBD6	58	86	62	38	66	27	51	106	151	160	89	17	169	69	105	141	91	176	264	33	63	276	89	191	190	142	99	136	202	115	2	37	211	127	58	137	101	97	116	104	109	94	67	79	58	30	89	33	119
ACBD7	0	3	4	2	1	0	0	1	3	5	14	1	7	1	1	2	0	3	2	2	2	5	1	2	1	1	0	0	3	1	0	0	0	2	0	1	1	0	1	1	2	2	2	2	1	0	1	0	1
ACCS	49	109	147	161	47	33	45	56	63	48	67	67	35	38	58	72	28	44	124	21	83	67	60	73	82	40	35	33	83	35	23	24	95	62	33	81	25	23	118	88	56	40	40	54	34	40	34	37	56
ACCSL	2	2	3	8	2	0	3	0	0	0	1	0	6	2	11	6	0	0	3	2	7	5	0	0	3	3	1	0	0	0	0	0	1	7	4	1	0	1	1	0	1	1	0	1	0	0	1	1	0
ACD	74	120	69	103	73	89	88	136	65	43	57	67	36	68	46	65	27	35	76	38	90	105	110	60	116	50	47	43	62	32	33	28	71	90	51	82	22	61	56	35	66	53	33	37	34	24	30	53	62
ACE	25	27	8	17	9	19	18	17	10	8	12	22	9	13	6	8	8	32	7	9	19	11	31	24	28	9	8	3	23	12	3	2	37	15	5	4	6	19	1	3	11	5	21	33	5	18	4	11	11
ACE2	0	0	0	0	0	0	1	0	0	0	0	0	0	0	0	0	0	0	0	0	0	0	0	1	1	0	0	0	0	0	0	0	0	0	0	0	0	0	0	0	0	0	0	0	0	0	0	1	0
ACER1	4	7	11	12	7	7	9	22	16	23	6	1	20	26	8	5	11	10	14	4	10	7	12	12	6	10	9	8	21	11	1	7	43	2	9	9	12	2	13	2	14	14	8	6	3	3	8	9	24
ACER2	38	66	71	57	106	29	53	62	121	106	132	62	207	65	144	138	118	132	127	129	175	214	91	105	173	138	288	197	134	111	33	66	126	138	88	98	71	75	98	64	140	118	102	79	86	64	96	73	57
ACER3	17	36	24	23	63	7	14	47	17	26	35	19	23	26	24	42	15	44	51	16	27	109	35	33	38	25	38	21	44	26	0	12	39	57	11	33	24	41	22	52	18	20	13	56	23	17	26	11	30
ACHE	6	14	75	89	16	2	6	4	5	2	6	21	5	7	0	1	8	4	4	3	19	5	5	22	5	8	26	17	12	7	5	5	4	22	5	1	0	3	2	0	0	2	6	4	12	18	6	0	2
ACIN1	734	1325	733	810	992	622	890	1281	934	877	774	827	740	969	595	840	441	781	1162	541	781	1377	1213	1233	1072	828	444	591	1028	641	307	549	1489	1478	769	1062	550	749	684	672	807	900	615	674	650	475	623	562	750
ACLY	622	981	470	595	692	423	596	824	616	614	623	608	486	809	453	569	282	515	682	369	711	1231	1157	871	966	528	374	470	783	381	72	451	792	1171	444	716	300	729	477	543	586	558	566	809	448	472	585	652	515
ACMSD	0	0	0	0	0	0	0	0	0	1	0	0	0	0	0	0	0	0	0	0	0	0	0	0	0	0	0	0	0	0	0	0	0	0	0	0	0	0	0	0	0	0	0	0	0	0	0	1	0
ACN9	58	102	54	58	98	61	74	107	137	91	78	88	95	143	128	148	127	148	205	58	112	256	250	124	164	169	122	115	217	111	25	98	281	131	74	127	76	103	86	57	99	156	114	145	115	68	144	124	147
ACO1	93	147	90	74	71	55	79	117	108	99	127	82	91	126	72	99	45	81	193	72	120	167	206	107	128	114	67	90	164	71	30	45	194	122	56	93	55	63	104	53	79	105	75	77	68	37	96	63	94
ACO2	452	733	548	558	494	345	428	605	322	243	289	461	237	450	218	270	123	246	413	185	562	568	515	396	406	258	190	190	368	174	96	212	456	591	252	400	159	317	239	216	288	315	318	435	211	277	353	343	369
ACOT1	0	0	1	2	1	0	0	0	1	1	0	1	1	0	1	1	4	0	1	2	16	39	1	1	0	0	1	2	0	0	0	0	1	3	0	1	0	1	0	0	0	0	11	23	1	0	0	1	4
ACOT11	25	42	17	30	14	19	29	35	21	16	71	62	18	16	48	63	21	23	38	12	56	40	24	24	50	32	47	47	61	34	18	12	38	28	44	50	17	17	18	3	66	52	6	5	11	15	34	55	34
ACOT12	2	1	0	0	0	0	0	0	1	0	0	0	0	0	0	0	0	0	0	0	0	0	1	0	0	1	0	0	2	0	1	0	1	1	0	0	0	1	0	0	1	0	1	1	0	1	1	0	0
ACOT13	18	20	20	17	45	19	38	42	16	18	20	26	18	25	17	20	15	56	61	12	35	88	65	37	41	49	35	26	45	31	1	17	69	40	17	27	24	30	22	18	19	27	42	85	27	17	65	53	66
ACOT2	39	66	14	15	24	21	15	33	47	18	37	27	37	38	14	36	10	12	43	21	39	48	36	26	36	20	13	14	22	10	7	9	16	17	12	25	11	20	17	14	35	27	32	45	22	18	42	39	33
ACOT4	1	4	2	3	3	2	4	9	2	5	7	5	16	6	4	4	5	5	13	6	4	9	14	6	7	14	3	4	5	3	0	3	3	6	3	10	5	4	4	4	9	6	6	4	3	3	9	5	1
ACOT6	0	0	1	0	0	0	0	0	0	0	0	0	0	0	0	0	1	0	0	0	0	0	0	1	0	0	0	0	0	0	0	0	0	0	1	3	0	0	0	0	0	0	0	0	0	0	0	0	0
ACOT7	40	80	46	45	75	34	52	51	42	34	38	64	41	89	55	75	40	43	86	56	69	85	93	116	96	75	29	53	55	28	11	51	71	123	44	53	33	94	37	42	62	63	81	63	55	43	55	62	73
ACOT8	144	191	147	118	188	179	182	264	170	97	114	195	93	187	145	175	145	141	231	126	239	353	338	213	254	182	146	108	199	130	83	115	275	282	116	162	88	130	112	105	153	134	167	276	156	161	207	189	334
ACOT9	229	431	228	274	809	352	346	564	309	286	231	668	261	960	210	413	160	763	535	397	372	988	510	417	365	310	236	263	542	308	75	549	371	1175	252	396	227	739	150	695	205	267	322	982	319	685	304	261	389
ACOX1	331	541	344	490	401	273	325	615	597	464	518	373	454	616	441	634	207	355	419	287	627	930	714	810	712	362	200	231	505	319	52	199	480	576	363	619	221	382	201	395	418	509	258	311	490	262	262	284	244
ACOX2	1	0	0	3	2	0	0	0	0	2	1	0	1	0	0	0	1	1	1	0	0	0	1	0	0	0	0	0	0	2	0	0	0	0	0	0	0	2	0	0	0	2	0	0	0	0	0	1	0
ACOX3	81	110	83	86	93	43	64	83	81	59	82	59	79	91	74	99	70	67	114	74	102	128	77	95	95	58	52	27	95	70	35	55	129	108	58	77	48	71	83	80	81	82	64	86	70	39	71	58	103
ACOXL	0	2	1	4	3	5	0	0	3	4	0	1	1	2	2	0	1	2	6	1	1	0	5	4	7	5	2	1	1	0	2	1	2	2	5	0	3	5	1	0	0	0	2	1	12	8	1	0	1
ACP1	229	631	435	542	540	189	322	510	682	720	749	434	721	562	540	698	613	877	1255	428	749	1119	1078	716	806	615	834	660	935	577	174	480	1071	773	435	664	350	468	508	381	543	655	532	841	539	299	633	389	555
ACP2	120	242	148	176	227	194	139	186	74	65	61	163	65	152	61	87	62	118	225	114	137	224	167	144	165	118	66	58	149	72	28	117	146	233	78	79	60	190	73	145	116	80	143	235	92	146	100	129	128
ACP5	261	494	214	211	366	256	333	519	361	314	601	486	340	341	526	525	465	364	577	291	453	614	536	492	463	314	602	648	578	465	368	435	563	714	340	535	225	287	343	236	395	428	280	299	273	202	332	307	426
ACP6	148	239	89	100	74	86	140	213	224	134	174	122	266	200	187	221	127	176	360	112	211	282	319	346	293	258	184	128	405	259	112	104	421	230	108	119	225	126	185	99	216	162	111	70	109	59	151	133	125
ACPL2	123	295	97	136	276	112	138	266	246	199	211	122	312	257	366	345	150	317	698	342	304	581	482	359	490	408	195	282	355	335	157	213	572	343	247	294	260	237	288	192	332	410	209	251	216	100	152	163	242
ACPP	270	505	255	378	351	289	528	543	178	157	195	315	114	291	162	207	104	258	283	139	369	494	296	236	444	258	234	214	252	132	135	185	305	394	192	361	145	291	88	137	242	240	144	221	208	164	172	259	310
ACPT	0	1	0	0	0	0	0	0	0	0	0	0	0	0	0	0	0	0	0	0	0	1	0	0	0	0	0	0	0	0	0	0	0	0	0	0	1	0	0	0	0	0	0	0	0	0	1	0	0
ACR	9	16	6	13	1	0	0	0	0	0	0	0	0	0	0	0	2	0	5	2	0	0	0	1	1	0	0	0	1	0	1	0	1	2	1	4	0	3	1	0	0	0	0	2	2	1	0	0	0
ACRBP	50	64	36	66	82	70	81	82	60	59	47	83	42	72	47	69	17	66	86	46	61	81	86	84	65	47	35	30	78	38	41	64	79	104	45	48	31	75	28	47	43	51	56	70	56	49	37	41	68
ACRC	14	26	18	34	28	15	48	40	31	33	24	25	24	31	16	25	15	19	36	10	29	38	30	26	53	21	15	17	34	17	6	13	45	23	14	17	18	11	19	15	16	18	30	24	19	15	30	22	18
ACRV1	0	0	0	0	1	0	0	0	0	0	0	0	0	0	0	0	0	0	0	0	0	0	0	0	0	0	0	0	0	0	0	1	0	0	0	0	0	0	0	0	0	0	0	0	0	0	0	0	0
ACSBG1	0	0	0	0	0	0	0	0	0	0	0	0	0	0	0	0	0	0	0	0	0	1	0	0	0	0	0	0	0	0	0	0	0	0	0	0	0	2	0	0	0	0	0	0	0	0	0	0	1
ACSBG2	0	0	0	0	0	0	1	1	0	0	0	0	0	0	0	1	0	0	1	0	0	0	0	0	0	0	0	0	0	0	0	1	0	0	0	0	0	0	0	0	1	0	0	1	0	0	0	0	0
ACSF2	102	200	97	122	141	83	106	191	173	127	182	211	101	118	199	261	107	101	239	96	179	221	260	173	239	158	198	150	230	127	68	76	202	236	129	241	65	132	86	108	218	177	119	154	83	57	126	102	155
ACSF3	84	217	122	120	190	77	130	222	177	177	210	151	174	190	139	219	146	178	282	187	269	381	270	237	271	183	163	158	228	197	79	149	220	341	152	183	126	201	160	137	179	247	113	153	86	75	155	197	156
ACSL1	2212	2811	1332	1411	3663	2082	3474	4471	2533	1758	1275	1840	1171	2041	2283	4675	679	1463	1555	1059	1906	3200	2630	3416	2487	2291	754	2418	2744	3384	428	4652	2002	4006	1447	1381	2384	3182	1057	3167	1883	2131	1139	1608	3624	2742	1207	1666	2690
ACSL3	35	55	46	61	109	39	42	74	59	84	50	46	70	68	31	64	34	137	119	18	65	204	74	97	117	87	58	86	118	56	1	72	119	107	31	105	61	79	56	107	69	72	34	77	40	22	50	49	82
ACSL4	548	1101	568	651	1310	824	875	1610	820	535	645	842	595	1128	653	1185	390	899	1161	753	830	1957	1051	1037	1039	1001	588	815	1011	750	142	942	880	1697	626	931	549	1299	383	1126	671	859	429	691	551	475	561	589	509
ACSL5	366	566	373	455	549	360	538	778	452	333	407	582	299	582	298	385	215	417	880	310	509	910	907	677	675	604	252	368	530	239	190	446	701	839	320	542	204	522	272	329	334	386	423	552	349	377	407	458	439
ACSL6	24	65	106	130	108	51	28	42	41	42	163	77	98	57	26	36	58	19	6	40	91	77	19	44	71	36	123	150	99	109	13	70	15	74	44	31	13	26	35	19	59	30	52	22	104	60	20	30	11
ACSM1	0	1	0	0	1	0	1	2	1	2	1	0	1	0	1	4	0	2	0	1	1	3	0	0	0	0	1	1	0	0	0	0	0	2	0	1	1	1	0	0	0	0	2	0	0	0	1	0	1
ACSM2A	1	0	0	0	0	1	0	0	0	0	0	0	0	0	0	0	0	0	0	0	0	0	0	0	0	0	0	0	0	0	0	0	0	0	0	0	0	0	0	0	0	0	0	0	0	0	1	0	0
ACSM2B	0	0	0	0	0	0	0	0	0	0	0	0	0	0	0	0	0	0	0	0	0	0	0	0	0	0	0	0	0	0	0	1	0	0	0	0	0	0	0	0	0	0	0	0	0	0	0	0	0
ACSM3	13	22	9	20	12	9	12	23	19	32	45	23	27	15	24	20	26	36	33	14	17	30	55	29	36	32	28	21	38	24	14	13	74	29	17	32	10	10	16	15	21	26	20	39	14	8	8	17	7
ACSM4	0	0	0	0	0	0	0	0	0	1	0	0	0	0	0	0	0	0	0	0	0	0	0	0	0	0	0	0	0	0	0	0	0	0	0	0	0	0	0	0	0	0	0	0	0	0	0	0	0
ACSM5	0	0	0	0	0	0	0	0	0	0	0	0	0	0	0	0	0	1	0	0	0	0	0	0	0	0	0	0	1	0	0	0	0	0	0	0	0	0	0	0	0	0	0	0	0	0	0	0	0
ACSS1	330	608	257	354	534	277	504	677	601	392	443	407	525	529	581	729	329	495	570	340	457	608	679	707	744	616	368	478	613	374	541	350	828	820	449	656	366	519	502	505	663	707	262	280	274	206	419	460	333
ACSS2	4	2	0	6	3	1	2	4	6	2	2	4	0	2	1	0	1	2	3	3	4	0	0	1	1	1	1	4	2	2	0	1	2	3	2	3	0	1	4	1	3	1	0	2	3	1	2	2	1
ACSS3	2	2	1	0	2	1	0	0	3	3	1	1	0	0	0	0	0	0	0	0	0	1	1	3	1	0	0	2	2	0	0	4	0	1	1	0	0	0	0	0	1	0	1	0	2	2	1	0	0
ACTA1	0	1	2	4	0	0	0	3	0	2	3	0	0	1	0	0	0	0	1	0	1	0	1	2	1	1	0	0	0	0	0	1	0	0	0	0	0	0	0	1	1	1	0	0	0	3	0	1	2
ACTA2	51	94	26	29	172	66	64	94	42	35	91	92	38	82	71	88	27	62	55	50	120	164	157	90	84	84	66	127	47	20	11	90	66	198	58	62	57	162	46	164	87	82	27	56	28	40	22	37	44
ACTB	65057	125426	64787	78056	96560	60503	96711	134305	88602	73303	103988	92991	81906	121705	73803	107649	35710	73617	116786	72533	136814	148085	91146	108908	97760	81920	55040	70225	69463	69224	46077	65422	80990	142022	94218	121630	47414	105600	65111	78476	100458	111577	55454	70619	52968	49669	55116	81770	35429
ACTBL2	5	5	0	14	1	1	0	2	1	20	0	1	0	0	0	1	1	0	0	0	2	0	0	6	0	1	1	0	0	0	2	0	0	4	0	1	0	1	3	1	1	1	0	0	1	2	1	1	0
ACTC1	1	3	0	3	0	0	0	0	0	2	0	0	0	0	0	0	0	0	1	0	0	2	0	0	0	0	1	0	0	0	0	0	0	0	0	0	0	0	0	1	0	0	1	0	0	0	0	0	0
ACTG1	24901	48388	20018	20575	25665	16357	30546	45943	31528	22535	30961	19303	29917	28675	28554	36182	14893	23783	44781	21678	37266	39856	33917	34706	39538	30694	20308	22107	30967	25976	24699	18933	40402	46398	30169	32609	22025	32147	27173	20984	35545	42350	19420	19695	15165	10868	20593	21498	19379
ACTG1P4	40	57	38	67	34	37	58	72	47	65	24	38	23	51	30	32	14	42	52	9	33	65	57	40	51	43	29	18	52	24	16	17	73	55	21	43	29	28	25	26	26	21	48	36	30	29	39	30	52
ACTG2	4	1	2	1	3	1	3	6	5	13	2	4	4	3	2	3	0	3	4	2	4	5	1	6	7	4	0	0	0	0	1	0	1	1	1	5	0	3	6	1	4	3	2	5	2	2	2	0	1
ACTL10	26	45	14	38	35	31	19	53	16	38	21	18	30	21	9	21	19	20	45	6	31	27	25	40	22	13	18	5	24	20	20	13	41	29	11	7	12	17	12	7	30	20	27	34	17	15	15	38	40
ACTL6A	110	148	84	96	94	104	112	121	78	35	51	138	55	95	41	83	34	60	144	53	165	203	219	78	139	119	64	57	74	25	30	66	107	109	67	65	20	65	53	29	43	53	105	117	68	89	145	202	118
ACTL6B	0	0	0	0	0	0	1	0	0	0	1	0	0	0	0	1	0	0	0	0	0	0	0	0	1	0	0	1	0	0	0	2	0	0	0	0	0	0	0	0	0	0	0	0	0	0	0	0	2
ACTL7A	6	17	4	16	6	1	5	4	4	18	4	3	7	7	1	2	2	1	7	2	2	5	5	6	4	4	7	2	8	3	1	0	9	2	0	1	0	1	4	1	1	0	0	3	1	1	6	4	6
ACTL7B	1	1	0	8	0	0	2	1	1	5	0	0	0	0	0	0	0	0	0	0	1	1	0	1	0	0	0	0	0	1	0	0	1	1	0	0	0	0	0	0	1	0	0	1	0	0	0	0	0
ACTL8	1	0	0	0	0	0	0	1	0	0	0	1	0	0	0	0	0	0	0	0	0	0	0	0	1	0	0	1	0	0	0	0	0	0	0	0	0	1	0	0	0	0	1	0	0	0	0	0	0
ACTL9	3	10	5	24	5	6	2	6	6	30	0	4	4	2	3	1	0	3	13	1	14	7	0	7	7	7	7	1	4	0	6	1	4	8	1	4	2	2	9	1	4	7	1	4	1	1	4	9	6
ACTN1	2173	2873	1580	2424	1815	2293	3004	2817	901	605	555	1411	723	2016	481	909	237	539	647	583	2624	2034	1782	2079	1480	1075	622	1061	1239	946	720	1318	1598	2752	668	1029	414	1104	858	771	949	957	945	1152	1406	1581	1068	2034	1242
ACTN2	0	0	1	0	0	1	0	0	2	0	0	0	0	0	0	2	1	0	0	1	1	2	1	0	0	0	0	0	0	0	0	0	0	0	0	0	0	1	0	0	1	0	1	0	0	0	0	0	1
ACTN3	4	6	1	22	3	2	4	10	4	11	2	5	2	0	5	1	1	3	5	0	4	2	2	5	3	4	0	0	4	4	1	9	8	5	0	5	2	1	6	2	1	1	1	2	3	1	4	3	3
ACTN4	2188	3186	1774	1940	2220	1631	2081	2825	1151	810	1045	1450	898	1527	581	972	331	795	1403	877	1730	2038	1705	1956	1842	1260	590	856	942	805	752	958	1389	2221	860	1488	646	1253	685	844	1265	1361	1009	1183	877	1000	816	1142	726
ACTR10	54	220	122	111	238	88	154	311	231	136	213	82	272	151	202	265	171	263	331	75	161	466	246	344	431	304	251	374	315	215	5	134	243	241	131	241	162	222	162	245	207	196	104	166	106	51	127	76	179
ACTR1A	206	332	203	240	319	213	273	376	257	214	245	243	304	313	182	249	99	228	217	139	322	422	346	355	378	244	159	257	286	142	40	188	203	440	207	321	137	261	173	230	219	267	223	372	186	215	232	234	261
ACTR1B	428	715	368	428	548	344	529	829	540	423	489	407	481	589	521	597	374	466	893	310	775	980	764	703	822	548	375	458	706	483	239	301	781	723	405	523	388	443	462	293	540	644	442	437	347	261	473	517	628
ACTR2	1665	3010	1480	1980	2991	1229	2513	3616	2323	2307	1867	1193	2180	2196	1486	2623	1160	2633	2648	562	2471	5454	2628	3882	3477	2466	1660	1916	2370	1635	80	1036	2005	2859	1501	3206	1322	2481	1573	1972	1974	2292	1279	2462	1233	941	1727	1608	1658
ACTR3	434	751	454	443	981	386	535	1041	1045	947	1006	380	1064	818	787	1463	595	1275	1632	279	856	2450	380	674	1217	898	673	850	932	688	9	440	723	1128	335	989	637	1034	504	1355	860	968	467	986	649	357	673	416	555
ACTR3B	19	17	20	20	23	7	33	25	8	9	4	14	6	17	10	12	7	19	15	8	22	31	40	27	33	23	11	16	19	12	2	5	41	29	4	13	3	8	9	8	9	7	16	50	21	11	14	21	25
ACTR3BP2	4	8	3	37	6	2	4	3	4	138	5	0	2	1	3	3	6	4	2	1	3	8	0	5	6	0	4	1	6	2	0	3	16	9	4	1	1	8	2	2	3	8	1	1	2	3	0	3	2
ACTR3C	0	0	0	1	1	0	1	1	2	1	0	0	3	3	4	1	2	0	1	1	2	4	0	0	1	2	1	3	1	0	1	0	0	0	0	1	0	1	0	1	1	3	1	2	1	0	2	0	2
ACTR5	73	119	47	57	78	53	77	112	114	118	62	96	104	117	83	113	34	72	148	56	129	179	175	125	123	89	68	27	164	58	17	34	131	111	57	118	45	68	84	64	83	76	78	80	76	57	87	82	72
ACTR6	36	47	67	49	106	27	50	85	75	88	44	36	65	72	31	76	100	171	171	16	81	237	152	139	141	145	110	81	118	89	1	39	157	60	21	64	56	63	63	42	44	39	79	151	81	26	127	55	160
ACTR8	235	477	247	238	321	169	264	436	440	413	391	280	470	414	328	465	190	438	753	301	374	699	571	660	630	447	281	349	668	383	168	242	705	632	355	563	346	455	346	367	482	515	245	299	248	209	274	261	274
ACTRT1	0	1	0	3	0	0	0	0	4	56	0	0	2	0	1	0	5	0	0	0	0	1	0	0	0	0	0	0	0	0	0	2	1	1	0	1	0	0	0	2	1	2	1	1	0	0	0	0	0
ACTRT2	4	5	1	16	4	2	4	4	0	11	0	0	1	0	0	4	2	1	0	1	0	1	1	3	1	0	1	0	6	1	3	1	4	1	1	0	0	4	1	0	1	0	0	0	1	0	0	0	0
ACTRT3	2	0	0	0	0	2	1	3	1	1	2	1	3	2	1	3	0	0	3	0	2	8	5	4	4	1	1	1	7	1	0	0	0	1	2	3	2	2	0	1	1	2	1	0	2	0	0	0	1
ACVR1	124	239	163	180	178	104	197	215	162	151	184	163	144	250	134	138	82	216	283	128	268	301	351	205	272	160	164	153	346	148	77	118	316	373	111	184	147	253	128	142	245	251	151	163	82	100	157	199	149
ACVR1B	85	235	83	113	187	89	139	216	190	186	255	147	205	181	130	254	133	249	313	171	129	348	115	141	232	183	139	218	225	159	22	99	207	261	209	360	150	220	107	224	254	245	83	156	84	42	89	89	106
ACVR1C	9	9	0	4	5	0	4	10	5	12	4	3	9	10	3	5	8	8	16	0	2	9	17	15	4	2	12	8	11	3	2	1	12	2	2	10	5	2	7	1	7	7	6	6	8	0	6	3	3
ACVR2A	5	25	17	19	11	4	6	31	20	21	15	10	18	25	9	20	9	42	50	4	16	38	17	26	37	27	16	19	47	13	0	2	39	22	7	15	13	15	14	10	20	9	18	28	13	6	17	9	36
ACVR2B	51	105	36	49	37	36	42	57	47	63	48	46	46	54	16	37	17	63	49	13	55	62	71	71	81	34	27	30	56	30	31	25	93	58	35	46	29	34	54	14	41	45	56	62	33	25	25	35	40
ACVR2B-AS1	0	0	0	0	0	0	0	0	0	0	0	0	0	0	0	0	0	0	0	0	0	0	0	0	1	0	0	0	0	0	0	0	0	0	0	0	0	1	0	0	0	0	0	1	0	0	1	0	0
ACVRL1	2	5	4	6	21	13	13	12	4	1	3	1	0	8	2	4	1	0	8	13	6	11	3	0	8	3	1	6	6	1	0	4	7	4	1	5	1	7	4	15	3	2	0	5	3	1	5	5	8
ACY1	31	58	21	21	25	31	41	52	38	24	14	35	26	29	29	19	23	23	51	10	48	49	37	43	53	19	43	34	31	17	13	24	62	51	24	33	18	25	22	16	16	28	25	33	16	27	16	31	45
ACY3	3	9	3	7	0	1	4	5	0	0	1	0	0	1	3	2	4	0	3	1	7	4	3	4	1	3	5	0	6	0	1	2	0	0	1	0	0	4	2	1	2	3	4	7	4	2	2	5	4
ACYP1	11	19	10	10	11	4	15	26	22	16	5	18	9	9	19	9	23	52	37	9	17	45	45	14	20	30	25	19	21	13	9	10	42	15	13	25	10	21	17	9	8	12	6	38	9	4	32	14	21
ACYP2	14	30	21	28	25	28	54	52	25	20	32	33	26	41	26	36	23	37	34	12	49	68	53	25	47	62	17	14	54	22	9	17	47	51	20	34	16	20	28	10	32	21	32	59	23	33	43	53	101
ADA	157	291	172	200	305	306	259	478	265	145	208	252	225	234	230	203	209	242	568	210	344	404	580	323	301	246	156	146	294	145	171	116	325	308	144	226	133	314	146	113	240	236	226	327	144	133	291	252	359
ADAD1	0	0	0	0	0	0	0	0	0	0	0	0	0	0	0	0	0	0	0	0	0	0	0	0	0	0	0	0	0	0	0	0	0	0	0	0	0	0	0	0	0	0	0	0	0	0	0	0	0
ADAD2	0	0	0	0	0	0	0	0	0	0	0	0	0	0	0	0	0	0	0	0	0	0	0	0	1	0	0	0	0	0	0	0	0	0	0	0	0	1	0	0	0	0	0	0	0	0	0	0	0
ADAL	15	26	12	21	21	14	16	28	26	28	16	18	19	14	24	30	17	26	50	9	23	32	37	15	21	25	14	25	40	17	14	9	60	22	17	19	14	13	7	4	19	13	16	27	23	7	25	16	21
ADAM10	514	592	441	458	752	384	630	853	492	495	342	413	448	573	269	559	204	592	1034	150	616	1495	1034	1255	1018	861	359	546	846	507	37	341	763	780	267	484	303	461	399	455	341	347	424	546	497	367	472	359	622
ADAM11	0	2	2	7	6	2	0	5	2	2	0	6	0	1	2	4	1	6	3	0	2	3	6	3	4	0	1	0	1	2	2	6	9	0	1	4	1	3	1	0	4	2	0	3	0	1	3	3	6
ADAM12	1	2	3	4	0	3	3	6	11	15	2	3	1	1	0	0	1	6	1	1	0	4	4	0	9	3	1	0	1	1	0	0	0	2	1	7	4	11	1	1	2	1	2	3	6	4	0	4	3
ADAM15	316	642	369	412	773	342	608	843	684	578	588	607	640	938	675	764	424	875	1191	938	592	995	644	751	873	641	530	578	830	612	544	722	834	1401	566	722	447	800	441	1062	725	844	263	430	327	314	291	262	473
ADAM17	72	110	69	71	116	35	63	106	133	148	76	48	142	105	86	205	60	175	180	42	131	302	189	271	192	129	101	106	197	122	4	63	188	226	75	136	74	148	86	181	98	113	55	155	138	41	100	94	113
ADAM18	0	0	0	1	0	0	0	0	0	0	0	0	0	0	0	0	0	0	0	0	0	0	0	0	0	0	0	0	0	0	0	0	0	0	0	0	0	0	0	0	0	0	0	0	0	0	0	0	0
ADAM19	605	1206	626	729	780	566	1043	1354	766	728	1085	1179	652	629	1010	1547	351	585	1026	559	1392	1812	1058	1195	1406	778	696	867	1283	882	427	635	1336	1195	1029	1365	801	787	775	649	1511	1601	646	714	738	412	1112	1124	912
ADAM1A	146	256	139	205	133	112	160	227	147	188	85	119	124	156	105	157	89	146	268	67	148	196	276	182	197	135	78	66	303	135	104	56	285	147	88	116	81	96	139	60	108	120	156	162	108	83	145	102	146
ADAM2	0	0	0	0	0	0	0	0	0	0	0	0	0	0	0	0	0	0	1	0	0	0	0	0	0	0	0	0	0	0	0	0	0	0	0	0	0	0	0	0	0	0	0	0	0	0	0	0	0
ADAM20	0	0	0	0	0	0	0	0	0	0	0	0	0	0	0	0	0	0	0	0	0	0	0	0	0	0	0	0	0	0	0	0	0	0	0	0	0	0	0	0	0	0	0	0	0	0	0	0	0
ADAM20P1	0	0	0	0	0	0	0	0	0	0	0	0	0	0	0	0	0	0	0	0	0	0	0	0	0	0	0	0	0	0	0	0	0	1	0	1	0	0	0	0	0	0	0	0	0	0	0	0	0
ADAM21	0	0	0	1	0	0	0	0	0	0	1	0	0	0	0	0	0	0	0	0	0	0	0	0	0	0	0	0	0	0	0	1	0	0	0	0	0	0	0	0	0	0	0	0	0	0	0	0	0
ADAM21P1	0	1	0	11	0	1	1	0	0	15	0	0	1	0	0	2	0	0	0	0	1	1	0	0	1	0	1	1	1	0	1	2	5	3	0	3	2	1	1	0	3	0	0	1	1	0	0	0	0
ADAM22	2	6	2	7	3	0	3	3	5	8	9	1	9	10	3	6	4	10	20	2	5	10	13	17	21	6	2	2	10	3	0	4	14	3	2	7	9	10	4	2	3	6	5	7	1	4	2	1	2
ADAM23	31	76	23	48	16	9	51	55	74	72	56	38	53	46	51	76	64	79	56	11	57	62	63	61	38	14	53	23	96	57	18	24	59	27	33	29	25	33	47	8	74	65	17	21	12	13	26	34	16
ADAM28	53	83	39	41	50	27	54	44	35	20	28	28	13	37	25	35	20	37	48	12	83	72	74	41	29	32	19	20	41	18	22	21	60	51	16	29	13	14	26	17	27	21	47	65	41	23	46	62	37
ADAM29	0	0	0	0	0	0	0	0	0	0	0	0	0	0	0	0	0	0	0	0	1	0	0	0	0	0	0	0	0	0	0	0	0	0	0	0	0	0	0	0	0	0	0	0	0	0	0	0	0
ADAM30	1	0	0	10	2	1	3	0	1	13	1	0	0	2	0	2	1	0	1	0	2	0	0	5	0	0	0	0	0	1	0	0	3	0	0	0	0	2	1	3	4	2	0	1	0	0	1	1	0
ADAM32	0	0	0	3	0	0	0	0	0	0	0	0	0	0	0	0	0	0	0	0	0	0	0	0	1	0	0	0	0	0	0	0	0	0	0	0	0	0	0	0	0	1	0	0	0	0	0	1	0
ADAM33	0	0	0	1	1	0	0	1	0	0	0	0	2	0	0	1	1	0	0	0	0	0	1	1	1	0	0	1	0	0	0	0	0	0	1	0	0	0	0	0	0	0	0	1	0	0	0	0	1
ADAM3A	0	0	0	0	0	0	1	0	0	0	0	0	0	0	0	0	0	0	0	0	0	0	0	0	0	0	0	0	0	0	0	0	0	0	0	0	0	0	0	0	0	0	0	0	0	0	0	0	0
ADAM5	0	0	0	0	0	0	0	0	0	0	0	0	0	0	0	0	0	0	0	0	0	0	0	0	0	0	0	0	0	0	0	0	0	0	0	0	0	0	0	0	0	0	0	0	0	0	0	0	0
ADAM6	0	0	0	1	0	1	0	0	0	0	0	0	0	0	0	0	0	0	0	0	0	0	0	0	0	0	0	0	0	0	0	0	0	0	0	0	0	0	0	0	0	0	0	0	0	0	0	0	1
ADAM7	0	0	0	0	0	0	0	0	0	0	0	0	0	0	0	0	0	0	0	0	0	0	0	0	0	0	0	0	0	0	0	0	0	0	0	0	0	0	0	0	0	0	0	0	0	0	0	0	0
ADAM8	931	1318	579	870	872	773	1433	1515	881	631	858	1212	583	1032	881	1299	410	896	820	646	1459	1592	1454	1401	1511	950	662	389	955	458	372	484	952	1140	846	1244	719	888	554	774	1110	1179	575	837	1275	1165	736	1122	1191
ADAM9	57	116	90	95	80	67	75	113	86	48	67	82	60	96	53	64	32	91	103	31	88	145	68	72	76	53	34	60	116	77	0	24	64	75	39	84	57	85	44	78	54	72	48	73	67	44	81	55	30
ADAMDEC1	1	6	0	0	1	2	1	3	1	0	3	0	1	0	0	0	1	7	1	1	3	5	0	2	1	0	0	2	3	1	1	0	1	1	1	0	1	0	1	1	1	1	1	6	7	1	0	1	3
ADAMTS1	10	14	22	19	2	4	20	56	19	11	13	7	36	21	0	1	7	3	61	6	11	15	12	19	15	21	9	1	9	3	10	10	8	7	14	14	18	31	2	3	15	33	8	7	9	10	10	10	10
ADAMTS10	75	106	42	96	29	40	92	138	137	135	33	22	131	88	71	64	45	40	280	35	100	88	85	105	271	159	67	48	126	91	107	29	206	89	28	40	47	36	87	19	71	118	41	17	80	54	47	57	123
ADAMTS12	0	0	0	0	0	0	0	0	0	0	1	0	0	0	0	0	0	0	2	1	0	0	0	0	0	0	0	0	0	0	0	1	0	1	0	0	0	0	0	0	0	2	0	0	0	1	0	0	0
ADAMTS13	7	18	3	7	4	2	8	7	4	3	0	3	4	5	3	5	2	5	14	2	7	5	6	8	13	6	2	4	8	2	4	4	11	8	2	10	5	1	7	1	10	8	9	8	4	2	6	5	9
ADAMTS14	0	0	0	1	0	1	1	3	0	1	0	0	1	0	0	0	0	0	0	0	1	3	1	3	0	3	0	1	2	0	1	0	0	0	0	0	0	2	1	0	0	0	1	0	2	1	0	5	2
ADAMTS15	0	0	0	0	0	0	0	0	0	0	0	0	0	0	0	0	0	0	0	0	0	0	0	0	1	0	0	0	0	1	0	0	0	0	0	0	0	0	0	0	0	0	0	0	2	0	0	0	0
ADAMTS16	0	0	0	0	0	0	0	0	0	0	0	0	0	0	0	0	0	0	0	0	0	0	0	0	0	0	0	0	0	0	0	0	0	0	0	0	0	0	0	0	0	0	0	0	0	0	0	0	0
ADAMTS17	9	13	4	12	9	3	8	5	12	9	3	4	17	18	8	17	9	24	24	5	16	25	12	20	30	16	9	9	24	8	1	4	23	16	5	10	9	8	21	12	6	3	11	11	3	11	8	14	23
ADAMTS18	0	0	0	0	0	0	0	0	0	1	0	0	0	0	0	0	0	0	0	0	0	0	0	0	0	0	0	0	0	0	0	0	0	0	0	0	0	0	0	0	0	0	0	0	0	0	0	0	0
ADAMTS19	0	0	0	0	0	1	0	0	0	2	0	0	0	0	0	0	0	0	0	0	0	0	0	0	0	1	0	0	0	0	0	0	0	0	0	0	0	0	0	0	0	0	0	0	0	0	0	0	0
ADAMTS2	0	2	0	0	0	0	2	0	0	0	0	1	0	0	0	1	0	0	0	0	0	2	1	0	0	0	0	0	0	0	2	2	0	0	1	0	0	0	0	0	0	0	0	0	1	0	0	2	0
ADAMTS20	0	0	0	0	0	0	0	1	0	0	0	0	0	1	0	0	0	0	0	0	0	0	0	0	0	0	0	0	0	0	0	0	0	0	0	0	0	0	0	0	0	0	0	0	0	0	0	0	0
ADAMTS3	0	0	0	0	0	0	0	0	0	0	0	1	1	0	0	0	0	1	0	0	0	0	0	0	1	0	1	1	1	0	0	0	0	0	0	0	0	0	0	0	0	0	1	4	0	0	0	0	0
ADAMTS4	3	4	1	3	5	2	4	3	3	1	0	4	0	1	5	4	1	1	2	2	5	2	6	2	3	2	1	2	8	8	1	1	4	3	0	0	1	4	6	0	3	4	5	0	2	1	1	3	12
ADAMTS5	2	9	4	3	3	0	9	14	14	8	1	3	1	1	4	2	1	2	4	1	12	10	9	11	1	3	1	0	15	10	1	0	10	3	0	5	0	0	2	0	4	2	4	0	1	1	2	5	3
ADAMTS6	13	34	26	20	33	10	20	27	37	49	32	7	32	14	47	43	22	55	89	10	50	83	34	38	50	38	31	48	75	55	5	19	95	43	19	34	26	19	64	23	31	24	24	55	21	11	42	21	24
ADAMTS7	1	0	1	0	0	1	0	2	3	0	3	0	0	0	0	4	0	1	1	0	1	0	0	0	0	0	0	1	1	0	0	0	0	1	0	0	1	0	1	0	0	0	0	0	0	0	1	0	0
ADAMTS8	1	0	0	0	0	0	0	0	0	0	1	0	0	0	0	0	0	0	0	0	0	1	0	0	0	0	0	0	0	0	0	0	0	0	0	0	0	0	0	0	0	0	0	1	0	0	0	0	0
ADAMTS9	0	1	0	0	0	0	0	0	0	0	0	0	0	0	0	0	1	0	0	0	0	0	0	0	0	0	0	0	0	0	0	0	0	0	0	0	0	0	0	0	0	0	0	0	0	0	0	0	0
ADAMTSL1	0	0	0	0	0	0	0	0	0	1	0	0	0	0	0	0	0	0	0	0	0	0	0	0	0	0	0	0	0	0	0	0	1	0	0	0	0	0	0	0	0	0	0	0	0	0	0	0	0
ADAMTSL2	3	6	0	2	1	4	0	0	0	0	3	0	2	0	4	1	1	1	1	0	1	0	1	0	0	0	2	1	0	0	0	0	1	1	0	0	0	0	1	1	1	3	0	0	0	0	1	5	4
ADAMTSL3	0	0	0	0	0	0	0	0	0	0	0	0	0	0	0	0	0	0	0	0	0	0	0	0	0	0	0	0	0	0	0	0	0	0	0	0	0	0	0	0	0	0	0	0	0	0	0	0	0
ADAMTSL4	103	260	77	162	302	241	182	285	163	106	105	180	90	219	126	130	86	254	162	188	105	279	65	127	97	95	48	127	102	99	69	173	107	343	62	93	87	258	60	276	96	78	50	136	73	112	61	67	105
ADAMTSL5	9	34	7	19	7	6	11	26	39	36	9	5	14	11	13	17	8	13	27	5	20	19	21	13	26	6	11	3	26	15	9	8	36	16	2	10	1	2	8	5	8	7	4	5	8	4	7	8	10
ADAP1	311	502	265	404	511	412	631	719	390	280	213	384	254	496	327	386	257	272	592	261	665	651	746	595	617	547	280	249	411	267	201	327	445	699	253	327	172	309	244	229	226	283	520	842	404	521	380	494	875
ADAP2	130	173	82	115	281	165	188	249	66	50	51	193	33	181	42	55	53	111	139	56	130	276	128	69	98	100	64	81	123	65	43	104	99	236	32	52	43	106	43	101	43	29	95	292	87	154	62	91	161
ADAR	2875	4919	2116	2678	9266	5416	3455	6253	2678	2846	2730	6998	2218	10358	1707	2908	947	4713	3837	4690	4843	13787	5114	5493	4226	4493	1770	5025	3492	2819	885	8083	3683	14400	2874	4215	1722	7798	2118	7366	2817	3299	3251	7830	3529	7537	2520	3754	2387
ADARB1	117	204	114	121	166	72	97	196	248	196	203	175	184	237	219	269	102	167	344	134	253	312	283	204	253	129	123	91	288	177	92	75	453	256	111	183	120	138	127	129	232	239	134	114	118	76	109	113	92
ADARB2	0	3	0	0	0	0	1	0	0	0	0	2	0	0	0	4	0	0	2	0	0	1	1	0	0	0	1	0	0	1	0	0	1	0	1	1	0	0	1	0	2	4	1	1	0	1	0	0	0
ADAT1	305	405	281	274	335	262	376	559	335	259	208	302	169	284	202	204	99	173	366	115	498	536	472	538	339	194	191	182	347	141	67	156	488	399	169	189	117	163	183	102	176	150	309	340	231	170	266	189	262
ADAT2	78	143	89	94	83	44	59	112	99	61	44	76	72	87	57	69	49	85	264	17	82	140	207	169	115	101	66	62	186	74	36	38	326	97	54	87	84	55	89	15	64	65	119	60	87	28	102	72	149
ADAT3	0	7	1	1	1	6	14	3	6	7	1	3	4	4	3	3	1	4	4	3	8	7	7	4	9	13	0	4	5	0	5	2	4	5	4	0	1	7	3	3	3	4	5	6	1	2	8	5	8
ADC	2	2	2	0	0	1	5	1	1	0	1	0	1	1	2	1	0	0	1	1	1	1	2	1	0	1	2	0	0	1	0	2	4	1	2	0	0	1	2	0	1	0	0	0	0	0	3	0	2
ADCK1	20	38	41	37	45	35	42	60	13	28	21	34	19	40	14	29	32	21	36	15	57	52	63	44	31	33	10	15	42	12	16	27	44	56	24	29	21	23	32	11	48	30	51	57	14	37	42	62	54
ADCK2	91	138	70	60	125	80	101	124	123	80	74	119	62	86	74	96	63	70	166	73	131	162	183	148	124	77	83	78	142	65	46	66	130	155	61	102	57	95	105	49	85	114	77	96	70	50	72	88	122
ADCK3	312	515	278	341	216	191	340	536	302	233	304	316	239	258	220	273	122	202	294	109	386	482	381	447	452	249	169	218	332	211	229	170	495	397	238	325	158	208	251	122	297	297	213	168	114	88	251	355	242
ADCK4	235	328	159	209	275	267	254	435	368	309	262	307	294	369	326	416	253	305	491	195	393	481	410	497	412	365	180	206	395	304	97	176	384	414	191	306	203	299	191	225	288	325	258	316	277	196	293	250	377
ADCK5	39	70	30	55	41	32	60	69	49	46	33	40	43	61	39	55	45	41	120	16	60	62	82	56	76	49	35	19	73	37	38	38	100	66	13	35	24	21	32	21	52	43	77	56	28	39	50	63	109
ADCY1	0	1	0	1	0	0	0	0	0	1	0	0	0	2	0	0	1	0	0	0	2	3	1	0	0	0	2	0	0	0	0	0	1	0	1	2	0	0	0	0	0	0	1	0	0	0	3	1	0
ADCY10	0	0	0	0	3	0	1	1	4	2	2	2	0	3	0	4	0	0	2	0	0	6	7	3	2	1	0	2	1	2	0	0	1	2	0	2	0	0	1	5	4	1	2	0	3	3	2	0	0
ADCY10P1	0	0	30	48	13	11	38	40	26	26	39	42	16	57	10	16	24	29	31	16	18	13	33	17	19	16	32	29	35	20	10	22	38	27	7	11	18	25	28	17	29	28	46	39	26	20	21	29	68
ADCY2	0	0	0	2	0	0	0	0	0	4	0	0	0	0	0	0	1	0	0	0	0	3	0	0	0	1	0	0	0	1	0	1	0	0	1	0	0	0	0	0	0	1	1	0	2	0	0	0	0
ADCY3	64	138	80	76	87	73	89	107	132	107	104	92	127	175	100	148	56	97	142	77	79	126	140	135	102	55	69	105	147	76	25	67	147	175	66	90	61	83	84	170	133	117	67	92	56	55	75	76	64
ADCY4	16	25	16	24	27	38	8	12	21	11	12	27	5	14	6	10	7	27	18	4	14	17	10	21	15	18	7	9	23	8	1	10	18	21	6	16	11	16	5	18	17	6	9	31	25	30	6	6	34
ADCY5	0	0	0	0	1	0	0	0	0	0	1	0	0	0	0	0	0	0	0	0	1	0	1	0	0	0	1	1	0	0	0	0	0	0	0	0	0	0	0	0	1	0	0	1	2	0	0	0	0
ADCY6	11	5	5	8	10	13	13	13	0	1	12	5	5	8	14	6	4	1	0	11	50	8	6	8	6	4	8	7	10	4	1	5	15	17	6	1	2	6	11	3	6	9	4	7	12	9	5	11	4
ADCY7	1291	2691	1119	1448	2937	1629	1616	2376	2603	2102	1786	1893	2265	3183	1534	1760	1217	3015	4406	2536	2092	4487	2557	2886	2961	2285	1108	1428	2900	1961	1611	2631	3203	4509	2207	2730	1387	2425	1509	2899	1778	2035	1227	1904	1224	1381	1339	1422	1398
ADCY8	0	0	0	0	0	0	0	0	0	0	0	0	0	0	0	0	0	0	0	0	0	0	0	0	0	1	0	0	0	0	0	0	0	0	0	0	0	0	0	0	0	0	0	0	0	0	0	0	0
ADCY9	103	153	87	106	91	84	157	185	48	34	44	65	56	77	20	54	19	37	83	33	97	106	158	132	199	145	44	36	85	41	38	25	95	66	33	35	35	54	50	27	46	51	59	56	55	56	48	74	72
ADCYAP1	0	0	0	0	0	0	0	0	0	0	0	0	0	0	0	0	0	0	0	0	0	0	0	0	0	0	0	0	0	0	0	0	0	0	0	0	0	0	0	0	0	0	1	0	0	0	0	0	0
ADCYAP1R1	0	0	0	1	0	0	0	0	0	1	0	0	0	0	0	0	0	0	0	0	0	0	0	0	0	0	0	0	0	0	0	0	0	1	0	0	0	0	0	0	1	0	0	0	1	0	0	0	2
ADD1	1211	2061	1392	1768	1496	927	1412	1881	735	747	1972	1643	1566	1763	1016	1467	322	534	1572	1004	1183	1163	1772	2012	1909	1309	1315	1320	1571	1201	859	1077	1832	2192	1299	1618	804	1244	684	562	766	804	1382	1259	626	525	1231	1443	512
ADD2	90	217	53	81	143	79	128	174	125	117	122	75	108	175	149	235	71	98	288	176	216	220	159	133	145	96	114	151	229	135	182	152	303	239	131	135	67	83	101	128	93	109	164	163	90	112	55	55	112
ADD3	411	692	420	418	645	273	560	777	691	585	729	381	655	455	524	870	498	812	1329	180	698	1545	1110	1070	1102	879	622	626	1017	520	16	182	925	721	300	760	427	543	695	379	619	664	524	832	442	213	673	592	589
ADGB	0	0	0	0	0	0	0	0	0	0	0	0	0	0	0	0	0	0	1	0	0	0	0	0	0	0	0	0	0	0	0	0	0	0	0	0	0	0	0	0	0	0	0	0	0	0	0	0	0
ADH1A	1	2	1	18	0	0	0	0	0	13	2	0	2	1	0	1	2	0	1	3	2	1	0	6	0	0	0	0	3	0	0	0	9	7	1	0	1	1	1	1	6	1	0	0	0	0	0	1	0
ADH1B	0	2	0	0	0	0	0	0	0	0	0	0	0	0	0	0	0	0	0	0	0	0	0	0	0	0	0	0	0	0	0	0	0	0	0	0	1	0	0	0	0	0	0	0	0	0	0	0	0
ADH1C	0	1	0	1	1	0	0	1	1	0	0	0	0	0	0	0	0	0	0	0	2	0	0	0	2	0	0	1	0	0	0	0	0	1	1	0	0	0	0	0	0	0	0	0	0	0	0	0	0
ADH4	0	0	0	0	0	0	0	0	0	0	0	0	0	0	0	0	0	0	0	0	0	0	0	0	0	0	0	0	0	0	0	0	0	0	0	0	0	0	0	0	0	0	0	0	0	0	0	0	0
ADH5	230	490	269	263	484	272	393	612	555	316	503	543	482	569	470	579	538	914	1008	323	632	1048	883	540	837	841	536	461	763	511	319	312	764	554	480	639	441	503	448	327	431	649	269	441	285	161	529	581	506
ADH6	0	0	0	0	0	0	0	0	0	0	0	0	0	0	0	0	0	0	0	1	0	0	0	0	0	0	0	0	0	0	0	0	0	0	0	0	0	0	0	0	0	0	0	0	0	0	0	0	0
ADH7	0	0	0	0	0	0	0	0	0	0	0	0	0	0	0	0	0	0	0	0	0	0	0	0	0	0	0	0	0	0	0	0	0	0	0	0	0	0	0	0	0	0	0	0	0	0	0	0	0
ADHFE1	20	48	42	59	20	8	32	55	86	91	86	20	70	28	37	70	22	30	98	21	50	67	78	63	95	44	37	9	95	35	4	19	93	40	27	66	33	28	20	27	52	45	18	17	21	12	43	22	34
ADI1	52	93	85	98	141	43	82	178	184	155	179	41	176	86	204	231	135	240	197	50	206	387	230	304	234	129	154	220	229	126	1	61	162	171	90	254	155	166	111	183	214	211	49	115	49	26	108	80	151
ADIG	0	0	0	0	0	0	0	0	0	0	0	0	0	0	0	0	0	0	1	0	0	0	0	1	1	0	0	0	4	0	0	0	0	1	0	0	0	0	0	2	0	0	0	0	0	0	0	0	0
ADIPOQ	0	0	0	0	0	0	0	0	0	0	0	0	0	0	0	0	0	0	0	0	0	0	3	0	0	0	0	0	0	0	0	0	0	0	0	0	0	0	0	0	0	0	0	0	0	0	0	0	0
ADIPOR1	5555	11079	16448	20010	16823	6803	4438	4044	5151	4537	15603	10030	11272	5943	5574	7348	6244	2151	2190	7200	32587	14022	6119	9003	9333	7572	20798	20343	12313	11723	4159	10962	4373	17629	5818	4153	2479	2394	7286	3615	4967	3551	8987	4874	9909	10723	3908	5914	2424
ADIPOR2	238	354	240	283	291	247	283	349	185	140	141	283	159	284	173	211	119	164	291	146	375	449	419	344	325	308	209	225	253	187	128	169	311	432	169	218	127	201	192	161	158	194	233	301	214	205	245	370	243
ADK	106	241	121	100	188	93	191	304	155	139	117	155	64	115	164	218	118	158	236	60	327	580	203	148	228	130	101	86	325	145	43	95	374	322	50	94	103	120	119	52	115	111	184	145	124	105	137	100	227
ADM	248	310	111	136	586	353	407	612	348	194	158	433	95	406	356	514	125	298	137	184	259	632	271	314	240	210	103	273	216	335	134	575	200	920	217	295	285	698	112	478	206	264	168	338	656	667	214	311	387
ADM2	0	0	0	0	0	0	1	0	0	0	0	0	1	0	0	1	0	0	0	0	0	0	0	0	0	0	0	0	0	0	0	0	0	1	0	0	1	0	1	0	0	0	0	0	2	0	1	0	0
ADM5	1	10	9	10	0	0	2	2	6	4	1	0	2	10	1	3	0	5	7	1	9	3	6	5	8	2	1	2	6	1	5	1	3	3	0	4	0	4	2	2	3	0	9	3	0	0	9	2	10
ADNP	70	142	71	92	115	28	48	96	82	87	109	32	122	85	46	119	75	100	165	26	137	265	107	221	230	106	129	106	134	90	0	39	174	120	55	122	53	82	85	70	80	142	66	134	89	34	111	87	85
ADNP2	51	93	48	54	76	27	62	78	114	123	140	46	155	69	81	154	61	166	245	51	110	266	134	192	220	106	120	110	176	128	1	48	209	128	60	169	76	125	88	121	127	103	78	131	65	43	68	46	69
ADO	152	333	151	228	258	186	245	474	247	218	224	198	174	287	217	261	149	224	258	129	284	451	396	272	310	300	193	226	233	186	251	247	359	372	146	158	160	269	160	180	199	271	147	235	142	100	136	199	201
ADORA1	0	1	0	1	0	0	4	1	4	0	0	1	0	0	0	0	0	0	1	0	1	0	5	3	0	1	0	0	0	3	0	0	0	0	0	2	0	0	3	0	1	0	0	5	1	0	0	1	1
ADORA2A	245	357	171	190	220	219	225	298	265	160	157	223	218	237	195	276	119	130	320	109	373	348	378	296	268	191	162	143	269	248	100	95	310	354	96	183	124	125	230	98	170	187	225	269	214	124	224	195	289
ADORA2A-AS1	0	0	0	0	0	0	0	0	0	0	0	0	1	0	0	0	0	0	0	0	1	0	0	0	0	0	0	0	0	0	0	0	0	0	0	0	0	0	0	0	0	0	0	0	1	0	1	0	0
ADORA2B	5	23	14	15	21	16	9	18	18	13	26	9	12	17	30	21	24	9	28	10	8	15	19	15	34	35	32	14	23	12	5	8	27	30	15	21	20	12	17	6	15	34	9	14	11	3	21	20	30
ADORA3	18	54	28	33	20	27	22	51	8	1	52	103	4	13	43	59	9	12	22	6	44	24	14	20	48	40	48	47	47	20	6	14	19	38	47	65	16	25	6	1	55	57	8	10	7	6	76	96	42
ADPGK	230	259	154	166	238	182	245	495	224	140	159	195	203	328	197	234	139	233	349	75	240	568	381	306	363	336	199	182	288	152	21	186	281	330	92	206	93	194	164	206	150	157	213	329	211	154	233	194	378
ADPGK-AS1	1	1	0	0	0	2	6	3	2	0	0	0	2	1	0	0	0	0	0	0	0	5	0	1	0	0	0	0	1	0	0	0	0	1	0	0	0	1	0	0	0	0	0	0	0	0	0	0	0
ADPRH	51	95	45	54	132	96	75	119	45	31	33	96	19	79	21	45	19	72	68	45	71	178	32	32	54	60	22	48	69	21	20	80	44	134	19	38	19	80	30	64	39	50	35	62	30	70	34	49	44
ADPRHL1	3	12	8	3	11	8	5	5	8	2	2	5	1	10	5	9	5	3	7	4	4	14	5	6	4	2	0	6	3	4	2	4	8	9	1	3	1	12	4	2	6	5	1	2	5	2	5	8	7
ADPRHL2	119	209	92	105	322	156	134	279	204	139	226	215	224	272	207	225	113	237	278	245	236	592	233	237	205	226	135	202	219	124	75	308	162	560	191	230	123	282	167	438	252	190	93	205	125	169	82	95	129
ADPRM	97	139	92	88	128	94	91	130	105	76	44	140	83	172	95	117	57	185	221	60	143	319	219	126	127	122	122	127	195	114	70	115	323	183	75	113	36	52	116	69	89	83	121	187	92	61	174	141	191
ADRA1A	0	0	0	0	0	0	0	0	0	0	0	0	0	0	0	0	0	0	0	0	0	1	0	1	0	0	0	0	1	4	0	0	0	0	0	0	0	0	0	0	0	0	0	0	0	0	0	0	1
ADRA1B	0	0	0	0	0	0	0	0	0	0	0	0	0	0	0	0	0	0	0	0	0	0	0	0	0	0	1	0	0	0	0	0	0	0	0	0	0	0	0	0	0	0	0	0	1	0	0	0	0
ADRA1D	0	0	0	0	0	0	0	0	0	0	0	0	1	0	0	0	0	0	0	0	0	0	0	0	0	0	0	0	0	0	0	0	0	0	0	0	0	0	0	0	0	0	0	0	0	0	0	0	0
ADRA2A	0	0	1	1	2	0	0	1	0	4	0	0	3	0	0	3	0	0	0	0	0	3	0	1	3	0	1	0	1	0	0	1	0	1	0	1	0	0	0	0	1	4	0	0	0	0	0	0	1
ADRA2B	2	2	2	13	0	2	0	2	0	12	2	3	2	0	0	0	0	0	0	0	3	1	0	0	0	0	0	1	0	0	0	0	1	4	0	0	0	4	3	0	3	4	2	1	1	1	0	1	0
ADRA2C	1	5	0	14	3	2	1	3	3	13	0	0	1	1	4	1	1	1	0	2	1	3	0	5	0	0	0	1	5	1	2	0	6	6	3	2	0	2	0	1	2	4	0	0	2	1	0	5	3
ADRB1	6	8	3	7	5	4	4	4	9	27	0	7	4	9	5	5	3	6	5	2	2	0	11	8	2	15	1	3	4	6	2	1	2	5	1	2	1	3	1	7	2	8	2	0	2	2	1	4	5
ADRB2	225	283	201	225	246	206	244	283	205	165	120	345	132	249	155	193	106	178	463	124	320	424	693	352	469	423	170	170	262	150	86	178	364	280	169	242	97	170	79	55	110	178	345	589	242	401	255	422	332
ADRBK1	1799	3243	1464	1711	3015	2086	2657	4727	2656	2630	2908	2015	2718	3058	2741	3663	1755	3311	4240	2920	3616	4892	4039	3769	3595	2673	2307	1654	2859	2797	2122	1686	3527	4544	2646	3663	1988	2992	1910	2455	3247	4020	846	2329	2079	1319	1755	1644	1973
ADRBK2	69	187	81	125	171	41	61	125	76	129	104	54	60	142	74	84	73	228	228	74	188	282	154	140	160	102	137	115	162	95	11	85	173	230	66	140	71	158	72	116	144	128	110	177	73	73	78	104	137
ADRM1	575	1126	546	630	1308	862	1115	1405	912	591	760	930	771	1226	705	1089	587	891	1425	841	1313	1596	1803	1221	1255	1226	745	934	927	888	681	762	1096	1630	773	972	492	1043	685	914	981	1101	737	1028	763	570	886	953	857
ADSL	232	390	280	248	412	175	254	491	570	535	470	367	484	505	549	581	394	653	1028	411	569	989	704	505	564	470	300	341	653	341	149	236	736	522	504	657	340	497	384	378	483	653	360	569	283	184	436	380	341
ADSS	104	184	100	137	152	68	92	146	95	72	101	81	109	128	89	102	57	157	212	34	137	334	184	199	242	176	122	158	188	111	2	51	150	182	65	156	80	143	100	78	122	117	104	179	77	98	133	131	204
ADSSL1	0	4	0	12	2	2	3	0	1	4	0	0	1	0	7	2	5	0	3	2	3	0	1	1	0	0	0	0	1	1	1	0	6	0	0	4	3	4	0	0	4	1	0	0	0	2	0	0	3
ADTRP	5	8	0	0	1	0	3	0	24	16	1	0	15	6	2	8	5	9	5	7	2	4	3	3	3	6	0	1	9	4	2	0	0	1	7	11	5	8	1	1	6	8	1	3	3	2	2	4	3
AEBP1	34	26	10	15	22	15	29	25	12	5	8	18	18	35	10	31	5	3	37	9	34	24	38	26	37	24	8	20	32	14	23	11	66	44	2	10	7	11	22	3	23	15	34	31	21	19	28	54	41
AEBP2	156	217	173	216	204	106	196	231	179	181	131	133	135	178	102	148	101	230	346	32	215	490	356	291	322	216	166	120	269	126	13	49	237	210	91	165	91	174	115	97	107	103	191	324	129	88	225	174	284
AEN	72	123	56	68	99	83	67	89	108	64	85	105	58	77	68	115	42	51	170	59	138	208	153	81	131	51	63	35	150	41	10	20	98	99	58	111	48	68	51	71	77	81	97	167	72	76	108	83	70
AES	3092	5627	2796	3272	4429	2648	4329	6069	5534	5312	5369	4802	6011	6390	6355	7239	4423	5701	8895	4042	7297	8900	11172	8309	9127	7088	5459	4931	7644	4875	2426	4206	8489	8210	4474	6220	3737	5944	5477	3054	6285	8056	5556	7537	4212	3054	6488	6077	6502
AFAP1	19	27	42	45	12	16	19	27	18	19	19	23	65	43	11	34	9	18	42	18	45	86	39	55	31	25	27	44	52	17	9	14	46	27	30	54	19	23	12	5	16	24	13	26	18	6	14	8	63
AFAP1L1	2	0	0	2	1	0	3	1	0	1	0	0	4	1	6	2	0	1	3	1	2	0	0	1	1	0	2	0	5	6	1	0	3	1	1	0	0	0	9	0	2	9	1	0	2	0	1	3	3
AFAP1L2	8	19	13	13	12	5	11	5	10	19	15	22	13	17	13	13	7	10	11	17	36	22	22	26	20	8	17	5	17	5	6	7	9	12	18	18	5	17	16	5	29	26	5	10	7	8	12	16	8
AFF1	673	1080	565	694	1337	887	860	1367	883	990	681	1385	629	1518	603	824	418	1200	1310	754	1167	2509	1263	1437	888	911	507	808	1037	586	271	1857	994	2571	584	1047	398	1394	443	1382	574	690	863	1155	814	1344	642	729	782
AFF2	17	31	29	17	139	49	35	84	61	72	58	68	46	49	64	74	43	124	50	35	107	311	81	77	74	65	108	148	57	61	6	60	79	93	75	118	45	77	55	62	41	86	31	149	109	36	124	84	64
AFF3	27	57	38	49	36	22	42	48	82	69	42	29	44	59	97	97	29	28	116	14	149	192	131	115	124	41	54	46	112	72	3	48	174	104	26	72	36	47	90	41	91	89	76	80	47	37	51	72	87
AFF4	430	798	366	592	429	421	547	712	447	467	347	642	345	754	276	435	197	429	714	310	783	974	959	764	815	462	299	359	619	354	201	244	953	822	303	484	154	417	340	286	372	395	471	666	377	424	465	677	619
AFG3L1P	19	32	18	33	23	10	17	29	25	34	27	27	28	40	26	31	11	50	44	11	36	65	60	35	54	22	27	24	39	15	6	17	59	24	27	40	15	25	31	16	23	28	13	23	20	6	20	13	35
AFG3L2	63	98	58	54	98	38	51	101	99	69	98	50	130	78	76	105	57	122	109	20	79	175	98	133	145	117	74	83	104	63	3	34	114	98	36	114	71	79	72	75	110	112	54	124	50	44	94	88	96
AFM	0	0	0	0	0	0	0	0	0	1	0	0	3	0	0	0	0	0	0	1	0	0	0	0	0	0	0	1	0	0	0	0	0	0	0	0	0	0	0	0	0	0	0	0	0	0	0	0	0
AFMID	21	36	14	15	10	27	22	39	15	22	8	20	8	10	11	19	11	11	23	10	29	26	21	18	19	26	13	3	23	11	1	3	10	22	5	10	9	14	2	6	15	11	29	23	9	16	33	36	33
AFP	0	0	0	0	0	0	0	0	0	1	0	1	0	0	1	0	0	0	0	0	0	1	1	0	0	0	0	2	0	0	0	0	0	0	0	0	0	0	0	0	0	0	0	0	1	0	0	0	0
AFTPH	679	1076	704	728	1177	678	999	1516	837	868	446	732	595	967	462	719	492	1031	1854	856	1298	2068	1857	1522	1548	1376	810	757	1424	984	607	750	1820	1861	834	1066	611	882	610	732	708	907	798	985	753	646	848	737	1128
AGA	52	138	71	88	124	90	105	175	123	114	82	105	95	161	95	120	105	123	274	160	168	311	243	215	146	135	96	75	146	83	49	55	145	143	122	182	126	125	65	53	85	99	93	134	82	56	127	139	118
AGAP1	40	60	63	46	45	38	39	74	88	60	85	65	94	63	40	31	95	60	109	40	116	108	127	69	132	102	56	22	74	26	23	26	117	54	32	59	50	75	37	15	49	40	72	87	35	22	42	29	52
AGAP11	0	0	0	0	0	0	0	0	0	1	0	0	0	0	0	0	0	0	1	0	0	0	0	0	0	0	0	0	0	0	0	0	0	0	0	0	0	0	0	0	0	0	0	0	0	0	0	0	0
AGAP2	201	302	141	183	171	164	250	293	146	107	107	155	138	152	104	122	67	112	206	79	194	209	287	212	250	152	77	70	166	90	45	69	265	254	80	81	69	118	112	75	128	126	139	177	104	127	126	152	220
AGAP3	126	247	175	191	212	171	230	292	205	139	89	177	107	256	118	160	79	128	203	104	163	268	256	140	195	169	76	92	133	123	81	97	189	271	80	141	66	137	102	66	117	139	164	223	123	125	120	184	147
AGAP5	50	113	57	93	68	31	67	107	110	89	66	39	95	68	60	86	38	70	88	13	88	116	95	113	97	56	69	61	108	43	23	33	115	66	57	139	64	83	58	79	63	50	52	73	79	27	49	38	135
AGAP6	55	77	56	66	49	26	54	80	82	73	49	23	58	47	57	57	41	84	136	18	76	100	65	82	98	59	44	48	91	36	13	25	115	63	40	58	32	24	47	31	41	46	55	69	33	28	43	43	72
AGAP7	6	10	9	4	9	3	1	10	9	5	16	9	17	10	6	16	17	14	10	4	18	41	9	23	19	13	10	19	25	16	0	2	20	10	3	5	4	8	5	9	12	12	15	23	18	2	8	3	16
AGBL1	0	0	0	1	0	0	0	0	0	1	0	1	0	0	0	0	0	0	0	0	0	0	0	0	0	0	0	0	0	0	0	0	0	0	0	0	0	0	0	0	0	0	0	0	0	0	0	0	0
AGBL2	2	3	1	5	0	2	3	6	5	6	4	0	6	1	3	8	0	9	12	0	6	13	9	9	9	1	2	10	12	3	0	2	12	8	3	3	5	2	3	1	6	3	2	6	8	2	2	3	11
AGBL3	11	2	2	2	4	5	6	3	2	0	2	6	5	3	2	1	0	9	6	1	4	6	6	4	3	5	5	2	1	0	0	0	8	5	2	3	1	3	3	0	0	4	2	5	1	2	6	1	1
AGBL4	2	3	2	1	0	0	0	0	2	1	1	0	0	2	1	1	0	1	3	0	0	2	2	2	1	1	2	0	1	0	2	0	1	0	0	1	1	0	0	0	0	0	3	1	1	0	4	0	1
AGBL5	14	24	13	15	32	22	24	30	28	12	24	30	14	34	25	20	11	14	37	17	40	59	44	33	44	25	26	12	26	13	12	9	47	26	11	23	13	22	23	14	21	24	26	18	10	13	18	22	24
AGER	149	248	143	168	93	109	181	242	174	95	91	112	88	161	102	121	93	118	104	48	109	112	113	132	160	147	35	29	86	56	86	44	225	173	105	118	41	72	46	51	97	83	87	99	86	79	110	100	169
AGFG1	0	2	5	1	1	1	2	2	2	4	4	5	4	4	7	3	1	4	6	1	6	5	4	5	3	1	4	1	0	3	0	3	1	2	4	3	0	4	0	5	0	2	8	4	0	4	2	4	3
AGFG2	179	316	172	147	152	80	190	250	382	403	320	254	264	288	265	345	220	255	561	152	294	437	656	513	462	291	201	172	474	246	128	143	476	301	200	288	169	214	205	91	306	358	258	282	227	130	226	198	214
AGGF1	68	110	62	61	175	64	116	112	56	47	31	65	68	48	33	63	62	172	112	20	145	326	125	102	136	138	197	231	91	45	3	49	167	63	43	77	35	67	54	57	40	66	69	210	62	21	142	57	75
AGK	3	5	1	3	4	5	0	4	13	7	1	6	5	4	7	9	5	7	10	4	9	14	8	18	2	5	3	3	20	4	0	2	8	8	5	2	3	2	6	1	2	1	9	10	5	8	11	5	5
AGL	116	176	82	150	118	77	112	168	115	136	96	75	100	110	47	102	67	121	222	43	147	248	249	205	191	154	96	92	173	115	37	50	255	142	89	132	57	78	101	52	105	102	103	129	81	66	136	140	122
AGMAT	30	56	34	36	38	33	38	52	48	48	54	48	71	100	56	68	46	47	103	46	85	90	94	65	63	42	65	58	75	68	34	32	102	63	61	93	34	41	89	34	85	92	49	51	27	15	71	77	67
AGMO	0	0	0	0	0	0	0	0	0	0	0	0	0	0	0	0	0	0	0	0	0	0	0	0	0	0	0	0	0	0	0	0	0	0	0	0	0	0	0	0	0	0	0	0	0	0	0	0	0
AGPAT1	460	835	618	687	381	361	345	376	726	633	712	532	880	851	834	969	446	645	943	858	647	601	894	1028	986	681	510	710	814	723	425	576	932	1400	682	925	260	429	377	374	1025	1152	299	274	243	182	490	529	516
AGPAT2	59	126	94	94	206	162	130	194	81	70	55	191	51	187	66	88	69	110	129	64	204	255	182	123	182	122	104	136	130	77	43	145	91	256	85	121	107	139	63	66	104	85	101	204	96	231	89	167	293
AGPAT3	303	627	436	457	692	452	450	617	217	200	265	607	224	674	243	313	179	387	595	288	453	805	431	383	369	331	192	349	347	239	62	491	330	858	220	283	167	496	199	376	256	264	467	869	346	548	289	331	381
AGPAT4	46	69	58	52	47	51	58	90	62	46	47	41	36	57	37	67	26	35	83	26	31	84	86	64	82	58	25	22	32	27	6	21	58	60	23	43	48	57	29	23	46	47	45	40	29	21	36	32	59
AGPAT5	39	96	53	76	156	58	94	109	104	87	79	67	75	150	99	141	83	196	211	53	166	421	218	184	161	126	124	149	140	72	7	96	163	206	60	165	74	122	82	156	122	111	110	208	97	66	131	104	143
AGPAT6	298	435	268	323	316	226	303	471	336	301	270	408	298	400	207	327	179	313	457	201	352	560	431	413	424	279	176	218	388	214	125	204	483	429	250	332	209	373	239	173	295	313	278	336	220	211	243	301	297
AGPAT9	163	320	167	235	535	313	437	505	333	240	235	270	182	432	232	389	105	249	179	115	353	481	381	387	389	275	178	146	244	242	131	166	191	266	230	312	221	279	191	263	189	234	147	200	228	145	134	203	210
AGPHD1	7	15	3	2	6	4	7	8	12	9	6	8	19	5	10	10	17	13	26	9	8	17	15	7	15	13	7	11	18	19	4	13	30	12	7	7	10	10	11	5	15	21	18	15	7	4	18	3	21
AGPS	63	121	58	100	171	51	115	178	151	140	93	52	117	96	73	138	80	222	297	41	132	341	126	179	238	152	142	154	216	103	1	58	151	160	69	215	103	158	99	141	118	136	100	176	78	43	119	70	134
AGR2	0	0	0	0	0	0	0	0	0	0	0	0	0	0	0	0	0	0	1	0	0	0	0	0	1	0	0	0	0	0	0	0	0	0	0	1	1	0	0	0	0	0	0	0	0	0	0	0	0
AGR3	0	0	0	0	0	0	1	0	0	0	0	0	0	0	0	0	0	0	0	0	0	0	0	0	0	0	0	0	0	0	0	0	0	0	0	0	0	0	0	0	0	0	0	0	0	0	0	0	0
AGRN	10	36	17	13	216	124	20	80	16	12	13	157	32	170	30	34	22	210	84	176	34	352	24	19	21	59	18	49	38	22	27	164	45	468	8	13	5	60	15	139	17	23	19	146	25	145	11	15	33
AGRP	9	17	6	5	12	7	6	13	13	11	3	8	12	13	14	13	5	11	16	5	12	14	25	13	16	13	3	3	11	6	4	6	12	15	2	6	6	4	4	2	7	12	15	20	12	13	8	4	19
AGSK1	41	52	43	49	42	39	37	46	66	48	29	22	71	73	38	36	34	40	84	20	56	55	64	77	84	39	31	23	67	23	26	14	80	50	19	33	30	44	27	10	44	50	22	18	36	18	21	17	104
AGT	0	0	1	1	0	0	0	0	0	0	0	0	0	0	0	0	0	0	0	0	1	0	0	0	0	0	0	0	0	0	0	0	0	0	0	1	0	0	0	0	0	0	0	0	0	0	0	0	0
AGTPBP1	181	255	169	229	228	78	182	240	255	296	207	121	247	155	130	301	152	458	340	31	316	537	258	499	406	322	261	361	359	280	0	101	356	264	145	321	226	165	181	192	147	199	167	381	298	106	228	175	348
AGTR1	0	0	0	0	0	0	0	0	0	0	0	0	0	0	0	0	0	0	0	0	0	0	0	0	0	0	0	0	0	0	0	0	0	1	0	0	0	0	0	0	0	0	0	0	0	0	0	0	0
AGTR2	0	0	0	0	0	0	0	0	0	0	0	0	0	0	0	0	0	0	0	0	0	0	0	0	0	0	0	0	0	0	0	0	0	0	0	0	0	0	0	0	0	0	0	0	0	0	0	0	0
AGTRAP	1178	1998	1172	1336	2537	1581	1814	3293	2340	1455	1604	1614	1388	2813	2041	2409	1278	2146	2704	1682	2347	3659	2303	2299	2373	2049	1188	1258	1761	2005	1046	1532	1775	4256	1779	2458	1426	2452	1154	2041	1765	2182	1332	1936	1997	1307	1272	1244	1719
AGXT	0	0	0	0	0	0	0	0	0	0	1	0	0	0	0	0	0	0	0	0	0	0	0	0	0	0	0	0	0	0	0	0	0	0	0	0	0	0	0	0	0	0	0	0	0	0	0	0	0
AGXT2	0	0	0	0	0	0	0	0	0	0	1	0	0	0	0	0	0	0	0	0	0	0	0	0	0	0	0	0	0	0	0	0	0	0	0	0	0	0	0	0	0	0	0	0	0	0	0	0	0
AGXT2L1	0	0	0	0	0	0	0	0	0	0	0	0	0	0	0	0	0	0	0	0	0	0	0	0	1	0	0	0	0	0	0	0	0	0	0	0	0	0	0	0	0	0	0	1	0	0	0	0	0
AGXT2L2	300	492	299	376	337	213	269	330	266	167	136	235	147	254	181	261	168	222	364	145	317	435	473	332	361	218	230	189	374	149	113	135	580	528	138	195	148	266	144	160	215	221	217	306	217	252	193	263	441
AHCTF1	82	157	90	117	90	65	79	95	56	73	49	24	67	86	40	73	46	64	79	13	84	205	138	198	135	75	66	69	112	60	0	35	94	95	26	90	39	49	52	30	61	68	48	87	72	28	74	100	127
AHCY	112	215	125	155	199	150	251	228	114	66	91	126	82	174	151	125	88	92	162	111	221	267	269	116	165	124	97	72	159	101	148	107	201	299	96	106	75	151	119	70	126	117	109	113	86	97	128	128	207
AHCYL1	526	1165	567	630	750	446	684	1086	1037	674	909	628	964	939	615	916	312	740	1281	768	884	1388	1014	1134	1090	743	453	569	925	720	337	523	1119	1301	696	1083	583	840	641	814	987	1103	416	552	409	340	473	497	421
AHCYL2	18	13	15	15	20	12	12	15	13	13	17	5	10	17	12	14	0	12	10	3	15	25	16	9	21	21	15	10	16	8	2	3	21	16	8	20	10	12	10	8	12	13	8	8	9	7	9	4	14
AHDC1	6	10	4	13	10	8	12	7	1	12	0	12	1	14	1	6	0	2	8	7	17	14	13	12	20	10	3	3	13	7	0	3	15	10	8	7	3	10	5	6	4	6	8	5	8	7	11	5	1
AHI1	5	18	4	7	23	7	15	14	13	40	9	11	30	15	12	37	8	5	73	7	24	62	22	43	55	42	22	30	65	32	0	5	81	37	17	38	20	23	30	17	13	15	21	22	9	8	38	10	32
AHNAK	950	1549	752	696	611	756	1342	1080	606	482	504	976	378	747	371	453	354	405	644	266	1362	1128	915	715	956	514	344	260	517	278	144	219	627	786	370	630	277	451	265	180	403	499	461	717	434	607	544	1351	764
AHNAK2	0	0	0	0	0	0	1	0	0	0	0	0	0	0	0	0	0	2	0	0	0	0	0	0	2	0	0	0	0	0	0	2	1	0	0	1	0	1	0	0	0	0	0	0	0	0	0	0	0
AHR	60	96	46	60	87	32	90	128	59	58	58	38	55	55	68	91	44	102	80	13	113	238	79	86	138	99	75	85	107	69	1	50	106	158	37	112	53	126	47	80	69	78	54	112	51	42	81	82	164
AHRR	2	6	0	3	3	1	3	9	1	0	1	2	4	3	2	0	3	3	2	2	2	0	1	7	1	4	1	7	0	2	1	4	1	0	3	2	0	2	2	1	1	4	1	1	5	3	1	2	0
AHSA1	73	124	89	92	243	89	113	167	136	139	120	68	193	124	103	191	84	162	209	44	128	435	180	210	266	142	113	127	211	72	1	113	132	214	66	212	82	134	111	120	146	131	133	184	99	60	150	100	176
AHSA2	237	306	211	256	293	119	173	253	309	212	162	152	204	187	169	234	172	300	478	60	308	435	404	456	358	292	260	306	363	179	10	116	525	277	82	237	140	154	229	147	205	164	202	297	176	132	240	166	468
AHSG	0	0	0	0	0	0	0	0	0	1	0	0	0	0	0	0	0	0	0	1	0	1	0	0	0	0	0	0	0	0	0	0	0	1	0	0	0	0	0	0	0	0	0	0	0	0	0	0	0
AHSP	96	159	626	451	1042	299	107	97	412	342	1023	565	639	305	238	265	1302	359	76	209	467	347	324	521	862	657	2108	1763	1576	1199	201	644	361	968	1068	858	262	193	289	232	261	139	1388	817	1306	653	361	333	227
AICDA	2	0	0	1	1	2	0	0	1	1	4	4	1	2	2	0	2	0	3	1	0	4	4	5	1	1	4	1	2	4	0	3	4	6	5	8	0	0	1	3	1	0	2	1	4	1	2	3	4
AIDA	220	404	375	435	601	202	249	392	224	195	244	182	247	291	160	281	183	358	414	74	524	1158	557	823	664	494	440	719	594	379	15	358	602	679	115	266	174	277	246	263	272	250	222	388	245	195	266	299	527
AIF1	634	1390	837	1050	2349	930	1529	1871	1003	729	574	1727	507	1188	956	943	1330	2882	1718	623	1617	3320	1413	861	863	1323	1209	1217	1111	926	291	1505	863	1198	1053	1001	755	1668	679	941	585	755	963	3630	1232	951	909	1196	1928
AIF1L	0	2	0	0	0	2	0	2	0	1	0	3	0	3	0	1	0	2	2	2	0	5	0	0	1	0	1	0	0	2	2	3	0	0	0	4	0	0	2	0	0	1	3	0	1	0	0	0	0
AIFM1	150	331	162	162	316	142	217	402	199	155	216	171	181	242	161	252	90	216	311	154	278	399	320	212	317	200	134	129	252	152	103	88	273	268	174	289	149	212	142	135	223	243	136	137	96	73	139	165	108
AIFM2	7	23	6	6	4	7	9	16	10	6	2	8	3	6	7	13	1	6	8	5	13	12	21	10	13	10	6	6	10	4	2	7	11	15	1	6	5	6	10	4	1	6	14	15	1	6	13	22	26
AIFM3	24	40	20	44	27	19	39	70	40	25	7	7	23	57	40	36	16	28	44	24	11	49	17	19	44	26	17	19	15	8	22	24	35	43	19	36	24	57	14	42	17	22	23	37	14	11	13	10	35
AIG1	86	165	44	92	254	101	107	146	160	85	79	160	44	115	81	73	50	165	152	97	134	165	156	196	107	107	107	74	91	67	54	148	162	237	96	103	55	123	61	110	79	113	85	148	106	140	126	127	117
AIM1	205	425	225	244	427	134	267	434	371	423	341	161	363	314	219	432	211	607	570	103	323	990	451	655	560	317	279	340	506	272	16	183	497	492	243	425	245	312	240	378	384	376	218	401	227	133	258	137	214
AIM1L	10	31	12	6	25	13	18	24	21	16	17	25	21	23	31	28	26	10	14	8	17	32	32	31	35	30	12	15	26	16	2	13	31	19	10	14	20	26	18	9	12	20	10	22	11	9	12	11	15
AIM2	24	52	12	19	204	39	23	72	85	93	32	49	47	89	38	75	82	272	126	45	60	440	36	37	65	62	46	96	89	54	2	143	91	293	44	110	48	200	36	539	37	57	50	192	82	79	35	33	48
AIMP1	79	135	70	65	136	69	72	131	149	111	91	128	85	111	72	96	115	237	295	56	145	277	204	154	174	132	106	123	160	85	12	92	206	131	57	134	55	102	88	67	95	94	80	202	84	59	139	64	155
AIMP2	82	135	74	69	175	87	141	183	121	102	110	137	79	181	133	177	70	120	222	88	178	295	241	162	166	173	116	137	168	76	37	93	183	195	79	163	82	122	114	131	128	138	146	186	106	113	111	146	123
AIP	453	621	428	445	613	561	767	680	364	248	255	709	282	528	310	240	245	292	447	220	798	791	966	566	771	477	341	306	516	283	256	352	699	848	321	323	191	388	387	151	315	328	546	777	441	573	563	753	1002
AIPL1	0	0	1	0	0	0	0	0	0	0	0	1	0	0	0	0	0	0	0	0	0	0	0	0	0	0	0	1	0	0	0	0	0	0	0	0	0	0	0	0	0	0	0	0	1	0	0	0	0
AIRE	4	4	0	1	1	0	2	0	3	0	1	1	3	2	0	0	1	2	2	9	6	2	6	2	7	4	2	0	4	1	0	1	2	2	3	4	2	1	0	0	2	2	6	4	2	1	2	4	7
AJAP1	13	15	13	17	1	1	0	3	5	3	27	17	8	3	18	30	2	9	9	2	9	13	14	14	24	18	12	5	23	19	0	7	39	20	13	27	6	9	14	1	26	21	2	3	8	2	13	17	6
AJUBA	4	4	2	4	8	2	5	18	4	2	1	4	2	1	4	3	5	4	5	2	9	5	13	5	4	4	1	2	2	2	2	2	13	8	2	0	4	1	8	1	7	2	4	5	2	4	0	2	4
AK1	224	332	214	266	769	429	256	317	270	216	350	302	346	288	352	310	382	168	262	194	830	557	529	375	520	351	719	633	494	376	141	248	447	475	255	227	140	154	275	109	196	165	420	358	293	291	338	416	357
AK2	450	782	465	420	759	484	376	790	787	605	718	875	587	810	639	868	462	748	1139	560	866	1586	1285	768	887	571	547	389	877	420	98	317	836	835	511	838	355	706	406	627	563	716	642	1064	522	480	722	617	699
AK3	155	287	194	244	202	152	251	352	245	206	325	208	242	228	357	334	183	305	513	195	354	480	651	591	376	412	207	293	394	356	231	244	611	511	323	379	166	280	282	187	385	448	267	266	150	102	323	305	318
AK4	42	58	30	45	26	26	60	72	54	112	27	33	38	52	35	40	20	35	87	32	46	77	81	102	66	44	18	25	76	37	26	52	73	68	22	34	29	36	29	37	39	45	43	49	47	33	44	29	51
AK5	53	78	48	74	40	52	67	86	46	70	38	37	122	77	68	65	35	63	263	45	111	150	98	72	85	38	73	41	102	93	19	32	130	70	50	64	34	37	159	18	101	103	86	65	18	14	92	70	92
AK7	0	0	0	1	1	0	0	0	0	2	1	0	0	0	0	0	1	0	0	1	1	0	0	1	0	0	1	0	0	0	0	0	0	0	0	0	0	0	0	0	0	0	0	0	0	0	0	0	0
AK8	1	7	0	0	1	0	4	0	4	1	0	3	2	3	3	0	4	2	1	1	3	4	1	3	1	0	1	0	3	4	1	0	6	1	1	3	3	0	0	1	3	7	1	0	0	0	1	0	2
AKAP1	72	132	76	87	83	60	74	74	60	47	46	68	55	97	57	64	23	78	117	43	111	138	186	94	101	50	46	26	133	42	9	28	106	94	48	63	40	74	59	33	68	60	135	138	60	57	93	117	109
AKAP10	53	99	42	65	126	32	63	75	85	105	61	27	101	82	69	137	45	153	121	21	92	190	125	163	135	100	69	90	129	94	1	33	108	127	49	128	61	105	65	98	86	98	47	98	75	45	82	63	110
AKAP11	400	806	277	427	447	264	340	473	318	445	319	496	276	654	250	426	204	393	722	248	638	814	717	537	621	435	265	311	631	315	90	237	719	597	283	468	215	321	350	203	403	468	588	691	324	292	511	763	429
AKAP12	7	24	19	19	25	5	19	18	2	2	25	11	5	9	3	10	6	4	18	2	12	25	31	49	33	5	5	8	18	14	0	11	21	17	10	15	8	9	10	7	8	5	0	1	4	3	16	15	9
AKAP13	152	259	156	163	288	126	89	202	171	184	143	100	176	182	92	138	82	228	237	38	133	345	166	348	286	162	117	213	219	124	3	128	202	304	122	257	118	200	109	286	177	152	149	266	176	136	159	99	151
AKAP14	0	0	1	0	1	0	0	2	0	1	1	3	0	1	1	0	2	3	0	0	1	0	0	3	1	0	0	0	0	0	0	1	1	0	0	2	0	0	0	0	1	0	0	1	0	0	2	0	2
AKAP17A	1132	2075	945	1255	1513	947	1375	2151	1922	1400	1332	1356	1641	1581	1538	2022	1089	1502	2291	782	1408	1983	2456	2258	1834	1524	905	1181	2337	1399	615	1017	2683	2186	1050	1411	952	1158	1242	1123	1499	1623	1138	1248	1128	780	1177	1149	1785
AKAP2	1	4	0	0	1	2	0	0	1	0	2	1	0	1	0	0	0	2	1	0	5	3	2	1	0	0	1	2	3	0	0	0	0	1	0	0	1	3	1	1	1	2	1	2	0	1	2	1	0
AKAP3	0	0	0	0	0	0	0	0	0	0	1	0	0	2	0	0	0	0	0	0	1	0	1	0	0	0	0	0	0	1	0	0	0	0	0	0	0	0	0	0	0	0	0	0	0	0	0	1	0
AKAP4	0	0	0	1	0	0	0	1	0	0	0	0	0	0	0	0	0	0	0	0	0	0	0	0	0	0	0	0	0	0	0	0	0	0	0	0	0	0	0	0	0	0	0	0	0	0	0	0	0
AKAP5	2	0	3	2	1	1	4	4	0	4	0	2	1	0	1	1	1	6	8	0	5	4	8	10	16	22	4	1	7	2	1	0	1	3	6	8	0	3	1	4	0	1	2	7	4	2	16	9	12
AKAP6	0	0	0	0	0	0	1	5	1	1	3	0	1	0	0	3	0	0	0	0	2	8	5	4	0	0	1	1	0	2	0	1	6	3	0	0	0	1	0	2	0	1	1	0	1	0	3	0	2
AKAP7	17	29	7	15	54	16	31	48	15	15	19	25	24	24	7	13	14	39	31	6	58	74	22	22	23	35	40	39	31	17	0	19	31	25	6	19	3	39	10	29	8	5	19	69	17	12	25	14	42
AKAP8	300	505	230	262	335	222	300	547	309	216	206	208	250	303	247	268	149	199	421	187	357	447	451	381	364	241	164	141	349	275	214	174	534	340	190	254	127	219	184	176	284	294	155	227	140	150	207	180	192
AKAP8L	473	790	475	478	523	338	472	806	795	499	617	506	608	570	516	716	288	535	1078	455	684	853	774	711	682	579	327	367	698	465	326	328	880	724	433	585	357	429	526	382	587	634	410	472	331	294	405	417	458
AKAP9	65	114	47	59	62	57	56	85	103	99	80	31	111	68	28	94	62	114	152	22	56	161	96	133	124	56	62	56	129	53	3	40	146	111	28	100	60	65	44	74	84	48	32	92	45	32	67	58	89
AKD1	4	14	3	14	15	0	6	9	18	28	13	6	16	23	4	20	10	23	22	8	23	41	24	34	34	16	11	7	29	11	0	8	22	11	5	17	9	9	13	17	10	13	16	17	18	8	26	6	10
AKIP1	14	35	31	15	24	21	34	63	26	20	26	22	18	31	19	27	19	60	50	9	31	67	34	28	57	42	31	43	36	28	3	16	35	42	24	44	13	31	15	22	31	49	18	41	27	19	49	28	36
AKIRIN1	493	915	550	588	1013	622	778	1245	1709	1326	1223	844	1507	1446	1311	1571	922	1537	1977	1142	1195	2227	1709	1647	1549	1426	972	1122	1771	1361	522	999	1654	1646	1219	1648	900	1195	955	1357	1332	1704	707	839	856	491	788	666	743
AKIRIN2	250	473	276	287	562	292	296	495	441	314	376	429	247	500	277	451	170	354	388	375	418	680	450	588	393	320	185	355	364	248	63	416	287	729	260	413	213	483	175	575	356	424	250	364	258	294	163	194	167
AKNA	2804	3999	2123	2367	2433	2435	2708	3242	1483	908	1195	1844	1038	1796	919	1197	572	1171	2057	801	2168	2626	2654	3065	2386	1831	784	990	1589	1111	613	1063	2610	2726	928	1327	789	1292	1241	843	1317	1196	1075	1364	1253	1312	1149	1303	1569
AKNAD1	1	1	0	0	0	0	0	0	0	2	0	0	0	1	0	0	1	0	0	1	0	0	0	0	0	1	0	0	2	1	0	0	0	0	0	0	0	1	0	2	0	0	0	0	0	1	0	0	0
AKR1A1	91	206	135	123	276	140	197	335	131	143	122	196	123	291	145	189	166	292	304	135	186	399	368	145	192	250	154	154	229	162	63	174	190	327	135	219	133	254	130	188	143	184	143	267	125	118	134	182	252
AKR1B1	72	146	119	141	116	100	172	216	152	102	83	151	122	155	114	121	62	91	173	29	150	156	312	240	251	193	117	106	178	78	37	83	217	156	68	134	55	99	98	31	86	91	150	228	120	124	188	264	245
AKR1B10	0	1	1	0	0	0	0	0	0	0	0	0	0	0	0	0	0	0	0	0	1	0	0	0	0	0	0	0	0	0	0	0	0	0	0	0	0	0	0	0	0	0	0	0	0	0	0	0	0
AKR1B15	0	0	0	0	0	0	0	0	0	0	0	0	0	0	0	0	0	0	0	0	0	0	0	0	0	0	0	0	0	0	0	0	0	0	0	0	0	0	0	0	0	0	0	0	0	0	0	0	0
AKR1C1	0	3	3	1	3	4	1	4	8	3	2	3	0	4	6	8	3	3	2	1	8	4	2	0	3	3	2	6	8	0	0	0	2	4	5	1	2	3	1	2	9	1	2	4	5	1	1	5	2
AKR1C2	0	0	1	0	0	0	0	0	0	0	0	0	0	0	0	0	0	0	0	0	0	0	0	0	0	0	0	1	0	0	0	0	0	0	1	0	0	1	0	0	0	0	0	0	0	0	0	0	0
AKR1C3	2	6	11	6	3	3	4	15	9	4	5	2	19	5	4	3	8	8	34	1	3	15	7	9	6	6	10	7	1	2	1	3	23	9	5	4	13	13	3	2	4	9	2	10	7	7	5	8	19
AKR1C4	0	0	0	0	0	0	0	0	0	1	0	0	1	0	1	0	0	3	0	0	0	0	0	0	0	1	0	0	0	0	0	0	0	0	1	0	0	0	0	0	0	2	0	0	0	0	0	0	0
AKR1CL1	3	13	12	29	8	9	6	9	21	31	10	6	25	10	6	10	6	9	9	1	10	21	13	26	39	23	12	5	16	11	1	4	23	12	5	1	8	21	2	1	18	16	5	4	4	3	4	4	1
AKR1D1	0	0	0	0	0	0	0	0	0	0	0	0	0	0	0	0	0	0	0	0	0	0	0	0	0	1	0	0	0	0	0	0	0	0	0	0	0	0	0	0	0	0	0	0	0	0	0	0	0
AKR1E2	9	12	15	10	9	3	6	5	14	18	16	10	16	18	14	21	13	22	6	9	49	49	19	17	12	11	47	41	8	13	4	14	8	8	8	7	14	12	13	7	18	20	33	20	12	2	28	21	8
AKR7A2	120	223	177	169	94	103	263	350	209	129	140	145	143	166	165	216	111	130	178	103	288	262	181	178	298	200	169	134	235	163	86	99	178	191	104	122	113	153	71	31	151	197	160	181	73	64	110	126	253
AKR7A2P1	5	1	7	5	1	0	4	0	1	4	3	1	4	4	3	4	5	3	7	1	14	10	0	9	7	3	7	3	8	4	0	1	12	1	1	2	2	2	8	2	4	1	3	4	2	2	3	2	7
AKR7A3	16	34	26	24	18	13	12	33	66	75	8	7	18	8	11	15	11	12	46	11	20	25	13	26	22	31	19	11	13	6	16	5	37	18	11	12	9	9	13	2	16	10	6	1	13	5	22	15	46
AKT1	395	633	283	453	565	443	647	842	415	237	407	447	332	602	411	589	204	328	554	266	722	876	726	664	672	607	374	376	438	332	262	361	444	786	305	435	238	403	339	289	465	560	324	451	394	337	380	528	617
AKT1S1	36	50	56	64	41	33	55	41	21	30	18	59	12	24	12	27	21	13	31	19	109	67	47	36	53	22	64	44	28	39	6	27	32	71	22	36	9	18	44	11	12	15	57	53	47	58	23	70	65
AKT2	837	1361	685	879	1367	887	1147	1395	849	704	892	964	837	1086	738	1064	595	806	1382	673	1661	1746	1477	1421	1255	1080	1141	1174	1351	1043	604	945	1265	1763	683	889	501	843	906	701	901	998	988	1215	865	788	924	1036	961
AKT3	168	313	205	169	277	92	246	362	420	464	285	116	359	174	198	286	237	953	671	83	335	997	333	400	611	408	499	427	511	299	7	68	778	289	148	299	384	243	258	138	289	268	153	425	168	65	368	147	343
AKTIP	174	303	175	199	126	31	162	234	342	502	181	62	369	213	194	280	180	378	478	66	268	520	383	791	673	372	249	229	568	373	16	95	490	368	148	368	240	211	348	283	302	235	255	314	162	64	247	161	457
ALAD	198	375	264	260	268	229	295	327	194	113	195	251	156	196	129	183	102	116	238	121	278	280	271	246	246	189	140	116	218	146	88	124	258	287	116	175	101	128	164	118	180	165	194	169	180	164	182	212	231
ALAS1	101	163	91	100	185	148	175	238	93	43	61	251	49	149	72	99	49	105	107	63	189	264	251	173	171	128	110	90	141	107	53	84	139	197	90	120	39	88	53	58	78	90	110	199	108	186	115	238	184
ALAS2	2862	4704	42965	58360	9763	5011	3777	2595	5932	5417	10968	10036	10053	6474	1277	1652	3547	1263	956	4299	16063	6601	7444	15486	10083	7855	14852	14861	10318	11252	14263	24681	5475	24319	6423	3496	1674	1973	4376	2072	3700	2176	17468	8768	11201	11466	3307	5597	2697
ALB	0	1	0	0	1	0	0	0	0	1	0	0	0	0	0	2	0	0	1	0	0	0	0	0	0	0	1	1	0	1	0	2	3	1	0	0	1	0	1	0	0	0	0	1	0	0	1	0	1
ALCAM	41	75	33	44	66	29	71	56	62	53	50	55	41	40	24	38	24	58	53	7	70	115	140	99	58	40	47	45	71	41	0	20	89	51	30	45	30	35	37	24	23	31	53	74	38	32	68	52	53
ALDH16A1	270	415	219	247	331	288	357	529	263	238	245	548	199	380	289	327	161	281	423	180	477	604	441	378	427	265	176	161	369	197	247	234	455	580	229	308	157	367	206	151	385	341	426	455	225	300	312	501	471
ALDH18A1	93	125	60	74	99	67	108	156	72	64	66	78	81	113	62	82	40	98	127	62	131	172	169	115	149	93	56	57	86	59	54	40	115	174	56	124	40	64	49	38	90	111	60	64	53	45	127	148	64
ALDH1A1	19	46	44	51	93	46	69	119	53	39	42	54	27	79	8	28	26	47	31	17	56	214	68	51	53	53	36	62	53	33	1	20	26	83	30	81	23	62	20	51	18	22	18	44	36	36	29	35	45
ALDH1A2	6	1	0	0	3	5	3	1	1	0	0	2	0	1	3	0	0	3	2	0	0	2	1	2	0	2	0	0	4	2	0	2	3	1	0	3	0	6	0	1	0	4	1	3	1	6	0	1	3
ALDH1A3	0	0	0	0	0	0	0	0	0	0	0	0	0	0	0	0	0	0	0	0	0	0	0	0	0	0	0	0	0	0	0	0	0	0	0	0	0	0	0	0	0	0	0	0	0	0	0	0	0
ALDH1B1	11	18	7	9	14	16	22	20	8	4	6	19	4	3	4	6	3	9	14	4	23	17	17	9	17	13	12	8	13	11	9	6	19	12	5	9	0	9	12	3	3	6	12	18	4	4	10	23	9
ALDH1L1	0	0	0	0	0	0	0	0	0	0	0	0	0	0	0	0	0	0	0	0	0	0	0	0	0	0	0	0	0	0	0	0	0	0	0	0	0	0	0	0	0	0	0	0	0	0	0	0	0
ALDH1L2	3	6	2	0	3	2	2	3	2	0	0	2	2	3	3	4	1	5	1	4	4	3	1	0	2	1	1	1	2	1	1	1	12	6	7	6	1	7	1	2	1	3	0	4	0	0	4	17	3
ALDH2	593	1337	553	630	1030	623	913	1206	636	535	475	743	334	935	303	490	290	594	407	251	857	1498	610	612	670	553	542	718	648	452	169	340	524	1098	584	743	384	504	487	402	529	628	377	594	439	454	364	612	491
ALDH3A1	2	0	0	1	0	2	1	2	0	0	0	1	1	0	1	1	0	0	2	0	0	0	2	0	0	0	0	0	1	0	0	0	0	0	0	0	0	0	0	0	0	0	0	0	0	2	0	0	2
ALDH3A2	4	10	7	2	5	3	5	10	4	1	6	6	6	3	5	5	2	5	5	1	4	7	8	8	13	3	4	1	3	11	0	2	3	9	3	8	4	10	3	3	5	3	4	1	2	4	4	6	5
ALDH3B1	288	608	249	305	427	295	372	570	314	162	252	391	97	251	181	227	107	258	273	177	405	554	216	310	300	232	136	203	255	177	84	209	126	359	182	270	216	328	176	303	304	299	189	318	204	224	241	264	298
ALDH3B2	0	1	1	4	0	1	0	0	0	0	0	0	0	1	0	0	0	0	2	0	1	1	0	0	3	0	0	0	2	0	0	0	2	0	0	0	0	1	0	1	0	2	0	0	0	0	0	0	0
ALDH4A1	24	36	16	22	31	27	39	42	10	7	10	20	7	21	7	7	6	8	24	12	38	31	26	18	17	19	8	17	19	6	3	2	12	26	5	13	7	19	18	10	19	18	13	19	14	15	17	23	24
ALDH5A1	81	155	154	235	107	85	90	110	67	51	133	172	108	137	33	70	44	29	56	40	294	167	136	127	109	59	137	138	169	141	36	128	124	145	50	71	30	50	110	29	78	61	62	57	108	127	74	129	89
ALDH6A1	5	10	5	10	4	6	9	9	6	2	4	3	7	4	6	12	1	1	9	2	6	17	7	6	6	2	4	4	4	7	0	2	11	5	2	11	1	1	2	6	6	2	1	4	2	1	6	5	6
ALDH7A1	1	10	1	2	6	5	5	2	3	2	2	7	8	7	0	5	7	3	5	0	3	5	12	6	6	8	1	4	5	2	5	0	21	5	5	7	3	6	1	6	0	1	12	7	6	4	6	5	17
ALDH8A1	1	1	2	4	4	3	2	4	2	5	4	7	4	5	3	3	2	2	6	5	5	4	7	8	4	4	1	2	16	3	0	2	8	9	2	3	1	0	6	2	7	5	4	5	5	5	6	6	7
ALDH9A1	339	642	281	369	369	204	470	839	670	716	722	419	669	603	514	767	261	477	848	468	767	1066	652	584	773	543	261	185	645	367	133	220	640	611	616	942	356	597	365	305	615	787	327	442	304	124	379	340	254
ALDOA	25	56	25	32	41	22	32	54	56	39	46	26	57	56	43	50	32	28	48	72	73	61	60	58	42	26	31	30	47	57	25	20	66	86	42	38	16	37	48	33	68	74	26	25	16	23	27	21	41
ALDOB	0	0	0	0	0	0	0	0	0	0	0	0	0	0	0	0	0	0	0	0	0	0	0	0	0	0	0	0	0	0	1	0	0	0	0	0	0	0	0	0	0	0	0	0	0	0	0	0	0
ALDOC	99	161	96	105	107	95	116	160	115	90	138	91	109	122	112	114	43	51	146	70	146	161	157	132	149	81	55	69	95	83	63	48	160	155	69	88	50	105	94	50	120	132	78	80	67	43	81	102	78
ALG1	83	140	80	90	121	80	105	130	115	83	66	121	80	112	71	110	48	72	163	73	178	184	297	175	184	121	84	68	160	49	42	60	225	160	63	126	65	110	80	55	111	99	173	165	94	88	151	169	219
ALG10	48	76	33	59	55	55	90	96	70	64	38	73	43	73	84	76	48	64	126	37	110	120	113	63	111	81	52	41	88	60	90	44	143	90	40	68	38	41	39	32	45	64	73	74	46	50	98	86	102
ALG10B	78	135	82	87	91	99	105	166	122	78	70	103	63	140	111	100	70	106	195	58	135	171	196	125	164	141	80	70	134	102	153	75	206	126	37	88	39	81	61	32	77	59	108	103	55	52	118	135	157
ALG11	22	29	30	25	36	24	34	39	24	22	21	34	12	38	11	29	19	37	63	5	33	67	54	39	46	28	22	22	49	23	0	17	42	33	19	27	19	18	24	25	20	15	29	45	24	12	51	20	28
ALG12	127	243	140	167	235	119	176	255	312	224	184	175	177	304	216	262	161	260	393	172	273	395	422	381	331	215	153	134	363	215	75	154	356	377	180	241	169	223	270	186	238	286	219	233	184	107	213	178	260
ALG13	173	268	142	236	201	126	239	279	214	198	107	160	144	168	94	108	81	113	262	79	211	272	259	171	282	210	97	80	191	116	73	88	316	171	100	137	75	97	108	65	128	129	150	189	139	142	143	150	197
ALG14	4	21	11	12	13	3	9	13	10	11	6	13	23	15	15	18	17	14	25	4	16	33	19	16	14	22	22	19	21	10	1	9	21	23	6	16	11	17	13	12	5	5	9	15	14	13	32	18	27
ALG1L	9	9	13	17	8	3	8	4	17	50	5	8	6	20	6	11	11	9	21	5	18	25	21	37	30	10	13	2	23	8	7	16	23	17	7	6	14	15	18	13	24	7	19	20	14	19	20	16	11
ALG1L2	2	0	0	0	0	0	0	1	0	0	0	0	2	0	0	0	0	0	0	0	2	0	0	1	0	0	0	0	0	0	0	0	0	0	0	0	0	0	0	0	0	1	0	0	0	0	0	0	0
ALG2	90	167	101	120	164	108	161	212	117	99	116	188	104	183	115	142	77	152	224	118	219	297	336	218	185	221	111	145	173	125	43	105	233	263	93	173	106	163	95	84	130	166	188	212	129	117	229	297	212
ALG3	9	12	5	8	9	7	8	14	6	12	14	7	4	5	6	4	3	7	10	8	7	16	14	7	7	7	6	5	6	5	3	1	17	8	6	9	4	7	8	8	14	5	8	9	4	5	4	3	5
ALG5	26	78	45	56	108	37	47	82	142	161	78	53	112	81	86	160	83	211	250	20	85	253	95	149	173	134	109	116	178	103	3	53	191	111	74	152	122	94	109	95	120	95	74	125	54	42	138	74	151
ALG6	48	88	63	75	86	42	62	98	94	128	72	35	126	77	77	126	81	140	212	22	76	215	133	212	176	132	80	87	154	105	3	34	187	100	46	134	77	70	71	72	99	85	50	82	60	44	94	56	122
ALG8	27	46	37	35	83	46	54	71	30	29	43	55	55	56	39	63	49	64	82	34	105	118	98	55	89	67	86	65	76	36	0	38	60	59	36	55	20	44	46	30	42	50	86	128	59	44	88	82	98
ALG9	38	55	38	37	47	32	41	51	50	56	55	56	85	57	83	91	34	59	92	32	103	129	98	69	99	58	49	48	97	41	5	25	106	52	43	64	41	44	46	37	52	55	42	87	55	34	74	65	52
ALK	0	0	0	0	0	1	0	0	0	0	0	0	0	0	0	0	0	0	0	0	0	0	0	0	0	0	0	0	0	0	0	0	0	0	0	1	0	0	0	0	0	0	0	0	0	0	0	0	0
ALKBH1	48	75	42	48	77	69	56	89	93	73	48	73	71	90	60	97	50	83	93	35	78	137	118	76	97	90	37	46	53	44	23	37	95	98	47	70	46	57	51	42	62	49	64	79	44	31	51	66	53
ALKBH2	16	46	16	26	25	29	19	25	26	18	21	37	31	27	26	28	21	24	63	10	27	51	54	19	30	38	18	17	29	16	3	18	57	35	18	22	14	20	39	22	21	13	28	23	18	10	31	38	38
ALKBH3	51	131	84	78	104	59	68	155	123	98	121	75	126	112	119	118	89	154	212	75	107	147	144	165	139	94	85	118	174	104	25	76	180	146	98	120	102	116	74	83	107	96	91	139	71	27	113	83	83
ALKBH4	56	117	50	54	70	45	71	94	85	46	65	50	75	73	59	66	31	56	88	50	105	105	118	74	109	65	45	31	84	59	34	41	109	117	78	55	49	63	56	44	75	89	70	90	50	34	59	90	56
ALKBH5	728	1438	918	1035	975	702	1135	1518	1199	1167	1334	1011	1252	1346	927	1385	585	945	1573	895	1585	1883	1437	1584	1617	1026	892	988	1226	917	703	846	1513	1805	1110	1523	776	1174	998	851	1386	1527	695	780	618	480	792	1028	649
ALKBH6	22	42	15	47	36	49	51	41	29	15	6	33	14	27	14	17	7	6	41	18	38	34	56	22	50	20	18	20	26	13	23	14	47	41	9	16	4	19	12	9	10	21	26	56	21	36	47	80	88
ALKBH7	118	194	119	116	185	145	135	268	181	123	123	125	144	139	231	193	202	130	267	102	229	337	289	179	275	185	152	206	187	147	51	102	247	274	108	116	125	133	145	77	134	191	151	148	112	64	142	163	251
ALKBH8	66	137	52	71	85	60	107	149	119	128	121	94	121	145	76	108	47	140	311	106	156	228	198	125	143	128	83	96	199	114	37	68	204	168	140	179	95	101	119	92	94	120	80	79	69	42	106	79	88
ALLC	0	0	0	0	0	1	0	0	0	0	0	0	0	0	0	0	0	0	0	0	0	0	0	0	0	0	0	0	0	0	0	0	0	0	0	0	0	0	0	0	0	0	0	0	0	0	0	0	0
ALMS1	10	24	20	23	19	13	17	29	24	26	13	9	20	20	11	13	18	25	31	4	25	55	25	50	42	23	18	27	25	19	2	4	36	21	7	25	19	12	27	18	19	23	8	15	10	5	22	15	32
ALMS1P	5	1	2	5	207	177	4	2	3	1	0	13	3	85	1	3	2	10	15	12	5	22	7	9	10	5	1	3	3	3	0	15	3	147	2	1	1	12	6	103	2	2	14	36	1	0	2	1	7
ALOX12	47	111	119	126	57	68	79	60	30	39	57	22	72	74	64	110	32	21	64	186	176	75	34	84	89	61	29	52	55	54	31	44	64	286	22	59	15	99	48	69	100	128	30	31	33	32	56	49	11
ALOX12B	2	4	0	4	0	0	2	1	2	1	4	0	0	2	0	0	0	0	1	0	0	0	0	0	1	1	0	0	3	0	0	3	0	1	0	0	0	0	0	0	1	0	0	1	0	0	0	0	2
ALOX12P2	26	50	28	38	18	10	26	42	29	36	31	39	28	26	35	32	13	31	77	7	19	36	58	44	53	28	12	17	46	16	28	7	53	24	19	23	22	38	31	12	22	33	23	22	26	17	13	14	31
ALOX15	211	467	95	116	123	81	78	317	64	34	1122	1240	109	44	675	1191	57	79	174	98	399	411	87	129	609	211	263	195	754	248	28	50	311	238	429	1220	137	144	41	10	950	744	24	9	26	18	267	331	186
ALOX15B	3	4	1	15	1	6	3	7	6	6	4	4	0	1	1	2	0	2	0	0	0	5	0	4	1	6	2	4	3	1	1	1	3	2	7	3	0	5	8	2	2	3	0	1	3	4	2	1	2
ALOX5	1036	1415	790	975	1296	1004	1285	1629	956	633	793	1208	464	959	812	1277	347	652	638	411	1220	1670	972	1021	829	616	344	443	919	553	107	677	968	1492	567	911	446	879	453	690	721	799	616	929	1296	1103	508	759	1313
ALOX5AP	1487	1958	1314	1382	2056	1708	1891	2650	1601	889	1592	1661	1449	1552	1853	3488	792	1306	1706	1037	2226	1986	4447	3567	2444	2426	1225	1650	2239	1869	623	964	2074	2440	1478	1711	1143	1631	1558	1243	1878	2096	2294	2351	1740	1007	1266	1356	2244
ALOXE3	0	0	0	1	0	0	0	0	1	2	2	0	0	0	1	1	0	0	0	0	0	2	1	1	0	0	0	0	0	0	0	0	0	0	0	0	0	0	0	0	0	0	0	0	0	0	1	2	1
ALPI	0	1	0	2	1	0	0	0	0	0	0	0	1	0	0	0	1	0	0	0	0	2	0	0	0	0	0	0	0	0	0	0	0	1	0	0	14	10	0	0	0	0	0	0	0	0	0	0	0
ALPK1	605	713	311	444	820	571	492	877	652	507	270	549	239	758	289	382	237	517	519	262	552	1006	687	787	301	254	186	381	549	474	74	566	513	832	269	455	284	557	182	483	261	281	534	597	871	671	313	446	532
ALPK2	0	0	0	1	0	0	2	3	1	1	1	0	1	1	0	0	0	1	3	0	2	1	0	1	1	2	0	0	1	1	0	0	0	0	0	1	1	0	0	0	0	0	0	0	0	0	0	1	0
ALPK3	1	3	0	6	4	8	8	6	1	7	2	3	0	2	2	4	0	0	2	3	6	1	4	3	8	6	0	0	1	7	2	2	1	2	6	3	3	4	3	3	5	5	1	2	6	4	0	5	7
ALPL	542	684	336	552	471	420	3021	2268	828	401	233	161	164	257	803	1492	86	142	98	53	422	222	604	941	1220	678	178	301	771	826	256	283	405	188	216	236	419	285	445	183	578	586	108	47	1425	400	299	522	927
ALPP	0	2	0	7	0	1	1	1	2	10	0	0	0	1	0	2	1	1	0	0	0	0	1	2	0	0	2	1	0	0	4	5	1	2	0	1	0	1	4	0	4	0	0	0	0	2	0	0	0
ALPPL2	0	1	0	2	0	0	0	0	0	1	0	0	0	0	0	0	0	0	0	0	0	0	0	0	0	0	0	0	0	0	0	0	0	0	0	2	0	0	0	0	0	0	0	0	0	0	0	0	0
ALS2	42	121	73	43	86	58	101	134	73	52	61	78	68	90	69	88	35	89	139	52	88	194	110	115	67	58	54	50	150	64	61	36	130	92	83	117	57	59	40	29	88	82	51	48	55	19	66	86	32
ALS2CL	2	7	1	2	1	6	4	7	4	10	7	2	6	2	2	13	3	1	8	5	5	5	3	15	8	4	3	0	13	6	0	3	9	10	1	6	5	3	5	4	2	6	1	1	1	0	5	3	4
ALS2CR11	0	0	0	0	1	0	0	0	0	0	0	0	0	0	0	0	0	0	1	0	0	0	1	0	0	0	0	0	1	0	0	0	1	0	0	0	0	1	0	0	0	0	0	0	0	0	0	0	0
ALS2CR12	5	17	1	3	12	11	4	3	1	0	6	20	1	4	1	6	8	0	3	12	67	22	5	2	8	10	24	14	5	7	3	3	24	13	4	4	1	0	12	9	3	0	2	7	7	7	7	7	7
ALS2CR8	10	23	9	16	9	10	17	34	41	35	22	8	38	23	29	34	20	34	79	5	32	56	34	48	51	22	16	11	54	15	1	8	57	13	12	35	10	11	23	18	25	16	14	13	12	9	18	7	23
ALX1	0	0	0	0	0	0	0	0	0	1	0	0	0	0	0	0	0	0	0	0	0	0	0	0	0	0	0	0	0	0	0	0	0	0	1	0	0	0	0	0	0	0	0	0	0	0	0	0	0
ALX3	0	0	0	1	0	0	1	0	0	0	0	0	0	0	0	0	0	0	0	0	0	1	0	0	0	0	0	0	0	0	0	0	0	0	0	0	0	0	0	0	0	0	0	0	0	0	0	0	0
ALX4	0	0	0	0	0	0	0	0	0	0	3	0	0	0	0	0	0	0	0	0	0	0	0	0	0	0	0	0	0	0	0	0	0	0	0	0	0	0	0	0	0	0	0	0	0	0	0	0	0
ALYREF	322	529	260	333	422	296	418	579	282	220	257	383	225	446	290	344	184	241	425	193	414	545	621	364	466	403	216	183	301	213	157	312	393	583	232	388	205	403	253	200	319	345	308	386	203	232	422	518	429
AMACR	36	76	41	37	80	24	73	75	94	90	94	46	85	54	72	86	52	97	117	59	81	131	92	70	98	76	31	44	84	67	17	28	75	79	94	110	41	79	60	60	64	86	54	85	66	29	70	63	23
AMBN	0	0	0	0	0	0	0	0	0	0	0	0	0	0	0	0	0	0	0	0	0	0	0	0	0	0	0	0	0	0	0	0	0	1	0	0	0	0	0	0	0	0	2	0	0	0	0	0	0
AMBP	0	0	0	0	0	0	0	0	0	0	0	0	0	0	0	0	0	0	0	0	0	0	0	0	0	0	0	0	0	0	0	0	0	0	0	0	0	0	1	0	0	0	0	0	0	0	0	0	0
AMBRA1	191	316	218	201	341	185	225	344	245	261	199	225	221	332	172	270	130	302	390	207	263	515	387	305	379	196	157	189	295	175	117	213	387	528	161	245	142	313	176	339	253	275	287	392	177	275	250	175	219
AMD1	665	1243	608	655	1293	710	823	967	811	763	693	832	789	1200	652	924	463	968	917	524	1354	1814	1607	1392	1226	972	607	676	933	627	206	756	950	1429	905	1140	525	830	700	888	777	1043	635	1101	741	746	718	802	766
AMDHD1	10	14	3	4	9	10	8	10	8	9	9	21	5	4	4	3	5	2	6	1	13	8	9	3	5	6	9	7	19	7	2	1	15	4	4	15	6	6	8	5	5	1	7	9	13	8	11	4	11
AMDHD2	153	247	87	137	153	111	110	205	187	145	232	154	211	157	228	228	166	218	312	134	184	226	259	216	202	190	146	108	213	141	171	91	265	244	160	173	147	176	151	127	220	261	127	179	113	74	131	124	184
AMELX	0	1	0	0	0	0	0	1	0	0	0	0	0	0	0	0	0	0	0	0	0	0	0	0	0	0	0	0	0	0	0	0	0	0	1	2	0	0	0	0	0	0	0	0	0	0	0	0	0
AMELY	0	0	0	0	0	0	0	0	0	0	0	0	0	0	0	0	0	0	0	0	0	0	0	0	0	0	0	0	0	0	0	0	0	0	0	0	0	0	0	0	0	0	0	0	0	0	0	0	0
AMFR	111	209	328	360	260	58	122	178	195	235	290	75	270	162	248	358	151	262	359	64	328	595	189	349	406	250	375	413	376	285	16	133	323	484	170	427	193	214	173	200	278	298	135	161	146	78	175	158	195
AMH	3	1	0	8	1	1	3	0	5	1	5	1	0	1	0	0	1	2	2	1	5	0	3	9	2	0	2	0	2	4	0	0	10	4	1	0	0	1	2	0	2	1	0	1	0	0	0	0	2
AMHR2	2	0	0	2	1	0	0	0	2	0	1	0	0	0	0	0	0	0	0	0	1	0	1	0	0	0	0	0	0	0	0	0	1	0	0	0	0	0	0	0	0	0	1	0	0	2	0	0	0
AMICA1	1117	1857	950	1190	1812	987	1600	2053	1359	1079	1213	1134	1012	1603	1107	1885	673	1262	1243	628	1529	1863	1667	1986	1635	1353	787	1102	1447	1310	532	529	1705	1563	1343	1860	1005	1000	711	709	1791	2064	791	810	1659	763	964	1234	1478
AMIGO1	15	19	9	24	11	13	18	16	19	3	13	14	13	18	5	5	10	13	26	7	16	23	23	14	10	19	4	15	11	11	6	2	32	12	7	9	2	10	14	2	9	7	15	24	12	3	24	22	29
AMIGO2	17	26	19	15	31	11	15	17	10	15	10	15	14	24	16	10	11	11	34	7	23	31	39	29	28	17	12	21	41	7	8	12	43	40	11	11	9	12	20	16	14	18	30	61	10	31	18	36	42
AMIGO3	88	109	92	120	74	89	148	125	71	56	44	115	59	81	85	50	35	44	111	32	122	121	168	132	145	90	46	59	113	54	119	64	187	158	45	75	52	83	74	21	65	55	102	126	84	92	95	121	228
AMMECR1	105	166	97	100	141	100	153	221	196	198	143	143	188	200	147	187	116	189	330	105	172	289	342	271	268	222	174	154	330	167	98	107	341	199	129	177	98	170	103	95	167	163	164	174	107	66	176	150	172
AMMECR1L	98	213	82	64	114	66	96	152	177	160	163	134	184	164	148	196	99	161	247	103	188	246	222	221	214	113	99	48	213	116	24	66	202	163	107	164	95	140	107	106	164	216	116	133	94	65	107	94	126
AMN	8	10	1	20	2	2	3	3	2	20	3	5	1	9	2	4	3	6	5	7	6	6	1	9	5	5	1	0	8	2	1	6	14	11	3	4	3	2	2	0	5	9	6	5	6	1	2	2	5
AMN1	25	31	19	12	65	21	23	45	46	37	43	43	45	26	25	54	59	112	55	19	34	103	38	57	75	54	77	71	62	51	9	18	89	43	14	33	28	43	39	30	27	32	35	59	44	11	33	26	88
AMOT	14	17	17	11	12	8	13	19	18	7	14	13	6	16	3	11	5	14	15	8	19	32	20	15	28	24	8	14	25	12	6	7	23	13	15	21	2	9	8	0	8	11	19	10	8	12	15	10	8
AMOTL1	2	6	2	8	1	0	4	8	1	0	0	0	1	1	3	5	2	2	5	0	2	4	6	6	3	0	5	7	1	2	3	2	8	6	0	5	3	3	8	0	1	2	2	5	7	5	0	2	4
AMOTL2	0	1	0	1	4	2	0	0	0	0	0	0	0	5	0	0	0	0	0	2	0	1	1	1	2	0	3	5	0	0	0	2	0	6	0	0	1	2	0	0	0	0	0	3	0	0	0	0	1
AMPD1	0	0	0	0	0	0	0	0	0	1	0	0	1	0	0	1	0	0	3	0	0	0	0	0	0	0	0	0	0	0	0	1	0	0	0	5	2	1	2	1	3	0	0	0	0	0	1	1	0
AMPD2	1109	1493	529	936	779	635	1113	1293	793	488	507	615	476	770	307	538	348	546	567	345	1055	1026	1206	1424	873	637	346	295	548	428	242	246	857	923	469	619	306	450	525	406	572	651	594	723	878	735	436	628	1101
AMPD3	505	796	481	594	430	424	662	975	682	509	643	648	359	431	583	808	284	546	675	304	831	939	651	824	751	484	495	451	881	595	371	215	961	663	469	715	409	450	498	348	601	733	440	412	455	228	451	435	637
AMPH	1	1	0	0	0	0	1	2	0	0	0	0	1	0	0	0	1	0	0	0	0	1	0	0	0	0	0	0	0	0	0	0	0	1	0	0	0	0	0	0	3	2	0	0	1	0	0	2	0
AMT	77	89	69	72	38	53	69	82	78	70	50	66	81	71	62	106	37	62	131	20	67	82	114	103	65	55	25	32	72	53	34	26	84	55	38	52	49	60	54	21	51	58	114	121	56	49	78	61	111
AMTN	0	0	0	1	0	0	0	0	0	0	0	0	0	0	0	0	0	0	0	0	0	0	0	0	0	0	0	0	0	0	0	0	0	0	0	0	0	0	0	0	0	0	0	0	0	0	0	0	0
AMY1A	0	0	0	0	0	0	0	0	0	0	0	0	0	0	0	0	0	0	0	0	0	0	0	0	0	0	0	0	0	0	0	0	0	0	0	0	0	0	0	0	0	0	0	0	0	0	1	0	0
AMY1C	0	0	0	0	0	0	0	0	0	0	0	0	0	0	0	0	0	0	0	0	0	0	0	0	0	0	0	0	0	0	0	0	0	0	0	0	0	0	0	0	0	0	0	0	0	0	0	0	0
AMY2A	1	2	0	0	3	0	1	0	0	1	0	1	0	2	0	0	0	1	2	1	0	1	1	4	2	5	0	0	1	1	0	1	5	0	0	0	0	1	3	1	1	1	3	1	1	0	0	1	1
AMY2B	44	75	65	61	61	26	47	81	69	66	31	16	33	31	30	55	25	92	111	4	42	148	66	92	96	80	72	52	104	50	0	18	122	51	25	53	41	55	59	26	53	33	39	71	66	28	47	43	91
AMZ1	0	0	0	0	0	0	0	0	0	0	0	0	0	0	0	1	0	0	0	0	0	0	0	1	1	0	0	0	0	0	0	0	0	0	0	0	0	0	0	0	0	1	0	0	0	0	0	0	0
AMZ2	35	81	63	57	84	20	47	91	106	93	117	27	118	73	107	119	104	159	183	21	85	218	106	166	137	95	77	115	124	76	1	27	163	97	51	107	82	87	85	83	99	98	79	101	80	33	105	65	107
AMZ2P1	4	6	3	3	2	4	2	7	6	0	3	1	4	0	6	3	7	9	6	4	6	17	4	10	7	3	4	4	8	6	1	0	3	5	4	4	5	3	1	5	1	3	2	0	2	4	4	5	10
ANAPC1	74	141	71	91	92	34	75	114	98	122	101	60	136	102	80	90	48	130	139	15	103	220	143	157	198	97	72	106	195	74	0	36	179	130	35	111	52	86	80	59	100	99	99	116	62	41	100	92	84
ANAPC10	52	85	52	63	110	34	66	75	135	125	65	65	97	104	76	102	145	194	265	56	163	284	255	87	141	108	132	81	210	95	6	61	206	93	65	105	62	111	69	58	87	76	99	163	88	56	111	89	138
ANAPC11	1	2	1	0	1	3	0	3	0	0	1	3	1	3	1	5	0	2	3	3	2	5	3	2	4	0	0	0	0	2	0	0	2	2	0	0	0	0	0	1	0	3	4	1	1	0	1	1	1
ANAPC13	158	238	141	134	285	210	229	309	280	292	212	336	145	424	236	208	202	291	414	168	412	610	348	296	268	253	152	221	182	135	79	187	326	416	256	315	106	240	167	165	154	253	204	355	274	202	201	281	228
ANAPC15	85	145	89	80	131	70	90	134	156	92	91	143	105	129	89	105	127	176	188	53	171	313	189	73	111	125	83	107	176	84	21	39	232	154	83	133	96	122	110	52	99	127	145	249	106	62	240	178	186
ANAPC16	345	489	268	309	524	346	448	666	672	502	553	575	400	602	535	667	503	574	843	275	695	1165	921	791	772	685	457	441	778	523	213	351	943	728	427	668	352	437	524	289	432	579	495	707	495	315	647	683	730
ANAPC1P1	4	5	3	2	4	0	0	5	2	4	5	1	2	4	1	2	1	2	3	0	4	5	2	6	6	4	0	3	6	0	0	0	8	3	3	3	1	1	3	0	1	0	4	1	2	0	4	4	3
ANAPC2	97	214	94	117	121	109	137	193	139	109	65	160	87	141	99	109	59	108	202	77	195	253	194	177	161	131	70	68	126	107	32	73	193	192	86	119	64	122	105	81	118	133	171	205	106	97	158	160	175
ANAPC4	41	56	45	40	59	32	47	60	87	74	62	30	71	71	34	99	68	120	189	9	60	175	91	119	119	91	83	74	94	62	0	20	89	68	33	110	64	77	43	71	73	63	53	86	41	12	72	49	47
ANAPC5	267	496	248	275	469	257	329	550	589	521	490	455	550	631	529	747	325	565	877	359	625	858	894	616	702	377	379	370	676	384	165	279	634	702	418	700	393	552	357	453	501	685	509	590	331	282	604	540	475
ANAPC7	117	253	158	134	197	124	161	301	362	356	277	173	346	232	251	355	192	314	485	137	185	417	336	335	412	226	159	172	403	199	48	99	345	321	208	400	129	238	188	207	254	273	140	201	121	58	150	131	214
ANG	0	0	0	0	0	0	0	0	0	0	1	0	0	0	0	0	0	0	0	0	0	1	0	0	0	0	0	0	0	0	0	0	0	0	0	0	0	0	0	0	0	0	0	0	0	0	0	0	0
ANGEL1	132	206	122	166	150	135	178	208	151	113	72	105	113	177	102	105	76	111	255	84	178	231	291	220	202	115	78	157	212	107	99	95	324	208	87	119	85	86	130	57	119	127	114	130	87	79	135	109	184
ANGEL2	48	86	58	58	104	38	88	106	111	115	60	44	110	58	79	91	59	96	166	17	107	246	90	145	214	68	87	79	117	59	2	26	152	131	46	98	44	74	84	50	47	67	90	139	79	35	75	41	165
ANGPT1	23	18	19	27	5	6	14	14	12	14	29	6	19	4	1	6	16	10	8	3	27	32	16	31	16	17	12	21	7	18	1	2	15	8	7	13	5	3	4	5	9	13	7	10	17	3	9	4	11
ANGPT2	0	0	2	3	1	0	0	0	0	2	1	2	2	2	0	1	0	0	0	1	1	1	2	0	5	0	1	1	0	2	0	0	2	0	0	0	0	0	3	0	0	0	0	0	0	0	0	0	0
ANGPT4	0	1	0	0	0	1	4	2	2	2	0	0	0	0	1	0	0	0	0	0	0	0	2	0	0	0	0	0	0	0	0	0	0	0	0	0	0	0	0	0	1	0	1	0	0	1	0	1	0
ANGPTL1	0	0	0	0	0	0	0	0	2	1	0	0	0	0	0	3	1	0	0	0	0	0	0	2	1	2	0	1	0	0	0	0	0	0	0	0	0	0	0	0	0	0	0	0	0	0	0	0	0
ANGPTL2	0	0	0	0	0	0	1	0	0	0	2	0	1	0	0	1	0	1	0	1	0	1	0	0	0	1	0	0	0	0	0	0	0	0	0	0	1	0	0	0	0	0	0	1	0	1	0	0	0
ANGPTL3	0	0	0	0	0	0	0	0	0	0	0	0	0	0	0	0	0	0	0	0	0	0	0	0	0	0	0	0	0	0	0	0	0	0	0	0	0	0	0	0	0	0	1	0	0	0	0	0	0
ANGPTL4	0	0	0	0	0	0	0	0	0	0	0	0	0	0	0	0	0	0	0	0	1	0	1	0	0	0	0	1	0	0	0	0	0	0	0	0	0	0	0	0	0	0	0	0	0	0	0	0	0
ANGPTL5	0	0	0	0	0	0	0	0	0	1	0	0	0	0	0	0	0	0	0	0	0	0	0	0	0	0	0	0	0	0	0	0	0	0	0	0	0	0	0	0	0	0	0	0	0	0	0	0	0
ANGPTL6	22	36	12	40	36	32	11	29	33	19	13	27	21	34	13	18	20	32	44	22	19	58	42	39	38	26	9	18	17	12	3	30	35	64	11	14	6	28	21	25	21	20	30	58	23	52	22	15	32
ANGPTL7	13	18	5	11	7	5	4	7	11	13	3	14	4	10	6	4	7	20	16	10	12	11	20	24	7	8	4	4	6	3	5	3	8	9	5	4	6	3	6	11	4	8	4	9	5	2	2	6	10
ANHX	0	0	0	1	0	0	0	0	0	0	0	0	0	0	0	0	0	0	0	0	0	0	0	0	0	1	0	1	0	0	0	0	0	1	0	0	0	0	0	0	0	0	0	0	0	0	0	0	0
ANK1	523	928	1099	1799	794	478	593	371	227	237	758	631	447	308	167	241	218	137	105	451	1350	477	201	532	655	416	1385	1346	625	795	540	714	264	1435	324	264	130	170	333	154	340	251	1158	685	751	978	288	442	127
ANK2	0	0	0	0	0	1	0	0	0	0	0	0	0	0	0	0	0	0	0	0	0	0	0	0	0	0	0	0	0	0	0	0	0	0	0	0	1	0	0	0	0	0	1	0	0	0	0	0	0
ANK3	0	2	0	1	0	0	0	2	2	1	0	3	0	1	0	1	0	0	0	0	0	2	0	0	0	0	0	0	2	0	0	0	1	0	0	2	0	0	0	0	0	0	0	0	0	0	2	0	0
ANKAR	13	15	15	6	15	8	16	21	10	16	5	13	10	8	12	17	13	17	22	3	26	42	28	21	27	19	17	23	24	4	2	10	32	8	6	10	6	17	9	3	11	4	16	28	9	3	18	17	21
ANKDD1A	15	21	36	35	21	17	17	26	23	10	8	14	13	8	18	20	10	22	100	30	7	16	18	35	5	10	10	7	22	10	1	6	18	13	1	13	7	14	14	26	7	5	25	34	20	12	20	13	18
ANKFN1	0	0	0	0	0	0	0	0	0	2	1	0	0	1	0	0	0	0	1	0	0	0	0	0	0	0	0	0	0	0	0	1	0	0	0	0	0	0	0	0	0	0	1	0	0	0	0	1	0
ANKFY1	528	906	415	444	1261	615	470	968	407	320	352	742	309	863	257	340	142	618	760	571	526	1646	596	698	559	431	256	545	491	325	156	1055	669	1918	280	391	248	878	256	915	351	359	377	680	325	595	276	335	337
ANKH	272	534	494	630	413	190	312	280	200	160	306	210	464	280	244	213	202	166	240	126	996	577	344	416	407	297	387	488	353	298	206	360	328	478	183	164	128	114	318	106	248	232	272	174	314	294	177	229	172
ANKHD1	858	1495	812	928	886	792	1062	1396	801	724	544	888	578	1174	429	698	286	795	1378	497	1056	1565	1520	1274	1143	919	537	501	1203	680	369	527	1454	1115	583	760	498	694	588	501	608	657	729	935	621	551	814	923	770
ANKIB1	172	383	239	245	370	174	184	362	428	492	333	251	448	344	295	428	225	516	797	308	373	755	521	573	669	499	335	422	691	392	28	276	571	426	339	499	338	369	309	346	416	389	235	333	210	148	318	227	246
ANKK1	5	17	5	7	9	15	22	24	17	21	16	11	14	9	10	15	3	9	44	5	11	19	13	31	20	19	10	13	8	5	10	6	22	16	4	11	5	8	9	0	4	0	10	13	22	9	7	14	33
ANKLE1	3	4	7	3	3	2	2	4	3	2	1	3	1	2	4	1	3	1	2	0	1	7	6	0	10	2	0	1	3	5	1	6	2	2	4	2	0	7	2	1	4	0	2	6	1	1	1	1	3
ANKLE2	727	1295	693	742	728	438	641	859	1046	1136	757	766	915	1080	722	1033	548	937	1788	511	1156	1510	1958	1571	1311	915	572	573	1563	896	311	589	1749	1264	739	1007	645	838	691	541	854	884	738	856	700	465	851	559	976
ANKMY1	109	187	108	83	85	96	124	187	156	65	104	161	103	146	93	117	67	79	253	77	197	270	194	187	163	113	119	94	175	97	64	72	131	183	77	106	74	101	150	67	131	106	109	133	101	83	72	58	235
ANKMY2	93	193	110	116	173	106	140	174	201	194	130	150	118	230	107	150	99	175	288	119	113	176	345	250	237	232	152	154	247	129	86	120	301	227	105	137	109	168	138	107	170	169	186	245	116	102	181	203	194
ANKRA2	25	51	24	33	51	13	33	52	59	39	56	22	52	27	56	52	31	49	91	26	27	101	32	101	78	68	45	49	90	36	2	16	86	62	28	80	40	40	34	60	33	43	25	40	33	17	32	14	59
ANKRD1	0	0	0	0	0	0	0	0	0	0	0	0	0	0	1	0	0	0	0	0	0	0	0	0	0	0	0	0	0	0	0	0	0	2	0	0	0	0	0	0	0	0	0	0	0	0	0	0	0
ANKRD10	195	366	242	301	317	152	251	357	327	292	219	251	289	486	176	351	213	362	618	153	346	473	484	383	402	262	187	151	439	212	58	155	509	402	181	265	183	302	282	228	286	335	325	398	312	201	374	323	444
ANKRD11	556	893	494	601	421	377	693	812	432	404	289	358	333	642	315	391	172	379	832	223	604	818	784	885	691	534	266	219	646	376	355	286	1016	719	327	404	275	426	473	320	390	408	470	470	385	296	512	485	497
ANKRD12	388	879	597	663	1241	341	766	1099	624	1041	374	441	705	670	296	493	728	3473	2588	263	1075	3922	1438	1529	1478	1373	1883	1422	1554	991	23	337	2422	827	529	886	868	700	767	761	525	574	488	1943	561	209	1191	364	701
ANKRD13A	861	1530	716	913	1277	814	943	1804	1234	930	1168	932	935	1625	875	1510	597	1270	1174	908	1544	2645	1392	1304	1345	950	840	964	965	701	332	849	1055	2005	1031	1541	627	1358	790	1685	1218	1375	910	1343	1133	740	762	776	652
ANKRD13B	5	13	3	17	8	1	6	3	8	14	7	10	2	3	5	9	2	9	3	2	18	11	17	24	12	6	2	5	11	3	2	3	23	12	1	7	0	8	6	0	4	8	9	5	5	8	7	6	11
ANKRD13C	165	333	180	173	226	153	196	409	618	441	326	239	374	289	356	392	239	391	698	260	400	552	461	344	371	340	230	206	378	273	174	191	527	333	195	314	227	254	188	200	277	368	224	261	166	90	257	211	198
ANKRD13D	265	419	206	297	435	272	520	532	267	219	149	324	155	375	193	245	152	236	320	111	335	390	472	415	399	331	156	203	307	213	192	174	438	479	197	282	159	232	199	177	208	223	256	334	278	218	213	337	476
ANKRD16	15	24	9	10	10	10	13	17	18	29	16	10	4	10	18	21	9	7	27	4	9	17	25	20	21	15	9	7	13	9	12	3	22	17	4	7	1	8	9	3	7	7	9	15	7	10	27	14	19
ANKRD17	320	541	247	357	345	296	375	493	260	276	238	284	222	418	176	254	80	254	456	177	320	484	526	514	464	381	170	193	463	228	184	220	605	496	129	276	155	288	196	216	228	265	248	308	234	181	300	322	259
ANKRD18A	5	7	21	6	8	3	7	7	11	14	23	8	14	11	19	29	19	30	12	0	20	26	28	39	34	9	15	30	20	12	1	3	16	1	12	19	16	10	10	5	12	9	4	6	9	1	8	7	15
ANKRD18DP	1	0	1	1	2	0	1	1	1	1	1	1	2	0	2	0	0	0	0	1	2	1	0	0	0	0	2	0	1	0	0	1	1	0	0	0	0	2	1	0	0	2	0	1	0	0	0	0	1
ANKRD19P	0	7	1	0	0	0	0	7	0	4	0	0	1	0	0	0	0	2	0	0	2	5	0	0	0	1	0	0	0	1	0	0	4	1	0	2	0	1	0	1	1	3	1	0	1	0	0	2	0
ANKRD2	0	0	0	0	0	0	0	0	0	0	0	0	0	0	0	0	0	0	0	0	0	0	0	0	0	0	0	0	0	0	0	0	0	0	0	0	0	1	0	0	0	0	0	2	1	0	0	0	0
ANKRD20A1	0	0	1	3	1	0	0	1	3	1	0	0	1	0	0	2	0	2	1	0	0	0	1	4	0	0	0	0	0	0	0	0	2	0	0	0	0	0	2	0	0	2	1	1	0	0	2	2	2
ANKRD20A11P	4	3	10	15	0	2	1	4	10	8	9	4	1	3	8	4	11	13	11	2	15	20	9	1	3	3	0	1	0	0	7	6	9	3	6	11	11	23	6	4	9	3	0	0	3	1	19	9	13
ANKRD20A2	0	0	0	0	0	0	0	0	0	0	0	0	0	0	0	0	0	0	0	0	1	0	0	0	0	0	0	0	0	1	0	0	0	1	0	0	0	0	0	0	0	0	1	0	0	0	0	0	0
ANKRD20A4	16	21	23	25	12	3	4	16	27	26	9	9	4	15	6	9	0	0	28	6	5	6	13	10	1	1	8	8	1	0	0	0	34	8	7	10	10	27	19	11	31	32	10	16	0	0	26	16	21
ANKRD20A5P	0	8	1	1	1	0	2	0	1	1	0	1	3	0	0	2	0	2	6	1	3	2	14	7	0	0	1	1	5	0	1	1	4	7	1	0	1	2	1	1	1	1	4	1	0	0	5	0	4
ANKRD20A8P	1	0	0	0	0	1	0	0	3	4	1	0	0	0	0	0	0	0	3	3	0	2	1	0	0	0	0	1	0	0	0	0	0	1	0	0	1	3	3	1	3	0	0	2	0	0	1	4	1
ANKRD20A9P	112	186	135	223	176	73	118	185	193	760	117	98	182	142	118	178	130	262	296	61	113	389	114	323	297	187	124	116	301	140	12	141	268	231	99	238	146	191	199	196	179	137	122	169	122	84	139	83	158
ANKRD22	32	81	11	19	571	137	22	371	60	43	66	218	27	525	32	109	217	612	660	386	142	1316	77	67	21	285	59	1081	63	79	8	2891	27	1003	125	149	56	751	24	1244	35	46	327	763	197	474	31	29	96
ANKRD23	116	231	89	114	102	81	115	216	241	176	181	83	202	112	228	210	127	170	454	130	186	259	257	203	251	128	153	75	226	98	109	84	311	188	91	167	104	149	143	76	186	189	127	130	97	43	109	67	148
ANKRD24	5	23	4	8	9	4	4	12	10	14	18	1	16	17	0	10	5	11	18	15	7	11	11	9	15	5	15	7	19	9	4	6	26	8	5	14	12	14	11	12	13	12	17	5	5	4	3	4	9
ANKRD26	11	22	15	13	35	8	17	20	24	41	16	10	22	16	8	20	21	54	65	5	17	66	26	40	52	35	29	22	61	23	0	7	60	17	15	27	34	12	29	22	14	21	7	25	17	9	33	6	23
ANKRD26P1	0	0	0	0	0	0	0	0	0	0	0	0	0	0	0	0	0	0	0	0	0	0	0	0	0	0	0	0	0	0	0	0	0	0	0	0	0	0	0	0	0	0	0	0	0	0	0	0	0
ANKRD26P3	0	1	0	0	3	0	0	2	0	0	0	0	1	0	0	0	0	0	0	0	1	0	0	1	0	1	0	0	0	0	0	0	0	0	0	0	0	0	0	0	0	0	1	1	0	0	0	1	0
ANKRD27	74	84	62	82	95	96	102	114	74	42	38	96	39	78	45	56	47	48	76	38	104	120	133	54	98	62	68	43	52	37	20	30	102	100	40	56	31	44	39	31	44	75	80	122	65	95	93	98	68
ANKRD28	65	107	43	73	54	49	95	89	38	55	56	63	62	81	66	90	29	37	73	31	125	109	171	94	104	80	45	32	87	54	38	42	117	82	50	80	39	62	54	31	46	56	101	92	82	59	121	129	87
ANKRD29	2	0	1	0	0	0	0	0	1	1	4	2	1	1	0	2	0	1	2	1	0	1	0	0	0	1	0	2	3	2	0	1	4	0	0	0	0	0	1	0	0	4	0	0	2	0	0	1	0
ANKRD30A	0	0	0	0	0	0	0	0	0	0	0	0	0	0	0	0	0	0	0	0	0	0	0	0	0	0	0	0	0	0	0	0	0	0	0	0	0	0	0	0	0	0	0	0	0	0	0	0	0
ANKRD30B	0	0	0	0	0	0	0	0	0	0	0	0	0	0	0	0	0	0	0	0	0	0	0	0	0	0	0	0	0	0	0	0	0	0	0	0	0	1	0	0	0	0	0	0	0	0	0	0	0
ANKRD30BL	0	0	0	0	0	0	0	0	0	1	0	0	0	0	0	0	0	0	0	0	0	0	0	4	0	0	1	1	0	2	0	0	1	0	0	0	1	1	0	0	0	0	1	0	0	0	0	0	1
ANKRD30BP2	0	0	0	0	0	0	0	0	0	0	0	0	0	0	0	0	0	0	0	0	0	0	0	0	0	0	0	0	0	0	0	0	0	0	0	1	0	0	0	0	0	0	0	0	0	0	0	0	0
ANKRD31	2	1	2	0	1	0	0	2	2	2	1	1	3	1	1	0	2	1	0	0	2	1	1	3	2	2	1	2	1	3	0	0	1	1	0	1	0	0	2	0	0	0	0	2	3	0	3	0	6
ANKRD32	53	122	40	50	130	71	78	155	115	131	66	77	95	124	91	121	78	120	254	68	152	283	187	156	164	95	45	37	159	84	9	57	114	63	78	124	75	77	56	52	85	78	92	112	92	41	75	82	112
ANKRD33	1	0	0	1	0	0	0	0	0	1	0	0	0	0	0	0	0	0	1	0	0	0	0	0	0	1	0	2	0	0	0	0	1	0	0	1	0	0	0	0	1	0	1	0	0	0	0	0	0
ANKRD33B	20	13	21	30	31	12	23	23	17	12	24	38	5	23	23	39	12	16	22	9	35	52	26	27	26	32	23	39	35	21	12	47	24	43	16	34	18	19	14	28	27	37	8	15	17	9	22	36	19
ANKRD34A	0	2	0	4	0	0	1	4	0	2	0	0	7	5	2	0	3	1	2	1	3	2	6	3	2	3	0	0	6	0	0	0	1	3	0	0	0	1	0	1	4	0	0	1	0	0	0	2	1
ANKRD34B	3	5	1	1	1	0	0	1	3	1	1	0	2	0	1	0	2	2	0	0	1	2	5	2	3	0	0	4	1	0	0	0	0	1	0	0	1	1	0	2	0	1	0	1	0	1	1	3	0
ANKRD34C	0	0	0	0	0	0	0	0	0	0	0	0	0	0	0	0	0	0	0	0	0	0	0	0	0	0	0	0	0	0	0	0	0	0	0	0	0	0	0	0	0	0	0	0	0	0	2	0	0
ANKRD35	0	1	1	0	1	0	0	8	2	0	2	2	3	2	0	0	0	0	1	1	0	1	3	1	2	2	1	0	1	3	2	1	0	0	1	0	3	1	0	0	1	2	2	1	1	1	0	1	1
ANKRD36	469	714	534	497	404	355	538	777	533	440	323	403	421	449	360	380	295	505	1378	230	556	823	1157	937	1055	713	359	251	1082	418	487	195	1390	594	289	483	302	310	416	188	364	397	438	361	417	253	503	424	688
ANKRD36B	302	463	301	359	253	254	391	426	250	214	131	199	188	277	163	227	137	198	692	135	342	373	616	473	538	414	202	121	561	201	206	91	654	325	120	191	113	128	193	84	170	158	317	266	224	185	359	382	449
ANKRD36BP1	397	845	346	583	759	314	511	922	983	909	829	370	931	616	858	957	643	1218	1757	470	691	1908	862	1281	1178	989	610	999	1398	701	16	645	1171	1287	372	1014	621	1052	528	1116	760	721	439	773	373	364	482	417	612
ANKRD36BP2	0	3	0	0	0	0	0	2	0	0	0	0	3	5	3	10	3	2	7	0	2	7	1	6	2	2	4	4	7	12	0	3	13	3	0	7	6	8	7	3	5	4	3	5	0	0	35	14	4
ANKRD37	3	13	3	5	11	7	13	12	14	10	14	7	10	3	14	13	6	27	27	6	9	16	17	24	32	12	12	15	37	12	0	9	20	17	8	31	20	6	18	17	28	15	6	14	7	4	8	15	22
ANKRD39	104	161	95	125	91	108	112	116	90	48	32	86	42	109	77	49	39	89	146	44	162	145	204	134	151	101	67	54	106	54	135	47	156	115	51	47	38	71	85	38	54	65	120	142	66	79	104	126	193
ANKRD40	111	263	132	166	193	110	180	275	212	203	166	132	193	162	124	211	96	207	402	95	224	384	284	272	335	196	167	194	285	150	38	122	353	333	99	196	104	178	139	170	141	166	163	275	106	107	206	183	225
ANKRD42	17	43	20	24	22	8	19	22	32	21	31	10	19	13	12	18	21	28	35	15	35	46	19	25	22	20	21	36	15	9	3	17	27	28	23	13	16	16	26	18	13	5	13	34	14	11	31	14	22
ANKRD44	1202	2023	1130	1082	1532	674	824	1622	1925	1819	1622	1399	1692	2189	1151	1882	1002	2008	2751	937	1835	3472	2374	2580	2172	1320	988	1437	2385	1283	230	1182	2525	2295	1324	1883	959	1486	971	1087	1627	1690	1591	1689	1480	954	1356	1254	1279
ANKRD45	0	0	0	0	1	0	0	0	0	0	0	0	0	0	0	0	0	0	0	0	0	0	0	0	0	0	1	0	0	0	0	0	0	0	0	0	0	0	0	0	0	0	0	0	0	1	0	0	0
ANKRD46	8	15	8	8	14	3	4	8	5	7	8	9	13	20	10	4	5	15	29	5	18	19	21	22	9	11	3	5	8	10	1	2	14	13	7	6	3	10	12	3	7	15	20	20	4	2	8	16	16
ANKRD49	20	50	28	34	49	43	34	47	45	50	40	40	30	54	32	43	56	70	81	41	55	133	111	48	56	47	46	41	72	41	6	57	67	59	51	36	33	52	24	39	29	44	34	105	27	18	62	54	62
ANKRD5	13	24	11	16	8	13	23	26	35	20	4	15	24	35	3	7	5	12	36	14	27	50	27	20	11	9	12	10	13	7	6	2	43	29	16	20	12	21	9	5	15	25	21	16	11	6	21	31	10
ANKRD50	66	98	65	76	79	78	121	137	58	47	28	54	38	83	33	33	25	75	112	50	68	156	89	78	84	91	42	51	88	57	43	40	93	133	68	82	37	60	30	48	39	42	31	94	44	48	40	51	142
ANKRD52	151	336	108	189	147	77	153	177	301	315	306	209	292	309	217	318	147	218	398	172	280	359	395	331	326	205	155	139	324	211	76	108	361	229	156	296	135	228	183	157	291	350	186	201	142	89	184	201	177
ANKRD53	3	1	5	1	1	0	1	5	2	1	2	0	2	3	1	0	4	2	1	0	3	6	6	2	3	3	1	1	1	5	1	2	4	5	1	1	2	1	4	0	8	1	7	1	4	4	1	4	7
ANKRD54	102	166	126	117	163	120	157	205	152	119	129	87	129	142	127	169	75	107	231	72	174	265	186	181	217	134	112	58	164	149	114	103	208	218	94	156	78	160	110	77	136	147	117	146	111	78	116	121	172
ANKRD55	0	1	0	0	0	0	0	0	0	0	0	0	0	1	0	0	0	0	0	0	1	0	0	0	2	0	0	0	0	0	0	0	0	0	0	0	0	0	0	1	0	0	0	0	0	0	0	0	0
ANKRD6	27	18	11	24	20	30	23	28	19	8	14	35	10	18	22	17	8	9	28	5	39	38	49	34	21	28	20	16	23	13	15	3	51	22	23	27	9	12	11	3	25	17	12	18	14	5	26	22	48
ANKRD62P1-PARP4P3	1	0	0	1	0	2	0	0	1	1	0	1	1	1	1	2	1	1	1	2	1	1	0	0	1	3	3	2	4	2	0	0	2	2	1	3	1	1	1	0	3	0	1	0	1	0	2	1	1
ANKRD63	1	0	0	7	1	0	0	0	0	8	1	1	0	0	1	0	0	0	0	0	0	0	0	0	1	0	0	0	1	2	0	1	2	0	2	2	0	0	0	1	0	0	0	0	0	0	1	1	4
ANKRD65	0	2	1	9	2	0	1	1	1	3	0	0	0	2	0	0	0	0	0	1	0	0	0	0	0	0	0	0	0	2	0	0	6	4	3	0	0	1	2	1	1	1	1	1	0	0	0	1	2
ANKRD7	0	0	0	0	0	0	0	1	0	0	0	0	0	0	0	0	0	1	0	0	0	0	0	0	0	0	0	0	0	1	0	0	0	0	0	0	0	0	0	0	0	0	2	0	0	0	0	0	0
ANKRD9	29	55	253	315	99	52	33	49	42	61	161	102	69	62	82	74	69	35	49	78	375	123	88	206	91	92	213	194	190	224	123	219	75	394	44	47	35	92	67	47	100	93	70	31	75	80	20	58	25
ANKS1A	409	586	369	417	487	370	431	660	282	264	168	401	212	394	195	262	136	349	598	193	335	723	505	602	519	469	196	294	500	348	203	389	682	735	225	307	231	334	253	274	250	251	333	431	345	339	307	260	409
ANKS1B	0	0	0	0	0	0	0	0	0	0	0	0	0	0	0	0	0	0	2	0	0	0	0	0	0	0	0	0	0	0	0	0	0	1	0	0	0	0	0	0	0	0	0	0	0	0	0	0	0
ANKS3	28	49	22	25	55	21	26	44	51	31	34	29	49	57	29	43	32	57	74	20	59	59	80	66	73	30	22	23	85	32	27	18	83	76	35	76	27	38	53	23	59	60	56	50	40	16	28	35	44
ANKS4B	0	0	0	0	0	0	0	0	0	0	0	0	0	0	0	0	0	0	0	0	0	0	0	0	0	1	0	0	0	0	0	0	0	0	0	0	0	0	0	0	0	0	0	0	0	0	0	0	0
ANKS6	28	58	44	40	38	33	48	66	60	30	54	42	65	36	60	54	27	40	93	18	69	82	119	87	75	66	44	30	95	53	40	26	110	47	26	38	35	42	63	17	51	48	38	34	39	11	44	33	40
ANKUB1	4	8	1	1	3	0	2	1	3	1	4	7	0	6	0	0	1	6	1	5	7	14	12	16	1	0	8	2	1	4	0	1	2	12	7	6	0	2	0	10	4	3	1	3	5	6	1	3	1
ANKZF1	295	457	259	321	223	177	264	394	273	182	189	201	215	212	192	247	116	158	407	87	222	242	294	260	306	244	125	97	320	194	156	113	524	293	128	197	119	142	226	108	230	213	212	210	210	124	235	205	314
ANLN	7	8	8	10	10	10	10	14	7	5	3	6	13	7	13	27	14	13	23	12	15	27	5	14	19	13	35	28	25	17	1	7	16	10	16	18	7	10	11	13	15	10	10	18	5	2	41	9	10
ANO1	0	0	0	0	0	0	0	0	0	0	0	0	0	0	0	0	0	0	0	0	0	0	0	0	0	0	0	0	0	0	0	0	0	0	0	0	1	1	0	0	0	0	0	0	0	0	0	0	0
ANO10	32	59	29	33	92	26	50	67	71	66	55	20	54	33	32	65	57	108	93	21	61	161	58	113	127	91	72	88	76	60	3	22	79	70	40	75	43	67	62	53	44	46	43	64	52	19	41	31	47
ANO2	0	7	3	7	0	2	0	0	0	2	1	3	1	3	4	0	0	0	1	4	11	4	1	1	1	0	2	0	2	0	1	2	4	11	3	6	1	1	3	1	4	4	1	1	0	2	1	2	0
ANO3	0	0	0	0	0	0	0	0	0	0	0	0	0	0	0	0	0	0	0	0	0	0	0	1	0	0	0	0	0	0	0	0	0	0	0	0	0	0	0	0	0	0	0	0	0	0	0	0	0
ANO4	0	0	0	0	0	0	1	0	0	0	0	0	0	0	0	0	0	0	0	0	0	0	0	0	1	0	0	1	1	0	0	0	0	0	0	0	0	0	0	0	0	0	0	0	0	0	0	0	0
ANO5	0	10	10	9	15	6	20	25	7	5	2	9	3	9	1	7	1	15	12	10	7	29	10	2	10	7	1	3	12	3	1	6	6	11	1	5	2	8	1	6	2	1	9	26	7	3	3	0	5
ANO6	233	396	327	485	412	262	423	359	182	240	272	229	226	323	185	277	129	332	362	93	549	570	358	433	522	309	200	271	422	216	15	198	367	559	98	243	178	420	240	225	272	315	243	353	186	202	279	348	258
ANO7	0	0	0	0	0	0	1	1	0	1	0	0	0	0	0	2	0	0	0	0	0	0	0	0	0	0	0	4	0	0	0	0	0	0	0	0	0	0	0	0	0	0	0	0	0	0	0	0	0
ANO8	85	132	57	96	64	47	100	116	88	85	43	50	55	86	80	86	44	39	145	34	81	94	124	112	116	79	46	39	124	62	78	25	148	91	37	41	42	48	53	33	87	88	78	65	56	57	48	74	108
ANO9	55	123	42	51	34	45	58	74	93	58	48	49	83	82	57	90	68	68	106	34	72	76	72	81	84	55	40	27	118	44	38	29	115	51	23	54	34	45	33	25	67	55	79	53	39	31	53	40	87
ANP32A	202	339	202	286	342	184	304	393	190	167	172	116	159	205	151	269	92	219	256	35	301	512	244	359	282	234	153	219	205	151	1	88	238	287	107	285	124	199	199	188	167	160	205	368	178	167	291	274	372
ANP32AP1	2	6	0	5	4	1	2	1	3	13	0	0	4	0	1	2	1	2	3	0	2	4	2	3	0	3	1	2	1	0	0	2	4	0	1	2	1	4	2	1	1	0	1	3	0	0	7	0	3
ANP32B	351	687	673	743	761	220	403	525	632	524	974	312	1111	540	565	892	529	829	716	166	1061	1395	606	961	1303	698	1204	1159	955	693	26	433	841	860	408	831	461	480	719	468	684	664	489	688	497	264	620	474	519
ANP32C	3	3	2	4	1	1	4	5	0	4	2	2	1	0	0	0	0	1	1	0	0	6	3	3	0	3	2	0	1	0	0	0	1	1	0	1	1	1	2	0	3	0	0	1	1	1	1	1	1
ANP32D	1	1	0	3	0	0	1	0	0	15	1	0	1	0	1	0	2	1	0	0	1	0	0	0	0	2	3	3	1	0	0	0	0	1	0	2	0	1	1	3	2	0	0	1	0	1	0	0	0
ANP32E	74	131	98	119	145	56	80	122	97	110	78	62	94	114	94	142	103	193	228	27	152	364	119	155	183	147	115	140	126	74	2	33	152	127	68	184	100	100	88	100	86	119	127	198	83	48	133	140	183
ANPEP	1235	1766	725	1036	727	834	1246	1653	1698	1285	1279	1320	517	483	773	1259	373	608	597	208	895	834	518	1119	825	552	412	607	1165	1029	267	783	1159	810	891	1228	1082	926	671	322	1141	1252	684	604	1114	392	465	714	703
ANTXR1	0	0	0	0	0	0	1	0	0	1	0	0	0	1	0	0	0	0	0	0	0	0	0	0	0	0	0	0	1	0	0	0	0	0	0	0	0	0	0	0	0	0	1	0	0	0	0	0	0
ANTXR2	727	1070	447	617	669	479	971	1235	1043	1127	922	962	702	1287	488	927	325	711	834	499	1105	1707	1467	1576	1513	785	554	631	1167	773	427	686	1223	1183	864	1186	723	944	643	669	921	1065	567	659	978	552	587	572	504
ANXA1	812	1764	1233	1214	2678	963	1831	2553	1975	1667	1804	2716	1210	2045	1424	1992	1595	3732	2848	710	2117	5873	3157	1309	2378	2490	2435	3420	2192	1723	782	1664	4021	2249	1707	2114	2084	2611	1427	1758	1353	2274	1027	2793	1881	964	2248	2123	2298
ANXA10	0	0	0	0	0	0	0	0	0	0	1	0	0	0	0	0	1	0	1	0	0	0	0	0	0	0	0	0	0	0	0	0	0	0	1	0	0	0	0	0	0	0	0	0	0	0	0	0	0
ANXA11	1830	2860	1298	1686	1699	1608	2171	2377	1381	1175	1282	1907	857	1861	966	1474	595	1065	1345	642	2055	1883	1957	1830	1792	1103	839	964	1328	953	722	896	1674	2098	1046	1468	691	1424	968	876	1470	1485	1529	1754	1493	1353	1516	2105	1535
ANXA13	0	0	0	0	0	0	0	0	0	0	0	0	0	0	0	0	0	0	0	0	0	0	0	0	1	0	0	1	0	0	0	0	0	0	0	0	0	0	0	0	0	0	0	0	0	0	0	0	1
ANXA2	1314	3373	1311	1498	4752	2087	1553	2563	2996	2130	2322	3253	2088	4066	2440	3724	1457	2881	3556	3506	3057	6793	2485	2457	2843	2147	1494	1833	3131	1589	679	2144	1288	3642	2065	3007	1630	3976	1067	3362	2106	2287	1956	4233	1649	1963	1904	2084	1853
ANXA2P1	3	11	2	15	1	2	2	4	6	39	6	3	1	4	3	9	0	6	3	5	9	8	7	2	4	2	1	5	9	6	1	4	19	10	4	1	2	1	7	4	2	1	4	1	2	0	2	4	10
ANXA2P2	16	12	10	16	14	13	12	21	13	28	21	4	12	19	9	20	6	17	19	21	17	35	14	16	22	18	10	18	23	8	3	19	12	21	16	16	13	20	11	25	13	13	17	14	14	10	7	10	15
ANXA2P3	3	8	0	18	3	0	0	0	1	34	0	1	1	0	0	0	0	0	0	1	1	1	0	0	0	0	0	0	4	0	2	0	6	1	1	1	0	2	3	1	1	3	0	0	0	0	1	1	0
ANXA2R	17	42	38	21	54	10	18	38	89	101	85	19	146	52	64	103	82	188	161	11	49	231	88	118	156	94	74	107	139	79	0	46	133	87	43	89	67	67	92	78	64	67	51	97	57	19	55	29	86
ANXA3	73	91	71	71	429	188	353	344	204	158	24	110	46	152	212	416	128	134	116	44	117	267	230	139	175	106	53	202	284	255	14	523	121	178	77	74	152	225	20	110	57	84	103	93	555	348	139	165	344
ANXA4	143	248	124	115	347	173	366	526	149	208	184	218	159	238	191	209	185	378	348	135	226	503	317	221	291	223	181	228	242	133	40	165	265	506	169	246	136	264	163	441	195	259	206	439	104	145	176	209	337
ANXA5	773	1309	578	793	2269	993	1121	1668	866	776	805	1193	651	1599	681	1217	432	1449	1067	814	1154	3484	1259	1118	1710	1400	876	1198	1337	744	57	1113	630	2211	829	1474	723	2244	635	1699	873	979	830	2015	621	1120	763	772	944
ANXA6	1914	3318	2137	2174	2780	1714	2496	4004	3022	2745	3166	2827	3241	3382	1966	3184	1408	2905	5151	2292	3879	5541	7343	4750	4687	3259	2205	2248	3655	2210	1595	1320	4131	3443	2091	3780	1634	2654	1951	1463	3669	4206	2038	2430	1732	1343	2337	2267	1677
ANXA7	284	579	332	377	516	211	449	746	644	536	602	278	592	298	407	686	282	557	700	160	524	977	482	578	688	380	324	485	563	406	12	211	528	519	283	747	348	432	398	417	543	449	190	318	295	138	285	251	299
ANXA8	0	2	3	1	1	1	0	2	0	0	0	0	2	2	0	0	1	3	1	0	1	1	2	1	0	0	1	3	1	0	0	0	0	0	0	0	0	0	0	2	0	0	0	0	1	0	1	0	1
ANXA8L1	0	0	0	0	0	0	0	0	0	0	1	0	0	0	0	0	0	0	0	1	0	0	0	0	0	0	4	0	0	0	0	0	0	0	0	0	0	0	0	1	0	0	1	0	0	0	0	0	0
ANXA8L2	0	1	0	0	0	0	0	0	0	0	0	0	0	0	0	0	0	0	0	0	0	0	0	0	0	0	0	1	0	0	0	0	0	0	0	0	0	0	0	3	0	0	0	0	0	1	0	0	0
ANXA9	4	13	6	16	7	4	6	13	6	7	2	3	5	9	4	5	1	6	3	4	16	10	9	11	13	11	8	8	11	3	1	1	11	13	1	9	3	1	4	0	7	7	3	5	5	8	4	5	5
AOAH	212	296	138	162	225	226	225	326	251	120	114	210	112	253	100	156	70	210	314	87	175	333	298	272	210	214	88	147	162	91	60	148	297	385	91	184	70	169	92	118	95	119	126	196	203	175	151	152	157
AOC2	74	83	46	69	57	40	61	76	80	63	48	56	49	95	18	34	19	80	53	32	77	96	128	101	118	53	9	20	79	57	31	29	72	60	26	34	34	66	47	74	44	52	44	62	33	24	36	25	60
AOC3	77	104	34	58	58	27	47	90	125	74	79	60	93	77	30	48	21	95	55	32	44	78	98	117	108	55	20	23	69	60	19	35	50	58	33	67	65	102	65	89	56	75	37	26	44	26	17	20	54
AOX1	0	1	1	0	0	0	1	0	0	0	0	0	0	4	0	0	0	0	1	0	0	2	1	0	0	0	0	0	0	0	0	0	0	1	0	0	0	0	1	0	0	0	0	0	1	0	0	0	1
AOX2P	2	4	7	3	1	4	1	1	2	1	0	0	2	0	0	0	0	5	3	0	1	0	4	7	0	0	2	2	0	0	2	0	7	1	3	0	1	1	1	0	0	4	4	1	1	2	0	0	2
AP1AR	15	19	21	22	35	5	14	14	9	11	5	13	7	25	18	15	16	31	30	2	33	92	44	38	35	36	16	26	43	20	0	21	30	44	9	18	11	13	13	21	17	22	26	43	18	12	28	22	44
AP1B1	570	1260	775	919	832	468	791	977	762	678	570	684	610	993	460	760	323	625	1018	573	1003	1373	955	945	937	684	511	569	861	551	387	637	1070	1440	525	712	491	907	593	737	785	942	641	814	413	527	588	805	581
AP1B1P1	0	0	1	0	0	0	0	0	0	0	0	1	0	0	0	0	0	0	0	0	0	0	0	1	0	0	0	0	0	0	0	0	0	0	0	0	0	0	0	0	0	0	1	0	0	0	0	0	0
AP1G1	902	1656	813	1044	1299	743	1032	1309	669	403	582	672	644	1075	431	730	397	666	975	526	1279	1605	1583	1251	1114	834	740	991	965	720	236	639	1467	1292	527	740	398	735	576	587	675	803	467	681	659	417	586	677	661
AP1G2	495	1005	502	490	631	300	343	662	1072	897	763	548	943	816	902	1163	627	740	1475	596	727	1271	1233	1212	1262	706	543	690	1371	616	165	602	1290	1071	543	867	495	630	565	625	925	896	632	702	508	388	573	491	859
AP1M1	1012	2148	916	996	1466	839	1420	1855	1557	1377	1892	1374	1661	1870	1333	1876	775	1459	2206	1172	1711	2745	2092	2327	2513	1812	1314	1482	2447	1556	1183	1192	2083	2398	1212	1889	1002	1597	1230	1212	1821	1958	1037	1173	925	675	1104	1471	952
AP1M2	1	2	8	11	12	7	3	3	6	5	0	3	2	14	2	13	1	2	2	5	16	15	10	5	2	1	0	5	4	3	0	0	3	22	5	8	2	0	4	9	3	8	1	9	6	17	0	5	0
AP1S1	63	96	47	61	118	58	57	119	100	61	57	81	104	109	159	122	74	82	152	62	113	216	138	117	94	56	68	60	110	43	25	39	84	130	79	128	71	99	47	83	66	93	55	117	45	51	80	65	113
AP1S2	497	1361	550	644	1758	468	1133	1664	1376	1359	645	858	725	1279	789	1106	2442	5783	1920	948	1587	4800	1958	1197	1505	2155	1764	2222	1874	1357	237	1499	1686	1834	962	1224	1166	1451	681	1418	657	1274	668	2209	698	420	1217	1060	1740
AP1S3	3	7	2	3	9	2	2	8	3	9	6	3	5	2	2	9	4	12	12	3	6	30	7	15	7	5	2	9	6	2	0	2	9	10	2	7	8	4	4	10	1	4	11	15	7	3	10	3	10
AP2A1	996	2036	1887	2390	2143	969	1146	1627	1648	1452	2933	1423	2470	1485	1372	1912	1463	1232	1723	2290	3972	2652	1307	2083	1931	1482	3646	3416	2261	2547	876	1896	1316	3836	1965	1876	1051	1527	1496	1706	1576	1668	1556	1222	1285	1203	765	894	743
AP2A2	254	471	269	298	291	195	323	371	343	270	293	296	284	437	263	333	176	266	445	221	499	430	449	383	402	259	237	341	382	240	121	243	468	559	251	370	162	301	296	235	396	408	267	261	227	193	278	263	258
AP2B1	659	1010	873	973	950	541	632	993	807	836	1151	688	817	1032	423	805	411	597	1035	575	1148	1748	1232	1039	910	453	653	560	731	685	105	353	890	1227	556	986	391	772	502	639	555	761	580	755	649	398	545	537	307
AP2M1	2324	4243	2579	3312	4111	2162	3024	3481	2267	1941	3055	2927	2638	3109	2101	2730	1499	1836	2571	1893	5450	4385	4086	3574	3913	2606	4478	4199	4143	3242	2287	2628	2835	4613	2432	3007	1173	2145	2515	1638	2332	2412	2656	2663	2261	2123	1953	2668	1917
AP2S1	313	682	515	541	1031	472	480	747	781	592	714	709	707	845	686	772	603	745	929	710	980	1387	971	937	889	662	1053	1170	853	494	216	648	607	1378	713	889	435	834	529	592	599	713	682	821	593	487	503	496	658
AP3B1	227	350	245	267	511	139	206	348	331	273	193	156	280	284	155	229	198	482	485	77	321	868	479	636	521	402	259	399	496	273	11	216	542	465	143	360	193	291	217	291	218	184	325	568	280	186	389	233	294
AP3B2	0	2	0	0	1	0	1	5	0	1	36	70	0	0	0	0	0	1	1	1	1	2	1	1	1	0	0	0	0	1	0	0	1	0	2	0	41	59	1	0	0	0	3	0	1	1	1	1	0
AP3D1	338	552	305	371	376	298	456	421	186	163	110	346	129	317	95	186	81	160	236	107	448	418	339	342	315	231	115	205	253	159	86	231	352	472	164	189	119	239	219	148	181	153	346	439	186	421	297	486	371
AP3M1	156	345	185	252	353	131	296	409	298	259	220	136	246	217	204	319	172	348	436	73	253	625	434	414	434	388	243	219	381	246	8	140	353	282	153	281	190	293	231	218	262	240	228	337	180	143	321	209	315
AP3M2	46	72	41	43	50	41	69	66	55	57	38	48	41	63	31	41	26	57	65	27	68	68	124	71	81	37	43	43	69	28	8	23	105	69	32	61	34	36	63	27	58	45	39	42	30	30	52	76	103
AP3S1	20	68	47	35	103	14	42	84	71	62	59	32	56	28	63	101	67	136	107	21	69	287	59	99	122	75	103	135	86	61	4	36	84	94	66	100	52	55	59	109	74	77	47	97	54	14	46	37	78
AP3S2	174	326	182	164	228	137	188	360	359	211	203	155	238	223	221	226	233	361	447	211	303	618	349	331	319	264	179	205	352	216	67	161	288	287	184	319	169	223	150	172	251	269	177	218	190	123	179	149	205
AP4B1	78	117	54	91	68	65	104	117	63	48	56	60	53	81	38	46	25	65	116	31	84	125	131	109	118	94	43	68	103	52	5	24	119	69	42	46	36	47	54	29	64	52	66	111	56	36	77	95	114
AP4B1-AS1	1	0	0	2	0	0	2	1	3	4	2	0	1	1	3	4	0	0	3	3	3	3	8	0	0	4	1	1	1	0	0	0	4	3	2	4	0	0	0	0	7	0	1	3	1	0	1	1	0
AP4E1	12	32	13	24	34	11	16	22	35	33	38	15	48	23	25	44	17	45	55	13	22	72	40	75	51	34	37	34	45	30	3	9	53	41	14	46	15	19	15	29	16	22	20	26	10	10	26	25	18
AP4M1	41	47	34	25	36	26	28	25	39	28	49	41	30	30	31	54	23	17	39	18	34	66	61	55	51	37	26	15	61	18	4	18	37	36	26	39	19	27	30	26	25	31	37	62	50	32	34	64	51
AP4S1	63	98	59	55	79	26	58	93	104	88	79	31	114	80	78	100	54	179	218	24	76	199	137	176	150	109	88	124	185	76	2	44	170	115	33	100	80	73	91	67	83	49	70	87	78	35	66	45	107
AP5B1	234	322	135	224	750	508	411	679	320	219	158	316	170	511	275	313	195	375	390	352	450	800	422	525	347	427	202	417	333	324	135	869	370	1224	182	248	166	509	191	642	208	256	275	525	411	497	218	231	403
AP5M1	89	168	122	152	203	101	145	206	107	116	118	125	104	122	118	179	87	171	187	54	180	341	244	142	176	185	124	135	158	87	15	68	204	175	73	134	56	90	105	118	99	109	120	209	93	80	135	126	148
AP5S1	98	194	91	113	120	68	139	189	97	80	122	130	133	121	130	168	95	135	239	104	178	219	221	190	186	151	107	110	155	126	128	99	234	217	117	170	87	119	88	59	117	118	102	110	94	66	87	77	105
AP5Z1	200	349	185	177	270	209	191	273	331	167	172	267	180	289	185	286	143	173	348	168	330	490	294	364	363	197	114	172	309	178	26	217	351	491	156	186	117	212	152	187	261	212	268	301	180	209	170	213	300
APAF1	88	171	99	126	251	105	261	259	175	143	141	95	188	234	94	219	74	196	176	60	193	385	151	259	293	161	165	118	205	172	4	55	252	208	92	212	107	175	147	246	207	218	62	121	133	64	111	64	109
APBA1	5	5	3	5	1	2	10	8	2	0	0	0	5	5	1	1	4	2	3	1	8	7	10	4	9	3	4	6	6	1	5	3	3	1	1	2	7	5	4	0	1	1	2	5	0	0	0	3	5
APBA2	169	305	113	115	82	145	171	217	126	86	65	132	70	106	40	71	46	65	230	53	285	278	220	169	206	177	55	80	176	148	48	42	245	174	81	107	39	60	100	21	116	97	193	163	59	71	121	209	177
APBA3	229	363	217	233	373	255	496	635	315	212	238	214	267	414	353	360	243	285	371	166	444	479	652	651	546	468	310	386	453	366	301	289	534	599	215	341	189	304	254	240	361	332	217	212	185	152	215	224	401
APBB1	217	401	177	236	163	126	261	336	223	287	115	119	316	259	242	239	158	220	523	206	443	410	545	444	476	311	233	207	277	149	397	145	784	502	158	271	196	185	360	79	348	315	336	254	164	112	282	315	470
APBB1IP	500	715	417	355	765	667	533	920	803	646	599	824	449	917	470	911	342	641	680	330	585	1327	914	1045	985	710	378	400	824	490	194	451	731	1013	629	739	404	768	352	622	595	611	527	638	686	558	457	642	521
APBB2	1	3	0	0	0	0	10	8	2	7	1	1	0	2	0	0	0	2	1	0	5	1	1	0	2	0	1	0	0	0	7	3	1	0	1	0	0	0	1	0	0	2	1	1	0	1	2	0	1
APBB3	29	32	15	18	16	16	27	50	20	19	6	16	5	27	7	13	11	21	16	10	19	39	24	34	30	14	8	1	17	10	8	14	17	27	6	18	9	22	12	8	12	27	12	13	8	7	17	17	12
APC	144	215	119	167	256	59	76	128	148	214	142	68	184	266	68	175	87	291	326	51	158	505	333	482	412	251	160	189	314	188	4	148	373	247	117	277	155	183	154	218	179	135	117	219	192	86	153	145	229
APC2	1	3	2	1	1	0	1	3	3	1	0	1	1	2	0	1	2	0	5	2	1	1	0	7	7	0	1	0	0	1	0	0	3	3	2	0	0	3	0	0	2	1	3	0	0	0	0	3	0
APCDD1	13	15	12	7	3	3	20	22	6	2	10	5	4	7	6	17	2	4	1	3	10	8	23	16	5	2	9	5	7	3	5	1	4	4	1	2	0	4	6	0	5	4	2	5	2	0	6	3	25
APCDD1L	1	0	0	0	0	0	0	1	0	0	0	0	0	0	0	0	1	0	0	0	0	0	0	0	1	0	0	0	0	0	0	0	0	0	1	0	0	0	0	0	0	0	2	0	0	0	0	0	0
APCDD1L-AS1	1	2	2	1	0	0	1	1	0	0	0	1	0	0	2	0	2	0	0	1	0	5	1	7	2	1	0	2	0	0	1	1	4	2	2	0	0	0	3	1	0	1	2	0	0	0	0	2	0
APCS	1	0	1	2	1	0	0	0	0	9	0	0	0	0	1	0	1	0	0	0	2	0	0	1	0	0	0	0	1	0	0	2	1	0	0	0	0	0	0	0	5	0	0	1	0	0	0	0	0
APEH	241	547	277	322	324	133	289	455	476	449	427	363	460	471	420	565	326	443	717	292	489	641	629	656	581	431	309	380	613	387	198	298	623	588	368	535	251	383	369	352	559	597	411	420	273	213	359	360	399
APEX1	381	685	460	404	532	375	519	841	443	224	349	495	318	493	345	458	278	513	789	262	604	1220	1110	651	732	610	427	387	593	386	187	310	936	614	327	523	252	414	482	185	411	526	376	513	370	196	397	395	703
APEX2	56	113	63	60	82	66	64	87	114	76	99	108	72	100	106	123	59	56	123	66	87	163	117	96	101	64	54	53	98	53	15	43	56	117	71	95	61	93	54	70	81	93	92	102	43	53	77	89	63
APH1A	676	1247	626	729	1239	854	843	1463	1105	857	904	924	870	1355	1015	1212	699	1137	1543	941	1242	2226	1669	1311	1270	965	716	1043	1260	874	371	820	1187	1761	803	1198	665	1149	685	971	875	1057	838	1423	857	834	956	953	1105
APH1B	92	167	88	109	146	101	144	236	179	167	173	135	151	167	134	204	118	194	202	71	201	290	194	180	251	132	121	129	197	124	13	72	201	193	107	192	99	141	88	171	124	141	104	109	125	54	67	90	97
API5	215	419	307	274	457	167	238	472	524	511	433	192	571	377	357	662	254	664	959	160	381	1245	516	784	842	596	388	576	742	414	3	210	596	598	289	749	382	479	401	498	549	462	273	432	262	157	455	243	393
APIP	15	41	53	65	50	18	37	66	46	35	24	19	39	30	19	38	72	134	97	11	52	181	64	56	89	87	71	78	68	60	1	37	76	40	52	69	55	38	32	25	28	48	46	141	52	32	75	38	94
APITD1	6	7	2	3	15	0	0	1	1	0	0	0	1	1	0	2	1	16	5	1	13	11	4	4	7	5	17	22	6	4	0	1	18	4	5	1	0	6	4	2	1	1	8	43	4	1	7	9	8
APLF	16	42	41	32	102	12	22	25	28	30	29	21	48	29	21	29	29	83	46	15	107	141	51	38	63	58	144	150	46	40	4	29	154	31	12	19	30	23	44	38	29	22	37	86	55	9	89	49	59
APLN	0	0	0	0	0	0	0	0	0	0	0	0	0	0	0	0	0	0	0	1	0	0	0	0	0	0	0	0	0	0	0	0	0	0	0	0	0	0	0	0	0	0	0	0	0	1	0	0	1
APLNR	1	4	1	18	0	1	1	3	3	36	2	2	2	1	3	2	3	0	0	2	0	1	0	0	0	2	2	1	1	2	0	4	2	3	0	1	0	1	4	0	4	0	2	1	0	0	0	0	0
APLP1	7	12	8	5	4	1	0	2	2	20	3	3	0	9	3	1	1	6	2	2	6	1	8	6	4	3	1	1	9	0	0	0	1	4	3	1	2	1	1	5	1	5	4	4	4	1	1	0	1
APLP2	1981	3241	1730	2157	2239	2007	2808	3234	635	495	570	1265	437	1110	283	591	178	648	889	468	1402	1947	1596	1291	1333	1011	576	1061	839	663	365	712	1299	1819	590	910	482	880	440	570	725	861	718	1033	804	970	573	1280	961
APMAP	556	665	330	417	464	389	829	831	661	379	418	575	421	586	427	616	263	318	591	169	601	693	1123	690	858	666	246	219	505	283	104	177	530	535	386	487	339	381	347	228	401	526	462	469	752	414	429	678	701
APOA1	0	0	0	1	3	0	0	0	2	3	1	0	0	0	1	0	3	0	2	1	1	3	7	4	0	2	2	0	0	0	2	2	1	6	3	1	0	2	1	0	2	0	0	3	1	2	0	0	0
APOA1BP	139	235	106	130	188	129	292	354	139	130	138	180	138	256	151	139	152	208	242	89	234	342	335	219	263	196	249	236	257	144	121	101	281	239	163	181	91	165	170	99	169	176	168	185	113	99	180	248	219
APOA2	0	4	0	1	1	0	3	2	0	0	3	3	0	2	0	2	0	3	6	3	2	3	0	0	2	0	0	3	0	1	0	1	2	1	0	1	1	1	2	2	1	0	1	3	2	0	0	0	1
APOA4	0	1	0	2	0	0	0	0	1	2	0	0	0	0	0	0	0	0	0	0	0	0	0	0	0	1	0	0	0	0	0	0	0	0	1	0	0	0	0	0	0	0	1	0	0	0	0	0	0
APOA5	0	0	0	0	0	0	0	1	0	0	0	0	0	0	0	0	0	0	0	0	0	0	1	0	0	0	0	0	0	0	1	0	0	0	0	0	0	0	0	0	0	1	0	0	0	0	0	0	2
APOB	0	4	1	13	3	0	1	1	2	32	0	0	0	0	3	0	2	3	2	2	4	2	0	2	1	0	3	1	0	1	0	3	7	0	2	3	1	1	0	4	3	4	1	0	0	0	0	2	1
APOBEC1	0	0	0	0	0	0	0	0	0	0	0	0	0	0	0	0	0	0	0	0	1	0	0	0	0	0	0	0	0	0	0	0	0	0	0	0	0	0	0	0	0	1	0	0	0	0	0	0	0
APOBEC2	2	7	1	1	5	3	0	4	5	2	10	5	0	0	0	0	2	1	0	2	9	5	0	2	8	5	3	6	1	0	2	2	1	5	3	1	1	0	2	0	3	1	6	2	9	5	5	1	2
APOBEC3A	907	1097	424	592	7208	3151	1434	3077	1310	1006	728	3798	690	3816	928	1228	686	3808	1755	3140	1218	6681	1115	1271	1046	1625	384	1320	1238	810	232	2627	780	6600	777	953	795	4679	514	5454	434	448	992	6054	1820	5038	446	406	1492
APOBEC3B	12	21	3	6	39	24	9	18	5	5	2	10	4	31	10	17	3	17	18	12	15	36	13	5	4	14	1	9	11	8	4	32	12	42	16	24	6	29	4	30	14	4	11	50	12	44	39	40	20
APOBEC3C	703	1224	785	752	1466	694	950	1366	1026	767	1071	959	1194	1545	1019	1310	517	888	1678	929	1309	2006	1880	1352	1312	1367	650	827	1116	655	300	639	1229	2057	1069	1372	534	1302	628	908	996	1242	810	1066	633	699	908	972	618
APOBEC3D	152	242	117	143	234	146	199	245	205	182	104	164	193	338	133	197	55	126	313	159	279	387	393	323	353	217	118	94	175	89	48	130	233	363	150	254	66	217	106	155	166	178	166	306	147	165	214	235	133
APOBEC3F	43	85	53	41	184	37	55	104	39	61	39	60	38	85	31	53	29	74	120	33	72	177	154	131	94	80	31	65	52	34	2	116	81	181	51	77	47	100	34	134	55	51	78	123	35	75	68	57	89
APOBEC3G	417	627	421	374	1353	559	444	996	1000	617	578	687	842	1311	691	747	628	1046	1696	812	910	2797	1638	1114	1114	1261	467	647	775	514	192	1663	709	1864	689	1039	408	1467	396	1648	707	983	518	937	640	896	550	580	617
APOBEC3H	4	13	7	3	5	6	5	8	15	18	10	8	19	10	5	8	0	1	29	6	6	5	25	18	0	0	4	2	14	7	0	0	10	5	8	9	5	3	2	2	11	15	8	8	8	8	8	13	5
APOBEC4	0	0	0	0	0	0	0	0	0	0	0	0	0	1	0	0	0	0	0	0	0	0	0	0	0	0	0	0	0	0	0	0	0	0	0	0	0	0	0	0	0	0	0	0	0	0	0	0	0
APOBR	873	1218	545	712	1004	905	1182	1497	632	432	464	986	286	990	270	437	194	601	482	378	800	1005	487	840	741	568	264	390	528	373	324	473	582	1304	466	576	318	672	310	756	471	543	417	606	703	892	394	620	499
APOC1	0	0	2	0	1	0	0	2	1	5	0	3	0	1	1	5	2	5	2	1	2	2	1	1	0	0	1	4	1	0	0	4	0	0	0	0	0	0	1	1	0	0	2	1	1	0	0	0	0
APOC1P1	2	4	3	8	1	2	2	3	0	9	0	1	0	0	2	2	3	0	4	0	2	0	1	4	3	0	0	0	7	1	0	4	2	4	2	0	0	0	2	1	2	2	2	2	1	0	2	1	2
APOC2	0	1	1	1	2	0	0	0	0	1	0	0	0	0	0	0	2	0	1	2	0	0	1	0	0	1	0	0	1	0	1	0	1	0	0	0	0	0	0	0	0	0	0	0	0	0	1	0	0
APOC3	0	0	0	0	0	0	0	0	1	1	0	2	0	0	0	0	0	0	0	0	0	0	0	1	0	0	0	0	0	1	0	1	0	0	0	0	0	0	0	0	0	0	1	0	0	0	0	0	0
APOC4	0	1	0	0	0	0	0	0	0	0	0	0	0	0	0	0	0	0	0	0	0	0	0	0	0	0	0	0	0	0	0	0	0	0	0	0	0	0	0	0	0	0	0	0	0	0	0	0	0
APOD	0	0	0	0	0	0	0	0	2	0	1	0	0	0	0	0	0	0	1	0	0	0	0	1	1	0	0	0	0	0	2	2	0	1	0	1	0	0	0	2	1	0	0	0	0	0	0	3	2
APOE	3	12	0	0	1	1	0	2	1	3	0	4	4	4	1	4	5	0	4	0	2	1	2	3	9	0	3	12	0	6	8	7	4	2	2	2	3	2	2	0	0	0	0	0	1	1	1	1	2
APOF	0	0	0	0	0	0	0	0	0	0	0	0	0	0	0	0	0	0	0	0	0	0	0	0	0	0	0	0	0	0	0	0	0	0	0	0	0	0	0	0	0	0	0	0	0	0	1	0	0
APOH	0	0	0	0	0	0	0	0	0	1	0	0	1	0	0	0	0	0	0	0	0	1	0	0	0	0	1	0	0	0	0	0	2	0	0	0	0	0	0	0	0	0	0	0	0	0	0	0	0
APOL1	244	326	187	159	988	410	207	525	343	323	298	694	223	1108	146	251	184	797	587	596	462	1630	580	473	359	499	157	572	330	222	87	1246	303	1731	378	501	181	1017	141	1005	245	276	441	749	292	619	159	237	202
APOL2	2	0	1	3	0	2	0	0	0	1	0	0	0	0	0	0	0	0	1	0	0	0	0	0	1	0	1	0	0	0	1	1	0	0	0	0	0	0	0	0	0	0	1	0	0	0	0	0	0
APOL3	867	1777	1134	1096	2922	1317	1052	2099	1217	915	1037	1616	888	2445	901	1041	931	2324	2521	1972	1479	4377	2087	1550	1273	1394	888	1820	1420	952	313	2293	1694	4274	1123	1466	936	3110	914	2807	1195	1362	1228	1930	542	751	644	677	750
APOL4	5	11	8	2	8	0	0	4	6	1	6	30	1	41	3	2	5	23	50	24	3	9	4	4	8	17	15	60	3	0	0	40	8	118	7	18	1	21	5	121	1	2	6	8	6	25	1	1	9
APOL5	0	0	0	0	0	0	0	0	0	0	0	0	0	0	0	0	0	0	0	0	0	0	0	0	0	0	0	0	0	0	0	0	0	0	0	0	0	0	0	0	0	0	0	0	1	0	0	0	0
APOL6	332	560	251	286	1674	772	250	776	466	301	474	1148	324	1583	361	508	330	1126	885	670	584	2997	727	718	568	1021	277	1453	535	305	42	2476	598	3015	469	777	305	1880	257	1925	394	401	621	1788	551	1246	389	402	351
APOM	56	72	36	65	63	33	41	59	79	71	43	36	48	90	48	57	38	55	90	33	96	111	135	97	82	54	53	22	79	50	12	33	96	90	45	65	34	82	61	64	63	70	93	125	65	83	65	49	89
APOO	14	27	13	14	29	21	18	25	31	24	28	29	31	29	23	48	14	29	39	11	49	56	71	31	31	28	24	37	49	14	10	24	44	46	19	40	15	21	13	12	18	25	22	33	22	13	30	22	30
APOOL	26	41	14	38	33	26	61	51	19	23	31	37	22	37	25	32	28	29	42	16	52	49	59	27	31	23	26	22	24	16	7	20	33	46	12	27	6	18	13	13	23	31	34	52	32	30	42	61	53
APOPT1	1	10	2	5	16	4	2	6	14	8	15	3	8	4	12	29	17	12	20	0	9	38	8	10	30	8	26	12	15	7	0	2	12	8	5	13	9	9	4	11	11	7	11	10	11	3	8	5	14
APP	205	309	260	273	125	106	157	213	74	77	68	74	63	131	32	74	30	72	135	103	329	255	165	148	144	99	71	77	135	99	17	72	151	269	26	59	41	114	78	91	158	131	124	144	85	105	101	193	56
APPBP2	171	345	195	270	310	173	221	288	200	301	199	221	224	389	211	307	202	302	463	156	338	553	583	419	405	366	208	210	424	245	84	199	527	449	196	297	196	277	226	215	262	289	316	504	242	231	380	325	339
APPL1	84	134	79	100	150	62	139	163	114	106	83	64	108	99	61	118	46	118	193	34	156	383	180	184	197	151	83	95	188	81	4	73	156	171	53	108	68	107	91	116	87	72	97	152	99	71	138	113	128
APPL2	98	146	74	130	116	47	76	138	132	140	101	59	146	73	121	149	71	132	213	19	169	229	201	185	153	48	88	40	166	86	2	24	189	109	46	151	60	63	72	86	109	98	97	127	146	43	97	54	129
APRT	403	958	531	532	936	447	622	1121	936	738	920	504	804	578	1378	1256	993	1223	1689	1030	576	892	1156	993	1294	1003	714	924	1131	926	1246	741	1428	1674	1027	1261	1091	1054	878	775	1109	1485	530	594	486	291	510	598	589
APTX	24	33	19	24	32	14	18	35	59	41	49	17	58	30	40	67	42	98	82	10	26	100	45	60	64	51	37	47	71	37	0	25	76	61	25	72	36	63	51	44	41	43	28	49	29	8	55	26	48
AQP1	43	106	80	118	114	53	57	48	11	22	72	66	142	52	46	61	49	12	27	206	129	52	39	133	66	40	141	174	102	170	102	134	54	177	84	39	27	45	137	96	71	36	34	27	88	82	44	41	21
AQP10	15	28	50	46	5	11	7	14	6	7	12	12	20	19	4	13	10	3	16	36	43	30	0	7	13	6	6	15	11	12	6	9	1	25	15	10	0	7	7	2	15	34	11	7	15	9	0	2	0
AQP11	0	1	0	0	0	0	1	0	0	3	0	0	0	0	0	1	0	3	0	0	0	0	0	1	1	0	1	0	1	0	0	0	0	0	1	1	0	0	0	0	2	0	0	0	1	3	3	1	0
AQP12A	0	0	0	0	0	0	0	1	0	0	0	0	0	0	0	0	0	0	0	0	0	0	0	0	0	0	0	0	0	0	0	0	0	0	0	0	0	0	0	0	0	0	0	0	0	0	0	0	0
AQP12B	0	0	0	0	1	0	0	0	0	0	0	0	0	0	0	0	0	0	0	0	0	0	0	0	0	0	0	0	0	0	0	0	1	0	0	0	0	0	0	0	0	0	0	0	0	0	0	0	0
AQP2	0	0	0	0	0	0	0	0	0	0	0	0	0	0	0	0	0	0	0	1	0	0	0	0	0	0	0	0	0	0	0	0	0	0	0	0	0	0	0	0	0	0	0	0	0	0	0	0	0
AQP3	234	420	210	216	257	271	440	432	140	108	138	336	117	196	141	212	103	125	280	121	320	306	401	269	275	135	202	183	336	181	132	100	389	315	124	192	169	257	216	96	265	242	235	233	146	177	414	602	273
AQP4	0	0	0	0	0	0	0	0	0	0	0	0	0	0	0	0	0	0	0	0	0	0	0	0	0	0	0	0	0	0	1	0	0	0	0	0	0	0	0	0	0	0	0	0	0	0	0	0	0
AQP5	0	0	0	0	0	0	0	0	0	0	0	0	0	0	0	0	0	0	0	0	0	0	0	0	0	0	0	0	1	0	0	0	0	0	0	0	0	0	0	0	0	0	0	0	0	0	0	0	0
AQP6	3	0	3	0	1	4	3	1	1	0	0	0	1	0	1	0	0	0	1	2	3	2	1	2	7	3	1	0	2	0	1	2	0	0	0	2	0	4	4	3	1	0	2	2	2	3	4	4	1
AQP7	0	0	4	3	1	4	0	2	1	0	0	1	1	0	0	0	0	1	3	0	0	2	1	0	2	0	1	0	0	0	1	1	1	0	0	0	3	0	0	0	0	1	1	1	5	0	0	2	3
AQP7P1	1	1	5	3	0	1	4	4	2	17	1	1	2	0	1	2	0	0	1	0	0	8	2	1	0	1	1	4	0	0	0	3	0	1	0	0	0	0	1	2	1	1	3	0	5	1	1	5	1
AQP7P3	1	0	0	0	0	0	0	0	0	0	0	0	0	0	0	0	0	0	0	0	0	0	0	0	0	0	0	0	0	0	0	0	0	0	0	0	0	0	0	0	0	0	0	0	0	0	0	0	0
AQP8	3	0	0	11	2	3	0	1	1	19	2	1	0	1	4	1	3	3	1	0	6	1	0	2	1	1	0	1	7	3	0	4	3	1	0	1	0	1	3	3	1	0	9	0	1	2	0	0	0
AQP9	1722	2071	895	1375	2991	1918	2732	3931	2538	1913	1281	1411	1409	2450	1632	3178	659	1064	1120	1235	2274	3200	3026	2698	2043	1429	578	851	1694	2453	361	1774	1325	2236	1207	2064	1530	2526	1035	2716	1086	1566	1190	1406	3774	2359	1162	1308	1279
AQPEP	2	0	1	0	4	1	1	3	1	0	0	0	0	1	0	0	0	0	0	1	2	5	3	3	0	1	3	0	5	0	0	3	7	6	0	0	0	2	0	3	1	0	3	0	2	0	1	1	5
AQR	119	219	161	141	237	92	187	263	217	315	177	72	279	182	125	274	130	346	415	78	200	463	281	382	377	279	165	143	368	167	9	80	337	230	103	288	173	205	183	232	210	188	94	221	130	56	181	119	174
AR	1	0	3	5	1	0	1	4	0	0	3	1	0	1	0	0	1	1	0	0	0	5	0	3	3	0	0	0	0	0	0	0	3	3	0	1	1	0	2	0	2	3	1	1	0	0	3	3	1
ARAF	630	932	529	739	809	662	830	866	330	330	297	681	307	714	304	359	163	346	605	309	937	951	877	693	676	474	413	364	567	364	271	449	667	999	317	373	200	468	374	282	394	370	634	851	473	737	587	798	722
ARAP1	1524	2284	1083	1354	2077	1652	1826	2548	1921	1126	1350	1711	1342	2147	1199	1717	731	1184	1931	1385	2030	2840	1689	2380	1950	1375	831	886	1673	1312	561	1070	1456	2751	1282	1832	919	1561	905	1412	1388	1633	992	1455	1346	1340	776	1288	1612
ARAP2	172	262	183	172	293	114	132	254	260	309	117	103	216	158	121	226	143	336	708	104	181	745	386	481	479	374	158	200	392	179	2	105	356	312	126	352	183	253	139	271	146	119	187	413	127	107	192	99	166
ARAP3	321	477	205	254	243	159	354	526	682	385	408	279	433	346	333	521	187	327	294	280	373	413	410	555	526	353	239	194	491	446	327	118	449	490	296	367	247	239	200	369	478	559	112	129	244	131	137	119	211
ARC	0	0	1	1	0	0	1	4	0	0	0	2	0	3	1	4	1	2	0	0	0	2	0	0	0	0	0	0	0	0	1	0	0	1	1	0	0	0	0	1	0	1	2	2	0	1	1	0	1
ARCN1	1093	2437	1075	1220	2029	1070	1811	2392	2209	1879	2054	1639	1976	2246	1390	2117	918	2001	2871	1940	2460	3837	2607	2685	2529	2372	1336	1710	2371	1857	1367	2065	2682	3739	2074	2208	1494	2519	1605	2219	2240	2671	1123	1575	987	810	1215	1457	922
AREG	3	3	5	0	1	4	1	5	1	0	1	0	0	0	0	0	0	1	1	0	2	2	4	4	0	5	0	0	6	1	0	3	0	0	1	1	1	1	3	0	2	1	3	1	1	1	3	1	8
ARF1	4703	8912	7335	7673	9186	4909	5936	9292	7720	5467	8995	6719	7065	7686	5839	7900	3940	5259	7759	6758	9930	12358	8368	10303	9522	7412	7239	9387	7374	6626	1664	4234	6801	15776	7467	8950	5035	8119	5775	7157	7907	8700	5334	5600	5387	4647	4508	5224	4218
ARF3	1053	1862	1199	1242	1579	1154	1507	2335	793	631	782	917	856	1716	611	885	367	875	1157	599	1279	2278	1821	1830	1519	1194	591	799	1005	660	474	1013	1115	2267	705	1116	556	1186	654	930	849	1076	594	865	663	651	506	582	666
ARF4	380	916	516	521	884	461	676	1105	1413	890	1311	752	1311	1061	1440	1711	617	1327	1693	1055	947	1799	1066	1181	1177	1185	804	1130	1286	1048	377	1013	1127	1564	1497	1766	992	1445	862	1375	1344	1612	535	655	528	345	859	685	580
ARF5	896	1678	868	1075	1826	897	1301	2031	1791	1090	1356	1029	1354	1640	1538	1775	1309	1644	1989	1176	1777	2738	2020	2354	1826	1696	1145	1485	1709	1432	989	1376	1804	2509	1478	1839	1196	1670	1209	1335	1493	1829	934	1269	1269	754	936	1158	1460
ARF6	6	16	10	15	17	14	8	18	12	8	5	14	6	17	11	7	5	9	13	5	22	22	15	11	24	8	7	5	5	9	0	4	11	19	4	16	6	10	4	4	2	9	11	21	12	11	9	12	20
ARFGAP1	255	379	199	183	378	209	286	409	386	275	270	313	312	446	309	357	248	382	550	204	472	543	612	486	404	344	245	281	394	283	163	245	536	545	236	297	175	316	273	277	336	333	361	382	253	217	274	252	435
ARFGAP2	93	131	130	166	222	173	261	275	192	153	158	216	176	256	172	183	77	144	161	100	183	355	285	375	203	143	134	182	343	143	61	188	258	419	178	206	139	257	254	192	273	255	220	329	218	213	247	354	251
ARFGAP3	279	431	196	248	352	218	304	497	443	274	276	338	246	398	233	419	207	317	509	213	401	567	601	507	433	302	220	267	472	236	58	222	452	468	216	316	191	333	219	245	309	353	289	358	282	224	375	286	346
ARFGEF1	60	132	78	81	109	22	48	98	97	129	72	30	111	97	63	112	70	149	148	21	113	248	118	182	188	139	92	109	124	87	1	32	135	104	44	135	69	89	83	90	89	87	61	98	73	32	101	90	100
ARFGEF2	188	360	238	215	221	177	180	275	204	188	159	238	157	362	118	196	107	158	344	139	339	565	454	348	288	201	104	139	339	146	47	142	392	388	127	249	114	200	159	108	202	197	194	267	121	164	194	273	182
ARFIP1	140	218	168	197	346	186	178	300	259	199	144	237	177	363	118	211	127	292	245	145	203	524	349	361	232	210	145	225	233	188	69	253	184	287	196	253	146	323	109	284	133	180	156	259	206	167	123	113	165
ARFIP2	123	202	97	103	124	69	102	180	190	158	127	125	155	178	154	175	110	167	289	70	149	223	209	194	180	144	89	94	233	101	40	98	254	206	128	190	101	114	119	88	173	176	105	176	109	98	166	134	161
ARFRP1	223	368	274	217	290	197	190	377	460	422	343	451	402	458	389	415	238	340	616	209	388	636	569	493	524	271	182	216	450	199	62	157	458	475	249	450	199	330	224	243	355	312	391	392	252	217	339	263	394
ARG1	7	16	14	17	29	6	6	18	24	10	18	20	16	4	8	19	23	20	7	5	24	29	16	17	19	32	17	23	20	11	0	13	31	22	13	10	11	8	19	9	11	13	23	17	68	7	10	6	9
ARG2	6	22	42	41	4	7	10	8	7	8	12	5	12	4	29	33	13	5	17	15	21	11	14	23	12	9	9	6	27	21	6	12	11	32	18	24	3	13	10	6	37	43	9	7	11	4	6	4	10
ARGFX	0	0	0	0	0	1	0	0	1	3	1	1	0	0	0	0	1	1	0	1	0	0	0	0	0	0	0	1	0	0	0	0	0	0	1	0	1	0	0	0	0	1	1	0	0	0	0	0	1
ARGFXP2	35	59	47	67	90	36	54	114	83	121	54	27	83	53	42	58	34	111	136	20	30	147	61	107	105	93	36	64	139	66	2	37	96	91	34	92	57	56	50	114	58	45	30	53	51	32	50	18	58
ARGLU1	161	297	238	241	342	121	211	366	507	609	236	146	534	282	271	522	497	730	1046	86	366	931	709	717	819	504	464	566	1081	441	7	177	810	403	192	446	369	291	362	347	389	344	282	520	353	118	445	143	678
ARHGAP1	745	1349	660	714	889	674	1081	1568	1130	834	1135	1058	854	1236	712	1036	349	810	1254	733	1292	1598	1239	1382	1350	1048	610	751	987	751	761	421	1077	1546	913	1052	579	1041	682	612	919	1110	621	751	624	477	572	723	495
ARHGAP10	22	42	17	28	47	13	24	48	39	32	53	32	36	29	26	46	20	55	89	12	57	101	60	87	88	53	49	43	81	28	0	15	45	39	18	59	22	32	25	18	44	37	32	37	15	8	33	25	43
ARHGAP11A	15	19	18	20	20	9	32	27	13	19	10	11	13	17	5	28	9	26	43	7	32	82	29	36	51	28	21	33	24	14	0	9	26	22	12	23	9	12	19	15	14	10	17	35	24	6	56	26	21
ARHGAP11B	17	38	23	31	40	14	39	42	44	72	31	19	84	46	28	62	28	76	195	30	33	119	36	109	153	92	24	27	99	44	1	13	63	56	43	84	28	43	58	108	45	21	43	56	25	13	81	37	39
ARHGAP12	37	45	31	29	42	27	25	57	43	53	23	32	38	55	18	34	20	42	68	21	58	65	107	77	65	45	37	28	60	34	8	23	98	73	25	43	14	22	39	23	43	41	58	79	38	38	46	55	65
ARHGAP15	588	1098	557	668	893	428	792	1119	895	940	707	770	677	773	746	1044	499	1072	1703	488	1066	1742	1605	1254	1389	1072	609	803	1382	917	393	539	1779	974	651	971	548	677	634	407	723	726	613	717	854	370	782	625	954
ARHGAP17	482	941	509	434	855	592	707	1235	759	681	646	885	570	873	576	889	337	816	1222	805	1006	1936	1049	838	1078	488	498	476	965	424	598	784	1299	1843	484	842	331	832	438	986	655	739	655	888	417	513	433	473	647
ARHGAP18	112	208	195	207	243	153	164	183	235	152	194	213	180	274	196	250	73	173	371	169	380	393	317	293	314	262	191	191	264	154	106	141	251	362	132	218	109	162	143	149	227	321	147	230	171	114	173	191	141
ARHGAP19	70	104	57	65	85	57	60	115	64	64	43	59	57	27	46	80	25	52	76	25	100	113	127	120	102	67	47	41	72	42	11	27	81	91	49	73	43	53	54	43	67	49	70	96	62	53	83	49	74
ARHGAP20	2	3	1	1	2	1	2	9	0	1	0	0	0	1	0	0	1	2	1	0	5	4	3	1	3	3	1	0	3	2	0	0	4	0	0	0	1	2	1	0	1	0	4	2	0	0	1	2	1
ARHGAP21	47	47	38	33	45	22	33	37	15	26	21	13	34	36	13	28	9	47	37	11	40	88	23	47	58	23	21	42	40	22	1	9	41	68	9	23	21	32	34	30	34	49	15	37	17	14	32	26	7
ARHGAP22	8	15	3	8	11	9	38	27	7	3	6	11	8	12	12	13	1	4	3	1	12	20	8	11	8	2	9	10	10	2	7	5	13	12	7	1	7	1	0	2	0	8	12	18	8	8	4	0	7
ARHGAP23	6	5	9	17	11	16	5	12	4	2	3	7	11	15	1	7	3	3	6	7	11	15	4	6	5	3	14	14	6	7	8	29	4	18	1	0	1	9	2	24	11	8	4	9	3	18	6	12	6
ARHGAP24	61	124	63	100	82	58	95	187	146	143	56	45	45	77	68	110	60	93	132	44	159	264	120	115	57	30	65	79	146	60	43	70	48	49	58	93	47	58	45	50	60	81	86	89	81	50	64	76	77
ARHGAP25	3688	5996	2799	3160	5171	3004	4309	6416	5233	4093	3884	4465	3398	5386	2620	3781	1747	3952	4334	2663	4404	7401	5260	6383	5509	3885	2045	2335	3426	3115	2229	3041	4428	7654	4344	5244	2239	3963	3027	4524	3742	4625	3140	3748	3228	2853	2437	2777	2512
ARHGAP26	6	15	8	6	18	13	11	16	9	14	9	12	15	19	8	11	8	14	17	15	16	26	13	11	15	14	7	13	20	7	0	14	10	29	11	10	7	16	10	23	4	4	8	9	15	13	10	11	12
ARHGAP27	842	1260	593	787	1615	1025	1059	1597	956	523	577	860	653	1273	615	1003	483	862	854	585	1005	1624	1111	1352	1117	896	464	729	935	790	314	1347	1024	2246	642	736	576	1249	616	1217	815	880	595	902	842	849	489	635	863
ARHGAP28	0	0	0	0	0	0	0	0	0	0	0	0	0	1	0	0	0	0	1	0	0	0	0	0	0	0	0	0	0	1	0	0	0	0	0	0	0	0	0	0	0	0	0	0	0	0	0	0	0
ARHGAP29	2	2	2	3	2	1	2	1	0	4	2	0	0	0	0	1	2	1	5	0	3	2	1	2	0	6	0	0	0	1	0	0	0	0	2	3	5	1	0	0	2	1	1	2	3	0	1	0	4
ARHGAP30	2255	4264	2270	2203	4056	1950	2291	3547	3993	2423	3517	2830	3238	4699	2796	3424	1718	3621	4661	2808	3403	5522	5028	5897	5046	3421	2236	3169	4172	3196	1067	2658	4483	6957	3022	4581	2490	4513	2638	4159	4035	4800	1960	2594	2361	2097	1952	2321	2600
ARHGAP31	125	266	153	203	237	116	166	245	155	196	126	181	112	246	83	128	74	204	297	141	188	442	182	181	207	154	95	146	187	136	71	221	278	383	137	178	130	255	126	191	133	145	106	189	96	125	78	93	116
ARHGAP32	34	56	43	50	41	45	53	68	36	12	12	31	34	56	35	50	13	33	54	25	85	83	58	32	40	37	28	17	27	28	18	22	81	78	19	24	10	24	55	17	25	28	24	36	15	24	30	42	39
ARHGAP33	46	104	75	78	29	32	46	65	82	98	46	47	74	72	68	87	38	36	141	24	80	85	94	114	81	50	45	30	114	51	76	26	94	73	34	56	32	47	46	31	65	78	39	51	44	36	67	68	91
ARHGAP35	250	417	251	286	179	162	280	351	286	264	290	231	245	252	197	264	111	198	436	141	330	390	405	413	454	278	169	144	336	201	121	141	433	338	165	272	131	193	160	114	243	257	231	277	175	123	191	258	162
ARHGAP36	1	0	0	2	0	0	0	0	1	8	0	0	0	0	0	0	0	0	0	0	0	0	1	0	0	0	0	0	0	0	0	0	0	0	0	0	0	0	0	0	0	0	0	0	0	1	0	0	0
ARHGAP39	0	0	0	0	0	0	0	1	0	1	0	1	0	0	0	1	0	0	0	0	0	1	1	0	1	0	0	0	0	0	1	1	1	0	0	0	0	0	0	0	0	0	0	1	0	0	0	0	1
ARHGAP4	1194	1992	1019	1364	1496	1067	1432	2344	2010	1628	1253	954	1492	1439	1588	1788	1101	1698	3001	1206	1696	2105	2042	2226	1899	1692	999	1145	2042	1365	716	1069	2670	2189	1250	1582	1210	1497	1285	1152	1692	1991	1172	1536	875	724	1159	1081	1927
ARHGAP40	0	0	0	1	0	0	0	0	2	0	0	0	0	0	0	0	0	0	1	0	0	2	1	0	0	0	0	0	0	0	0	0	0	0	0	0	0	1	0	0	0	0	0	1	0	0	0	0	0
ARHGAP42	8	21	5	12	16	13	16	17	19	14	14	14	21	19	21	34	6	15	31	20	35	28	25	12	17	24	17	12	32	23	24	10	27	28	22	16	15	10	19	4	5	7	36	20	37	21	41	31	15
ARHGAP44	0	2	1	1	1	5	2	3	2	1	1	2	0	0	0	1	1	1	1	0	1	3	0	2	0	2	1	0	3	0	1	1	2	2	3	4	0	1	2	1	0	0	1	0	0	1	0	1	2
ARHGAP5	57	95	50	69	99	38	79	107	59	51	47	38	66	64	29	45	46	83	76	9	102	208	126	92	100	89	99	86	103	61	5	27	183	127	18	46	30	37	48	56	36	34	31	58	35	18	60	41	50
ARHGAP6	16	50	40	34	33	12	25	30	11	18	55	16	24	26	42	36	7	6	21	33	117	41	27	61	31	20	22	36	35	21	2	17	25	67	18	20	3	55	25	19	66	57	18	18	19	17	15	21	13
ARHGAP8	20	24	67	56	29	20	11	11	32	19	61	34	34	9	13	8	17	15	87	24	85	63	18	41	40	47	67	45	24	21	16	15	27	66	36	39	15	26	33	9	5	9	23	30	30	18	36	20	12
ARHGAP9	2833	4233	2953	3423	3071	2039	3826	4742	4362	2584	3340	3383	3096	4598	2555	3583	1755	2616	4012	1798	2587	2963	4486	5202	3772	2470	1241	1583	4081	2668	1556	1728	4095	4650	2302	3045	1441	2174	1869	2547	2879	3134	1698	1979	2441	1688	1822	1941	3984
ARHGDIA	3	14	13	11	18	6	8	14	9	4	6	10	5	7	6	8	1	5	10	1	13	14	13	8	13	14	4	2	5	9	2	2	8	8	4	7	2	6	6	5	14	2	11	9	12	10	8	7	5
ARHGDIB	7067	11171	6921	7656	10161	6361	9961	14955	13740	9730	10326	10465	8477	12496	11508	13361	6275	8215	13800	5316	13202	19948	20105	12162	12155	8972	6274	5891	8715	6808	3315	5038	10717	12685	10098	14929	6142	10348	8233	6262	11136	12520	8176	9531	9067	6058	9133	10251	8298
ARHGDIG	1	0	0	0	0	0	1	0	0	0	0	0	0	0	0	0	0	0	0	0	0	0	0	1	1	0	0	0	1	0	0	0	0	0	0	0	0	0	0	0	0	0	0	0	0	1	0	0	0
ARHGEF1	1422	2372	1486	1419	1398	893	1217	2245	2756	2353	2395	1577	2938	1995	2195	2592	1222	1628	4212	1610	1714	2884	2072	3169	2850	1677	909	1116	3263	1850	955	1310	3628	3285	1538	2456	1576	1641	1437	1720	2341	2116	1251	1150	1088	864	1153	1083	1511
ARHGEF10	8	15	27	16	9	4	21	15	16	15	7	10	1	9	12	6	7	7	16	5	11	3	14	18	37	19	11	6	13	10	3	7	21	17	6	3	7	12	13	0	8	13	22	15	12	8	10	14	30
ARHGEF10L	308	670	492	578	993	401	673	1008	396	434	229	583	217	843	304	442	266	720	550	471	455	1103	500	426	423	441	343	482	639	451	375	870	487	1554	261	432	269	794	272	771	287	399	292	928	298	621	240	372	634
ARHGEF11	349	673	426	420	691	497	440	760	810	559	435	439	627	828	395	694	229	500	611	612	476	959	387	737	612	418	261	373	578	525	138	477	450	949	507	645	410	702	320	775	497	549	293	447	595	413	251	250	330
ARHGEF12	481	965	960	1199	886	419	441	597	407	445	1190	832	768	559	249	533	335	279	465	615	2166	1261	350	590	784	650	1057	1288	733	753	329	561	427	990	494	481	242	294	515	315	430	390	551	384	407	423	292	465	128
ARHGEF15	0	0	0	0	0	0	0	0	1	0	0	0	0	0	0	0	0	0	0	0	0	0	0	0	0	0	0	0	0	0	0	0	1	5	0	0	0	0	0	0	0	1	0	0	0	0	0	1	0
ARHGEF16	0	0	1	1	0	0	1	0	0	0	0	0	0	0	0	0	0	0	0	0	0	1	0	1	0	0	0	0	0	0	0	0	0	1	0	0	0	0	0	0	0	1	0	0	0	0	0	0	0
ARHGEF17	9	30	2	15	9	4	19	16	10	47	16	24	2	5	8	1	5	8	3	4	32	32	17	20	24	16	16	4	16	11	5	16	23	23	5	4	11	7	3	8	3	7	0	2	16	12	6	14	21
ARHGEF18	711	1507	578	838	1011	546	973	1129	603	442	870	872	925	1128	730	1053	416	745	1075	517	1064	1132	1129	1181	1272	777	580	797	1016	759	594	360	1459	1295	637	1001	493	838	859	587	1078	1130	702	786	582	426	753	942	718
ARHGEF19	61	80	41	53	56	56	72	85	84	130	80	64	89	84	90	109	54	96	167	68	109	191	130	126	156	121	45	64	110	94	108	83	160	134	68	70	76	88	77	54	105	100	72	75	65	85	86	127	86
ARHGEF2	645	1034	631	748	798	708	803	1129	656	400	440	709	454	777	473	612	234	485	626	450	907	1132	781	810	681	510	341	376	656	459	299	403	766	1123	493	710	309	609	381	584	576	546	524	742	427	595	418	568	610
ARHGEF25	0	0	1	0	0	0	0	0	0	1	0	0	0	0	0	0	0	0	0	0	0	0	0	0	0	0	0	0	0	0	0	0	0	0	0	0	0	0	0	0	0	0	0	0	0	0	0	0	0
ARHGEF26	0	2	0	0	0	1	0	0	2	3	0	0	2	1	2	0	1	4	4	0	0	0	3	1	1	1	1	1	2	1	0	1	1	3	0	1	1	1	2	2	2	1	0	0	0	1	0	2	1
ARHGEF28	6	7	6	0	3	3	3	9	18	9	5	1	8	4	4	7	10	4	29	1	3	7	10	15	9	21	2	1	2	4	0	0	9	3	5	6	3	1	5	0	1	4	7	10	8	6	5	4	6
ARHGEF3	588	1034	565	655	1060	620	621	1072	786	596	820	876	904	1239	494	762	335	903	1421	818	1113	1696	1603	1183	1137	953	462	622	813	495	199	643	1041	1608	581	896	365	931	507	967	717	908	603	906	482	541	540	616	420
ARHGEF33	0	0	0	1	0	0	3	1	0	0	0	0	0	2	2	1	0	0	0	1	0	2	2	1	3	4	3	0	1	0	0	1	1	1	1	0	0	0	1	1	0	0	1	2	0	0	1	0	2
ARHGEF35	1	5	8	3	10	6	0	6	0	1	4	3	0	2	4	6	0	2	5	2	2	2	7	5	0	9	2	2	12	2	3	1	6	10	9	10	4	5	3	0	8	6	0	3	0	2	17	17	2
ARHGEF37	23	55	48	40	79	37	30	14	45	31	86	62	75	28	36	46	105	6	25	55	166	65	21	31	68	47	155	129	76	68	56	69	36	51	69	38	5	7	52	24	53	37	58	45	63	29	29	32	21
ARHGEF38	0	0	0	0	0	0	0	0	0	0	0	0	0	0	0	0	0	0	0	0	0	0	0	0	0	0	0	0	0	0	0	0	0	0	0	0	0	0	0	0	0	0	0	0	0	0	0	0	0
ARHGEF39	0	8	2	2	1	1	4	2	2	5	5	1	1	3	1	4	2	3	4	3	4	5	2	1	5	1	1	0	1	5	0	2	6	1	1	7	2	3	2	1	1	1	2	1	2	3	6	1	3
ARHGEF4	5	20	6	10	7	5	8	12	4	3	1	3	9	10	2	6	2	13	4	3	9	9	6	12	18	4	11	4	4	3	6	2	11	9	4	6	1	6	9	1	1	7	6	16	4	0	6	7	7
ARHGEF40	173	244	173	300	273	179	454	349	92	41	52	165	58	164	62	94	17	65	51	43	145	188	173	214	157	118	57	77	109	98	54	122	138	269	65	97	39	110	76	114	82	82	30	81	166	222	35	75	187
ARHGEF5	34	44	32	45	23	25	50	61	25	13	7	12	35	31	39	27	27	37	63	25	34	56	56	51	31	29	18	16	41	10	12	20	49	28	7	16	11	14	22	9	43	35	38	31	18	12	21	22	46
ARHGEF6	216	391	225	216	289	132	215	324	367	296	295	181	300	237	214	419	197	426	532	90	273	735	350	465	473	317	233	264	457	234	6	89	440	341	197	467	292	284	212	257	368	310	227	346	185	143	346	206	274
ARHGEF7	167	238	155	216	212	120	218	240	152	167	129	185	164	286	145	228	135	208	299	92	267	344	344	230	336	211	139	108	233	136	54	115	448	334	95	195	106	157	164	104	149	154	234	353	198	154	246	235	279
ARHGEF9	98	183	100	100	87	63	111	172	176	149	93	79	152	153	98	111	75	166	322	58	144	278	183	203	221	167	101	63	158	81	13	45	261	136	75	136	69	75	81	41	97	113	82	135	91	61	149	137	118
ARID1A	1280	2037	1113	1240	1079	1000	1264	1680	1046	807	875	1129	840	1379	596	817	322	796	1441	808	1415	1972	1429	1579	1600	962	432	646	1266	695	560	799	1641	1991	679	1089	472	928	721	762	942	902	845	947	668	755	725	1086	831
ARID1B	396	885	317	496	524	252	432	660	603	550	629	354	603	622	422	586	220	516	786	435	694	1046	678	836	930	521	376	478	690	483	219	361	912	849	368	609	375	585	417	465	707	725	239	272	244	176	263	330	219
ARID2	161	335	148	196	154	116	158	219	188	179	195	198	191	244	156	242	109	187	302	116	258	355	422	316	271	183	131	132	292	151	26	108	283	265	178	243	104	176	147	93	189	208	131	186	133	107	173	254	140
ARID3A	391	747	149	295	729	443	698	806	580	359	413	478	365	843	443	724	248	497	579	447	725	785	736	842	648	585	357	440	546	452	271	461	589	1013	507	721	337	689	383	634	505	720	379	550	400	395	531	717	558
ARID3B	210	334	168	222	284	214	257	345	407	370	387	250	311	346	338	388	175	235	420	331	328	460	299	334	339	250	118	154	226	251	115	106	291	326	237	337	178	262	180	280	345	429	200	211	208	129	234	223	69
ARID3C	0	0	0	0	0	0	1	0	0	0	0	1	1	0	0	0	0	0	0	0	0	0	2	3	2	1	0	0	0	1	0	0	0	0	0	2	0	0	1	0	1	0	0	0	0	0	0	0	0
ARID4A	178	334	243	259	437	152	234	395	421	489	274	170	418	376	205	389	255	897	710	130	335	1142	461	782	682	591	407	536	659	348	29	203	690	519	269	605	368	412	318	548	366	398	229	439	314	131	324	171	354
ARID4B	271	423	257	225	500	162	231	435	439	391	263	224	347	440	237	386	255	585	653	124	354	1198	512	810	646	469	240	403	611	339	7	360	550	560	259	454	281	424	258	407	315	279	341	551	390	227	348	306	467
ARID5A	57	91	63	41	131	103	82	121	45	31	32	56	29	41	31	50	19	24	67	23	56	101	61	98	66	74	27	50	51	46	26	55	61	103	35	53	23	56	34	35	35	72	21	28	36	52	28	33	38
ARID5B	432	702	340	479	544	463	813	892	593	709	408	492	590	740	541	707	459	697	1414	389	887	1091	1433	998	1385	1378	453	551	1131	590	594	518	1587	821	419	554	403	523	547	383	767	645	879	835	621	375	829	771	797
ARIH1	160	266	152	156	236	143	201	304	242	228	219	187	222	255	129	231	101	198	365	104	272	626	406	379	440	235	153	256	347	217	8	107	296	296	141	278	137	224	173	190	193	200	180	214	149	99	195	185	165
ARIH2	543	921	602	556	674	416	560	938	779	422	759	481	745	764	490	815	324	560	1395	430	723	1055	1191	1154	1015	926	561	643	993	661	220	538	1135	951	443	639	387	667	534	416	767	844	500	557	503	305	492	458	587
ARIH2OS	7	3	1	10	19	14	15	15	12	6	6	6	12	13	7	7	7	9	22	0	12	6	21	21	14	16	10	3	7	9	12	6	16	19	7	11	3	7	14	2	6	7	6	6	10	9	11	9	51
ARL1	78	211	100	132	199	64	173	230	262	239	149	108	224	166	159	245	157	399	472	141	223	632	286	332	391	374	281	274	362	226	15	138	474	235	164	258	186	257	190	163	171	227	122	247	103	82	230	165	222
ARL10	23	83	30	44	63	43	64	98	59	43	62	48	60	86	65	54	24	63	109	32	76	126	98	103	103	76	57	52	107	73	50	33	162	94	53	77	63	54	80	41	64	49	64	46	33	24	41	34	97
ARL11	90	161	51	106	213	122	160	236	199	102	81	130	111	188	167	222	117	175	137	151	225	373	182	170	169	193	139	146	165	174	47	182	192	282	72	106	118	188	69	200	126	174	135	215	183	145	113	140	198
ARL13A	0	0	0	0	0	0	0	1	2	1	0	0	1	0	0	0	0	0	2	0	0	1	1	2	0	0	2	0	1	0	0	1	2	2	0	2	1	0	0	0	0	0	1	1	1	0	2	0	1
ARL13B	10	15	10	10	9	3	12	23	19	8	20	7	8	10	3	15	10	41	27	8	20	47	20	28	44	25	17	19	26	12	0	5	24	19	8	22	14	21	2	13	11	16	13	36	16	7	15	12	14
ARL14	4	1	1	4	1	1	3	1	1	33	1	0	0	1	4	0	1	0	6	0	3	2	1	1	1	0	0	0	6	1	1	3	7	3	0	4	1	3	1	3	2	2	3	0	0	1	1	0	1
ARL14EP	20	49	54	36	57	22	55	89	43	59	39	35	60	45	35	53	41	75	75	4	56	177	116	102	109	86	45	44	80	54	0	23	112	70	19	56	40	52	52	36	45	42	64	96	48	13	96	53	123
ARL14EPL	0	0	0	0	0	0	0	0	1	1	0	0	0	1	0	0	0	1	0	0	1	0	0	0	0	0	0	0	0	0	0	0	0	1	0	0	0	0	0	0	0	0	0	5	0	2	1	0	0
ARL15	61	89	59	59	75	45	49	59	63	53	60	46	55	53	59	83	27	57	97	27	103	129	98	93	89	66	43	63	89	55	0	51	59	83	39	101	34	70	50	47	54	75	56	110	56	51	76	66	77
ARL16	78	167	157	157	111	54	95	188	203	193	138	166	186	242	154	139	197	207	246	57	76	118	362	273	241	223	123	140	283	182	42	95	322	168	117	190	126	127	151	103	138	109	121	175	113	83	210	226	298
ARL17A	187	355	263	237	276	191	593	916	711	719	290	384	367	558	299	307	396	685	1045	275	479	942	1483	1061	1128	875	407	273	910	396	256	240	1857	1230	296	443	267	380	436	349	339	398	466	468	198	124	204	202	424
ARL17B	19	32	23	21	19	3	17	18	29	40	17	14	16	33	12	21	17	25	47	13	24	41	63	64	69	34	22	14	30	12	0	17	70	42	10	41	17	25	21	10	23	17	37	31	22	18	23	13	20
ARL2	83	157	81	84	122	103	92	141	70	43	51	148	50	116	88	83	52	67	109	59	145	227	184	101	101	99	60	65	111	65	42	66	117	218	54	91	39	73	53	64	62	61	87	106	48	91	74	129	150
ARL2BP	95	182	114	151	258	77	149	241	174	133	154	81	229	121	146	206	124	247	279	29	210	477	212	312	338	233	227	190	247	159	3	76	290	232	76	190	128	162	148	119	151	173	114	202	124	75	197	169	305
ARL3	54	91	79	68	81	49	101	110	121	92	66	82	84	117	58	94	67	115	141	37	139	178	204	170	139	113	77	56	158	104	12	42	188	103	70	90	73	66	72	26	57	72	119	185	91	69	119	118	165
ARL4A	9	11	6	12	18	2	15	7	11	3	6	3	6	9	9	8	6	7	6	2	4	27	12	8	9	7	11	9	6	3	0	4	17	20	2	5	7	9	6	2	10	8	8	9	5	6	7	8	8
ARL4C	214	323	177	205	231	63	121	210	238	287	280	84	340	285	196	299	205	368	658	55	448	574	506	645	666	444	272	270	443	192	5	80	564	354	156	386	217	287	233	196	286	326	322	434	228	125	419	304	558
ARL4D	1	7	2	5	7	1	2	10	7	3	4	6	3	0	8	5	1	0	11	0	10	9	10	5	8	6	1	4	14	2	1	1	7	15	4	6	1	0	0	5	1	3	4	1	3	0	8	6	7
ARL5A	46	79	41	74	121	41	68	105	75	93	72	46	58	66	55	104	72	144	188	16	119	260	165	182	170	123	102	81	186	89	3	53	166	99	31	90	75	78	60	50	68	79	73	190	86	61	121	96	157
ARL5B	119	203	103	132	244	127	192	272	191	162	133	200	138	367	157	249	143	326	400	178	226	570	394	300	244	287	172	183	319	173	58	443	366	326	163	223	133	297	154	312	190	240	224	389	164	189	324	252	223
ARL5C	1	5	1	2	1	0	0	3	4	1	3	0	4	4	0	0	0	7	2	2	1	6	2	4	0	5	4	1	2	2	0	2	9	8	3	1	2	0	2	4	0	0	2	2	4	5	0	0	7
ARL6	1	0	0	1	0	0	0	1	0	0	1	1	0	2	0	2	1	0	0	0	0	1	2	0	3	1	0	1	0	0	0	1	1	0	0	0	1	0	1	0	0	0	0	0	0	0	1	0	1
ARL6IP1	231	411	427	257	418	152	98	232	385	247	407	351	387	339	306	461	215	260	577	174	546	1021	605	666	596	294	302	316	519	214	5	120	199	293	191	369	179	273	172	207	242	242	405	558	418	237	575	482	420
ARL6IP4	201	336	243	208	349	296	313	420	208	154	140	311	188	194	220	229	272	225	415	136	355	529	578	279	341	329	214	203	352	188	101	127	333	406	145	232	112	196	174	104	219	214	299	459	222	187	271	341	524
ARL6IP5	1121	2293	1313	1465	2260	1278	1719	2756	2203	1412	1891	1864	1718	2104	1824	2393	1523	2340	3395	1504	2728	4356	4231	2403	2751	2788	1693	1947	2371	1761	474	1130	2495	2201	1723	2165	1432	2096	1452	1214	1965	2514	1502	2089	1641	1033	1667	1931	1831
ARL6IP6	62	160	94	106	269	123	127	223	319	237	399	196	243	212	337	453	233	366	403	145	232	715	311	340	410	369	310	423	363	188	9	177	288	299	201	501	238	211	167	274	274	319	138	247	177	84	197	164	243
ARL8A	206	513	298	256	620	421	489	404	306	109	195	292	166	277	189	191	117	208	357	114	220	577	309	379	371	275	173	248	261	202	129	241	220	481	253	301	165	328	218	328	291	310	142	178	161	214	149	185	148
ARL8B	673	1166	746	831	1357	683	904	1587	1563	1350	1146	968	1139	1402	1259	1426	820	1690	2156	1329	1425	2927	1547	1434	1281	1214	613	896	1335	921	480	1025	1225	1659	1269	1825	927	1404	766	1522	1020	1312	755	1182	906	574	690	763	720
ARL9	0	0	0	0	0	0	0	0	1	0	0	0	0	0	0	0	0	2	0	0	1	0	1	0	1	0	2	0	1	0	1	0	1	0	0	0	2	0	0	1	0	0	0	0	0	0	0	0	0
ARMC1	163	335	159	207	387	192	219	367	431	372	421	274	550	360	439	530	368	505	724	420	502	715	503	459	589	475	525	518	676	433	119	167	644	442	391	499	265	271	253	248	323	413	255	354	259	129	299	218	278
ARMC10	51	96	33	71	81	52	65	103	84	71	57	44	54	57	46	68	46	88	131	28	147	212	135	90	118	71	55	50	104	61	6	32	102	68	34	52	41	48	75	53	37	61	68	164	70	48	98	111	118
ARMC12	1	11	4	7	2	1	7	10	18	4	9	2	6	7	7	13	7	9	16	3	12	8	16	12	10	13	5	13	14	9	5	10	17	11	2	8	5	3	8	4	9	6	9	17	4	5	8	7	16
ARMC2	38	51	29	25	18	19	43	30	39	45	21	34	27	47	18	37	15	23	47	9	37	38	57	49	67	42	13	19	40	21	10	19	94	25	23	40	25	18	28	15	26	36	35	29	34	19	38	24	51
ARMC3	3	9	7	7	2	1	2	2	3	0	1	0	7	9	5	9	4	0	1	2	9	2	3	3	11	3	5	0	6	5	0	0	1	3	1	2	0	1	3	3	2	5	3	1	1	3	0	2	1
ARMC4	0	0	0	0	0	0	0	1	0	0	0	0	0	0	0	0	1	0	1	0	0	1	1	1	0	0	1	0	0	1	0	0	0	0	0	1	0	1	0	0	0	0	0	0	0	0	0	0	0
ARMC5	36	48	28	49	32	38	62	58	37	25	24	36	10	44	21	20	19	20	40	11	61	45	60	46	36	34	16	12	38	25	21	43	71	60	21	22	19	37	14	12	25	19	48	64	25	44	42	53	72
ARMC6	78	163	94	121	126	83	148	166	81	69	58	90	60	102	69	95	46	79	134	62	147	143	195	132	186	181	98	55	130	69	87	92	141	154	63	98	51	97	88	57	75	92	116	148	63	100	95	123	171
ARMC7	73	128	64	82	117	72	94	143	116	106	133	115	76	138	86	124	69	100	160	74	148	178	223	161	130	91	52	76	135	96	54	70	164	171	98	165	77	82	84	80	125	132	77	102	72	54	68	79	106
ARMC8	506	937	560	727	949	511	747	934	635	476	603	673	597	787	484	671	379	705	1028	503	1100	1358	1128	986	1009	909	921	836	1010	713	407	545	1324	1047	544	692	403	590	517	464	568	621	522	661	536	349	516	582	569
ARMC9	8	9	3	4	7	8	4	7	6	8	3	4	13	6	10	13	0	2	16	6	8	3	11	19	15	3	6	0	14	9	6	3	35	11	1	11	3	7	8	1	9	8	10	6	7	4	12	2	7
ARMCX1	11	19	8	22	28	30	25	57	39	19	32	24	30	34	13	29	13	29	34	17	21	48	25	17	20	22	28	26	31	22	11	15	57	55	24	27	19	19	31	31	16	25	10	24	13	7	9	9	24
ARMCX2	16	9	5	7	11	8	16	5	7	4	2	14	7	18	11	8	2	14	13	7	25	23	13	12	3	4	7	5	20	4	6	2	24	28	1	10	6	7	9	3	7	3	12	14	5	8	10	20	20
ARMCX3	54	84	51	67	72	60	77	64	35	23	21	69	27	54	21	26	25	70	61	22	70	103	91	40	52	54	30	37	49	23	12	24	61	59	27	40	15	46	29	12	19	27	56	82	28	56	52	133	78
ARMCX4	4	1	7	16	1	2	3	15	8	18	6	2	4	4	11	9	4	4	5	3	6	10	6	12	4	10	1	4	6	5	1	3	13	1	5	7	6	6	5	4	6	3	12	3	4	1	8	2	16
ARMCX5	48	102	55	43	64	41	66	118	78	53	58	63	80	78	51	64	49	106	94	36	76	138	85	73	67	49	43	64	68	31	36	47	111	85	57	65	60	60	69	28	67	80	61	52	47	26	42	52	61
ARMCX6	15	35	21	30	46	10	8	20	37	36	42	12	21	58	22	43	31	29	42	25	37	61	93	26	39	27	14	34	26	20	4	15	43	32	28	34	23	33	27	29	34	32	45	28	32	18	23	46	29
ARMS2	0	0	1	0	0	0	0	2	0	0	0	0	0	0	0	0	0	0	0	0	0	2	0	3	0	0	0	0	0	0	0	0	0	0	0	0	0	1	0	1	0	0	0	1	0	0	0	0	0
ARNT	652	1379	633	933	821	595	987	1367	837	742	882	876	729	988	704	1011	355	747	1299	633	970	1174	1345	1062	1149	866	594	537	1233	733	762	578	1397	1409	720	941	538	761	657	658	872	1106	432	571	466	397	560	620	578
ARNT2	0	0	0	0	0	0	0	0	0	0	0	0	0	1	0	0	0	0	0	0	0	0	0	1	0	0	0	0	1	0	0	0	0	0	0	0	0	0	0	0	0	0	0	0	0	0	0	0	0
ARNTL	263	457	263	234	387	229	255	424	484	374	339	388	353	483	334	502	213	343	499	250	519	805	673	670	575	439	218	230	508	284	49	191	448	436	395	458	236	368	188	239	333	411	359	349	345	210	266	327	334
ARNTL2	2	2	2	3	16	5	2	5	4	6	7	4	7	7	2	10	8	34	14	4	7	27	5	0	3	6	1	8	7	4	0	15	12	14	1	3	0	11	5	17	8	7	3	15	1	7	10	4	4
ARPC1A	267	424	256	260	459	411	299	600	497	312	352	516	288	544	434	451	239	318	667	311	521	807	628	524	526	328	257	272	485	285	91	243	382	551	268	454	170	411	203	339	276	316	389	505	364	312	320	391	436
ARPC1B	2911	4510	3228	3170	4258	3409	3799	5541	2942	2017	2115	3611	1752	3457	2427	3022	1692	2450	3360	2270	4975	7067	5105	3959	3997	2471	2127	1787	3056	1934	597	1952	3278	5937	2058	2841	1555	3312	1985	2560	2449	2920	3375	5172	2695	3332	2939	3544	4605
ARPC2	4293	8279	4014	4564	9508	4553	6167	10178	9465	7396	6801	7261	6997	8689	7953	9843	7656	11495	15271	5935	9540	18596	14159	10171	10585	11692	7945	7998	8790	7405	3186	6980	10691	10658	8871	10783	6459	9259	6343	8590	7524	9967	6109	10876	6538	4370	8098	7562	8389
ARPC3	714	1602	828	781	2066	384	606	1268	2322	2040	1758	1073	1718	1669	2238	2833	1667	3074	2470	767	1869	5335	1979	2228	2473	1904	1844	2429	1864	1377	21	1746	1786	2073	1867	2911	1508	2205	1241	2429	1265	1718	1008	2207	1403	817	1449	1186	1861
ARPC4	1024	1662	1001	1058	1997	1179	1525	2108	1779	906	1331	1706	1092	2016	1520	1755	982	1298	1877	807	1801	2856	1732	1801	1501	1184	903	1266	1112	829	464	1064	1194	2046	1174	1560	665	1514	974	1139	1117	1318	1225	1771	1226	1105	1195	1576	1133
ARPC5	1872	2799	3216	3542	7230	6447	5850	9494	3956	2140	2820	4339	2594	5917	3039	3977	1506	3301	4370	2839	6351	10201	6335	5835	4468	4367	2558	3618	3604	3033	2191	3297	3523	8208	2900	4515	2260	4746	2463	3948	3548	4633	2785	4187	3656	3268	2487	3050	3421
ARPC5L	41	63	39	61	102	71	98	173	77	70	70	46	85	121	91	68	80	94	265	63	92	173	218	134	136	121	90	76	59	51	22	39	115	142	93	125	60	99	77	58	79	94	80	75	36	34	71	78	121
ARPP19	225	330	179	199	288	187	231	329	248	200	181	220	193	192	158	247	155	332	437	104	423	722	630	389	447	361	259	223	340	198	11	132	383	433	158	308	174	248	235	173	211	238	333	560	234	205	425	177	412
ARPP21	0	0	0	0	0	0	2	0	0	0	0	0	0	1	0	0	0	0	0	0	0	0	0	0	0	1	0	0	1	0	0	1	2	0	0	0	0	2	0	0	0	0	0	0	1	0	4	0	0
ARR3	0	0	0	0	0	0	1	0	0	0	0	1	0	0	0	0	0	0	0	0	0	0	0	0	0	0	0	0	1	0	0	0	0	2	0	0	0	0	0	0	0	0	0	0	0	0	0	0	0
ARRB1	488	668	494	608	685	670	829	770	191	112	147	412	117	301	112	142	104	229	344	174	639	621	508	315	333	283	192	207	285	192	109	193	295	572	146	205	90	247	143	132	180	173	248	571	217	505	240	337	682
ARRB2	4443	7320	4529	6295	6645	4169	6046	8523	7045	4952	6346	5460	6171	6629	6102	7337	3247	4468	6437	4479	8626	10343	7508	9758	8167	6307	5866	6759	6949	4504	3988	6006	6557	11952	4510	6127	3040	5829	3335	4959	4927	6075	4078	5182	4936	4002	3894	4124	6817
ARRDC1	393	603	347	426	466	357	513	696	415	241	298	493	239	483	312	379	270	315	472	208	599	675	582	422	476	422	301	305	403	253	212	260	495	571	296	438	189	380	278	223	308	342	444	631	343	465	327	469	653
ARRDC2	636	1005	513	641	760	566	780	1127	788	601	513	662	522	827	544	638	522	644	1041	387	898	1127	1138	925	1009	790	394	355	891	476	467	391	971	1057	539	644	406	596	510	412	656	695	763	885	487	470	502	613	1021
ARRDC3	516	711	312	540	1142	625	464	535	481	304	402	564	413	951	358	344	297	409	385	229	855	875	791	949	543	499	328	288	431	341	40	325	502	1109	434	501	260	519	374	603	344	457	539	813	687	559	578	951	1146
ARRDC3-AS1	23	30	7	15	24	5	7	8	10	29	10	13	9	35	12	20	12	22	76	13	33	62	42	59	34	34	25	15	46	23	7	15	52	36	6	22	4	15	21	24	36	13	28	43	24	26	37	18	23
ARRDC4	77	79	77	117	34	55	117	192	57	50	39	24	28	43	32	52	28	29	33	14	106	98	100	122	55	56	34	26	51	36	17	24	60	60	70	108	35	54	32	11	33	44	44	54	63	58	64	63	67
ARRDC5	0	0	2	3	1	0	1	1	1	0	0	1	1	0	0	2	0	0	4	0	2	6	3	1	2	2	0	1	4	5	0	1	1	3	1	0	1	1	0	0	0	2	0	1	2	0	1	1	2
ARSA	289	487	174	153	278	242	206	370	472	252	278	344	246	294	336	395	223	287	436	248	399	544	354	418	330	262	115	159	293	149	93	255	340	529	172	270	160	300	170	200	338	283	230	249	261	210	263	362	388
ARSB	48	89	56	78	158	46	66	124	102	79	99	84	68	91	87	130	53	166	106	27	109	317	70	112	144	98	80	114	148	75	3	122	109	218	46	123	61	139	43	140	69	74	52	124	63	73	69	64	91
ARSD	19	42	19	23	0	2	36	44	15	18	0	0	0	0	7	21	2	0	1	2	0	1	18	23	31	28	0	1	15	5	0	20	17	36	15	39	14	28	1	1	10	10	6	17	6	1	10	3	0
ARSE	0	0	0	0	9	0	2	2	1	5	1	0	1	2	4	4	5	8	1	3	8	4	3	1	1	3	2	5	1	6	0	4	1	11	4	6	10	7	5	5	1	0	1	7	8	2	2	0	3
ARSF	0	0	0	0	0	0	0	0	0	0	0	0	0	2	0	0	0	1	0	0	0	0	0	0	0	0	1	0	0	0	0	0	0	0	0	0	1	0	0	1	0	1	1	0	0	0	0	1	0
ARSG	6	5	3	0	3	2	0	3	6	2	3	4	1	4	0	1	1	0	3	0	9	0	4	3	2	5	3	3	1	1	0	1	1	2	0	4	3	1	1	0	2	1	5	2	3	3	2	4	4
ARSH	0	0	0	0	0	0	0	1	0	1	0	0	0	0	0	0	0	0	0	0	0	0	0	0	0	0	0	1	0	0	0	0	0	0	0	0	0	0	0	0	0	2	0	1	0	0	0	0	0
ARSI	0	0	0	0	0	0	0	0	0	0	0	0	0	0	0	0	0	0	0	0	2	0	0	1	0	0	0	0	0	0	0	0	0	0	0	0	0	0	1	0	0	0	0	0	0	0	0	0	0
ARSJ	0	0	1	0	2	0	0	0	3	0	0	0	1	0	2	0	0	0	0	0	0	0	1	0	1	0	0	0	0	0	0	0	0	0	0	0	1	0	0	0	2	1	2	0	0	1	0	0	4
ARSK	26	50	25	25	44	17	29	39	32	34	23	19	15	25	20	28	19	36	72	18	32	53	75	33	40	32	23	15	66	23	8	9	70	42	10	29	12	20	20	12	31	35	25	78	27	9	41	28	52
ART1	0	0	0	0	0	0	0	0	0	0	0	0	0	1	0	0	0	0	0	0	0	0	0	0	1	0	0	0	0	0	0	1	0	1	0	0	0	0	0	0	0	0	0	0	0	0	0	0	0
ART3	0	1	0	0	0	0	3	0	1	0	0	0	0	1	0	0	0	0	0	0	0	0	1	0	1	0	0	0	0	0	0	0	4	0	0	1	0	0	0	1	0	0	0	0	0	0	0	0	0
ART4	0	0	0	1	2	2	0	0	0	0	0	0	0	0	1	0	0	0	0	0	1	2	1	0	0	0	0	0	0	0	0	0	1	0	0	0	1	0	1	1	0	0	0	0	0	0	0	1	0
ART5	0	0	0	0	0	0	0	0	0	0	0	0	0	0	2	0	0	0	0	0	0	0	0	0	0	0	0	0	0	0	0	0	0	0	0	0	0	0	0	0	0	0	0	1	0	0	0	1	0
ARTN	0	1	0	1	0	0	0	1	0	1	0	0	0	1	0	0	0	0	0	0	0	0	0	0	0	0	0	0	1	0	0	0	0	0	0	1	0	0	0	0	0	0	1	0	2	0	0	0	0
ARV1	11	18	18	12	27	11	14	17	25	4	13	6	16	5	22	25	20	26	30	4	22	35	22	22	23	29	21	38	25	21	0	10	23	17	7	21	6	13	19	22	7	15	4	27	8	9	39	16	48
ARVCF	9	13	9	8	14	14	10	15	13	17	20	9	29	25	6	11	7	7	37	5	11	13	14	13	21	23	6	4	32	13	6	9	29	6	6	16	6	9	17	6	8	12	22	20	9	10	20	18	24
ARX	0	0	0	0	0	0	0	1	0	0	0	1	0	0	0	0	0	0	0	0	0	0	1	0	0	0	0	1	0	0	0	0	0	0	0	0	0	0	0	0	0	0	0	0	0	1	0	0	0
AS3MT	10	12	12	21	19	5	9	19	17	20	4	8	12	1	1	10	26	57	48	7	18	48	20	24	33	12	10	20	14	11	0	6	24	9	15	9	10	14	13	10	18	13	11	25	12	3	8	4	16
ASAH1	625	1034	667	698	1098	701	865	1195	818	637	524	627	524	739	391	593	377	981	821	283	782	1970	916	1268	960	918	467	649	718	456	41	352	733	975	465	821	537	879	458	883	451	517	443	1155	696	422	601	623	973
ASAH2	1	0	0	0	0	0	1	0	0	0	0	0	0	0	1	0	0	0	0	0	0	0	0	0	0	0	1	0	0	0	0	0	0	0	1	0	0	0	0	0	1	0	0	0	0	1	0	0	0
ASAH2B	7	11	14	6	13	3	8	17	11	5	11	8	11	11	10	10	10	18	20	7	14	17	22	16	14	17	10	4	23	19	4	8	27	8	4	8	13	4	10	1	11	3	12	12	13	2	6	11	16
ASAP1	442	848	429	535	650	150	393	564	818	815	942	275	1187	507	683	1096	488	962	864	352	1100	1441	622	1059	1055	681	1151	1189	907	770	19	379	814	749	526	936	582	521	461	560	788	715	414	522	531	208	448	321	333
ASAP2	63	114	112	117	67	54	89	97	20	9	67	38	45	88	36	62	13	23	93	100	195	105	51	55	40	46	52	68	40	24	28	44	39	230	31	30	19	104	25	43	107	133	36	42	21	36	25	51	9
ASAP3	7	9	1	5	5	6	22	5	6	2	2	7	0	3	6	7	4	10	7	4	3	3	5	2	9	5	1	3	9	5	3	0	7	2	0	3	1	0	1	0	2	4	2	11	0	7	1	0	3
ASB1	399	738	341	390	386	279	394	671	449	510	369	314	436	501	362	469	242	434	959	280	582	793	727	767	768	654	396	354	629	416	546	308	997	717	297	469	252	333	480	254	424	452	452	542	368	217	498	500	472
ASB10	0	1	0	0	0	0	0	0	0	0	0	1	0	1	0	0	0	1	0	0	0	0	0	0	1	0	0	0	0	0	0	0	0	0	0	0	0	0	0	0	0	0	0	0	0	0	0	0	0
ASB11	0	0	0	0	0	0	0	0	0	0	0	0	0	0	0	0	0	0	0	0	0	0	1	0	0	0	0	0	0	0	0	0	0	0	0	0	0	0	0	0	0	1	1	0	0	0	1	0	0
ASB12	0	0	0	0	0	0	1	0	0	0	0	0	0	1	1	0	0	0	0	0	0	0	0	0	0	0	0	0	0	0	0	0	0	0	0	0	0	0	0	0	0	0	0	0	0	0	0	0	0
ASB13	20	39	15	30	16	23	32	41	12	9	9	24	9	21	9	14	7	9	14	5	40	34	9	20	17	7	6	14	9	9	6	4	17	26	7	12	4	11	14	3	4	6	10	26	30	31	27	32	55
ASB14	0	0	0	0	0	0	1	0	0	0	0	0	0	1	0	0	0	0	0	0	0	0	0	0	0	0	0	0	0	0	0	0	1	0	0	0	0	0	0	0	0	0	0	1	0	0	0	0	0
ASB15	0	0	0	0	0	0	0	0	0	0	0	0	0	0	0	0	0	0	0	0	0	0	0	0	0	0	0	0	0	0	0	0	0	0	0	0	0	0	0	0	0	0	0	0	0	0	0	0	0
ASB16	1	0	0	3	0	0	3	0	1	1	0	0	0	0	0	0	0	1	0	0	0	2	2	4	0	3	1	1	1	0	0	0	0	2	0	0	1	0	0	2	0	0	0	0	0	4	0	0	1
ASB17	0	0	0	0	0	0	0	0	0	1	0	0	0	0	0	0	0	0	0	0	0	0	0	0	0	0	0	0	0	0	0	0	0	0	0	1	0	0	0	0	0	0	0	0	0	0	0	0	0
ASB18	0	0	0	0	0	0	0	0	0	0	0	0	0	0	0	0	0	0	0	0	0	0	0	0	0	0	0	0	1	0	0	0	1	0	1	0	0	0	0	0	0	0	0	0	0	1	0	0	0
ASB2	8	32	5	11	9	6	12	19	6	6	6	5	3	1	4	1	9	4	17	8	7	5	19	6	20	6	8	4	17	24	4	2	12	2	1	8	7	8	2	0	11	6	16	5	3	1	15	7	3
ASB3	106	154	73	104	118	65	136	180	134	138	108	81	115	119	148	189	98	168	246	53	133	260	208	224	210	160	134	127	288	138	16	82	227	203	82	167	101	127	119	117	133	119	114	126	108	54	160	147	145
ASB4	0	0	0	0	0	0	0	0	0	0	0	0	0	0	0	0	0	0	0	0	0	0	0	0	1	0	0	0	0	0	0	0	0	0	0	0	0	0	0	0	0	0	0	0	0	0	0	0	0
ASB5	0	2	0	4	0	0	0	0	1	5	1	1	0	0	0	0	1	0	0	0	0	1	1	0	0	0	1	0	0	1	0	0	0	0	1	0	0	1	2	0	0	1	1	0	0	1	0	0	0
ASB6	136	205	146	178	240	190	279	327	129	97	121	149	91	184	94	137	108	124	199	93	305	257	322	254	297	233	133	164	183	174	156	148	327	328	115	156	78	118	137	90	181	129	155	192	103	109	144	184	288
ASB7	75	86	53	34	89	42	87	113	78	38	71	61	46	72	45	84	33	75	117	36	86	181	138	129	132	68	46	59	72	67	9	36	119	106	39	43	48	68	56	50	54	59	53	73	54	31	61	49	72
ASB8	189	363	182	226	388	215	262	387	402	293	425	344	344	400	406	499	234	333	432	249	420	587	532	574	460	355	287	261	373	286	95	254	473	617	372	550	226	369	290	255	357	477	182	265	224	162	215	290	273
ASB9	0	5	1	3	2	1	2	4	0	1	4	3	2	2	0	0	0	2	4	4	1	3	4	0	1	2	0	1	1	0	0	1	3	0	1	0	2	3	1	3	1	0	4	1	1	0	0	0	6
ASB9P1	46	54	28	38	70	79	64	93	68	95	29	41	32	59	30	48	30	77	54	21	36	65	81	95	63	43	22	23	85	58	36	42	44	56	42	59	35	60	39	53	39	41	20	25	100	41	54	39	37
ASCC1	37	71	36	41	62	19	40	37	31	29	29	27	32	37	20	34	15	43	68	22	62	69	77	55	66	37	26	21	68	38	7	23	79	41	28	45	10	45	44	24	40	41	51	61	44	24	55	44	56
ASCC2	2385	4995	3057	3707	5087	2135	2060	1871	2105	1743	5602	3620	3944	2168	1443	1819	1684	1022	1386	3291	7103	3249	1653	2189	3103	2573	4364	3383	2965	3044	1824	2014	1642	4426	3191	2095	1056	1137	2100	1220	2030	1639	2838	1712	2382	2646	1323	1884	1098
ASCC3	218	423	206	214	287	153	228	348	230	215	222	277	224	358	184	253	153	296	449	229	301	623	466	348	418	421	189	223	331	186	215	277	405	420	177	269	153	343	170	186	238	270	194	242	128	127	186	224	163
ASCL1	0	0	0	0	0	0	0	0	0	0	0	0	0	0	0	0	0	0	2	0	0	0	0	0	0	0	0	0	0	0	0	0	0	0	0	0	0	0	0	0	0	0	0	0	0	1	1	0	0
ASCL3	0	0	0	0	0	0	0	0	0	0	0	0	0	0	0	0	0	0	0	0	1	0	0	0	0	0	0	0	0	0	0	0	2	0	0	0	0	0	0	0	1	0	0	0	0	0	0	0	0
ASCL4	2	3	0	10	0	0	2	2	0	10	0	0	0	0	1	3	4	2	0	0	2	3	0	0	0	5	2	0	0	0	1	0	0	0	1	2	0	1	3	1	0	0	0	0	0	1	0	0	1
ASF1A	136	270	157	186	236	114	163	210	215	218	176	240	162	251	193	262	197	326	319	146	308	625	589	292	330	234	228	188	350	189	32	114	414	318	223	256	142	196	196	90	205	286	258	440	211	154	425	376	482
ASF1B	121	221	127	157	106	105	143	202	120	111	109	63	101	145	111	189	74	52	137	60	169	183	134	163	168	114	28	38	109	75	71	43	96	128	140	148	50	77	133	50	76	126	86	70	101	60	133	119	103
ASGR1	0	1	1	0	1	0	2	1	1	0	1	0	0	0	0	0	0	0	1	0	3	0	0	3	0	1	0	0	0	0	0	1	0	0	0	0	0	2	0	0	2	0	1	0	0	0	1	0	0
ASGR2	11	24	28	20	21	17	26	17	8	4	3	14	2	17	3	11	4	13	9	6	9	25	4	3	1	5	4	19	10	11	1	4	3	9	1	2	7	7	1	4	6	14	2	1	9	6	7	5	14
ASH1L	546	791	483	625	499	466	715	743	511	493	336	481	300	583	321	400	224	421	942	281	624	964	1046	803	723	551	309	273	735	380	196	279	968	700	246	417	232	353	373	251	312	292	629	643	459	440	526	565	695
ASH1L-AS1	26	45	27	50	64	12	23	51	35	57	29	10	34	20	36	38	22	64	63	5	36	99	58	79	56	47	38	42	66	52	2	24	90	47	15	44	25	30	37	41	36	37	19	39	45	18	32	20	54
ASH2L	238	360	228	195	401	230	209	345	400	243	326	408	336	493	246	397	164	306	479	272	436	858	577	526	443	319	235	388	434	220	62	276	341	534	256	465	187	367	244	325	294	358	263	375	268	290	236	318	194
ASIC1	5	13	1	1	3	0	4	4	2	3	1	6	1	6	2	9	2	5	6	0	6	0	7	6	6	3	1	2	7	9	0	0	12	4	1	2	1	8	5	0	10	4	2	2	3	5	2	4	8
ASIC2	0	0	0	0	0	0	0	0	1	0	0	0	0	0	0	0	0	0	0	0	0	0	0	0	0	0	0	0	0	0	0	0	0	0	0	0	0	0	0	0	0	0	0	0	0	0	0	0	0
ASIC3	10	28	13	20	8	6	12	19	14	7	9	11	9	10	20	11	10	3	14	6	11	14	12	21	20	11	8	6	17	12	9	6	23	9	10	9	8	3	23	7	11	10	14	8	10	4	9	7	10
ASIC4	1	0	0	0	0	0	0	1	0	0	0	0	0	0	0	0	3	0	0	0	0	0	0	2	2	0	0	0	0	0	2	0	0	0	0	0	3	0	1	1	0	1	0	0	0	0	0	0	0
ASIC5	0	0	0	0	0	0	0	0	0	0	0	1	0	0	1	0	0	1	0	0	0	0	1	0	2	0	0	0	0	0	2	1	0	0	0	0	1	0	0	2	0	0	1	1	0	0	0	1	0
ASIP	4	4	3	1	0	1	0	0	1	0	1	0	2	3	2	2	2	0	2	0	5	4	8	11	4	6	4	0	0	1	0	0	7	0	1	12	6	0	4	0	2	3	1	2	1	1	2	1	12
ASL	192	372	164	223	305	168	325	471	213	161	266	168	193	184	201	293	137	159	343	120	248	315	289	275	287	248	184	268	326	223	226	173	333	316	177	227	150	243	177	180	281	313	90	121	97	89	134	119	174
ASMT	8	7	5	9	6	3	13	18	36	12	5	11	3	4	5	5	5	9	14	4	2	7	6	7	19	7	0	1	26	11	2	7	7	3	6	16	0	1	4	2	5	5	13	11	9	3	3	8	3
ASMTL	105	174	91	113	119	50	105	147	113	90	83	119	71	71	54	83	77	83	189	85	128	155	173	169	128	111	57	62	105	56	30	55	158	113	79	100	47	103	61	50	112	116	90	114	85	65	67	86	96
ASNA1	246	575	408	428	721	434	370	639	582	476	608	400	551	525	530	707	382	530	1161	709	955	1525	768	778	766	579	573	604	760	455	257	463	536	921	445	704	385	578	463	511	464	587	489	631	468	317	635	598	487
ASNS	24	32	21	38	25	11	34	51	38	41	38	32	51	33	53	82	48	71	77	4	36	80	70	86	59	28	31	33	74	30	0	13	90	40	16	54	39	40	41	28	33	30	32	44	36	14	68	48	59
ASNSD1	50	111	67	76	103	82	72	112	95	84	43	87	59	98	35	77	66	118	155	37	93	183	257	104	146	136	79	57	117	58	24	33	190	101	44	70	59	82	55	25	84	87	108	180	102	49	140	100	150
ASPA	0	0	0	0	0	0	0	0	0	0	0	0	0	0	0	0	0	0	0	0	0	0	0	0	0	0	0	0	0	0	0	0	0	0	0	0	0	0	1	0	0	0	0	0	0	0	0	0	0
ASPDH	19	22	21	40	10	10	18	20	12	20	4	15	15	13	10	9	4	1	33	2	19	22	27	29	15	22	19	23	24	11	4	10	22	18	2	13	3	7	15	5	22	12	29	25	17	26	18	28	31
ASPG	0	0	0	1	1	0	0	0	0	0	0	0	0	0	0	0	0	0	0	0	0	0	0	0	0	0	0	1	0	0	0	1	0	0	0	0	0	0	0	0	0	0	0	1	0	0	0	0	0
ASPH	41	53	36	30	41	28	63	95	50	38	20	12	24	15	9	37	14	25	21	10	30	70	49	55	47	30	22	25	56	48	4	12	43	25	15	27	33	30	34	21	17	25	18	15	31	7	29	30	21
ASPHD1	0	0	0	1	2	0	1	0	0	2	0	0	0	0	0	1	0	0	0	0	1	0	1	0	1	1	0	2	0	0	3	1	2	0	0	0	0	2	0	0	0	0	0	0	0	0	0	1	1
ASPHD2	33	71	43	43	98	52	64	141	75	33	53	61	58	117	54	94	31	71	116	81	103	170	86	49	63	48	39	50	62	41	23	83	91	190	70	94	37	158	52	150	63	75	60	102	41	50	56	53	30
ASPM	7	12	7	19	10	7	4	5	10	13	9	0	26	8	10	25	9	9	21	4	15	34	7	22	16	25	33	23	24	13	0	1	5	10	13	16	14	16	6	5	20	23	6	16	6	3	29	10	12
ASPN	0	0	0	0	0	0	0	0	0	0	0	1	0	0	0	1	0	0	0	0	0	0	0	0	0	0	0	0	0	0	0	0	0	0	0	0	0	0	0	0	0	0	0	0	0	0	0	1	0
ASPRV1	130	113	60	91	248	258	96	116	61	65	58	217	26	178	20	48	34	69	30	61	78	144	43	68	85	110	23	31	57	69	55	102	41	171	59	61	36	168	43	172	44	60	80	162	154	234	37	30	71
ASPSCR1	117	275	110	168	200	114	248	398	327	239	263	159	447	338	311	329	202	382	622	332	319	502	541	461	387	424	263	277	448	394	327	314	624	681	329	371	270	331	285	308	357	419	110	165	128	89	135	187	267
ASRGL1	21	25	6	7	13	7	14	11	5	14	14	32	9	8	7	8	3	7	14	6	30	26	16	7	17	3	5	16	16	7	1	0	19	10	9	10	8	6	4	5	13	12	9	15	6	2	10	17	5
ASS1	56	103	46	91	53	29	49	57	73	160	77	44	60	60	68	82	41	71	126	41	53	133	99	81	95	49	41	41	109	48	23	36	161	88	46	68	43	58	67	48	39	64	40	47	49	23	57	36	59
ASTE1	79	154	71	87	125	82	116	150	154	153	132	122	137	161	133	139	92	164	220	78	152	232	300	166	191	145	111	80	178	111	62	62	247	187	97	152	146	216	121	79	139	150	115	127	81	57	122	133	144
ASTL	3	11	2	2	1	3	1	4	3	6	1	4	5	0	5	4	0	2	7	1	7	12	5	7	5	1	2	2	2	3	6	0	4	2	4	0	1	0	0	2	6	6	4	2	3	2	3	2	3
ASTN1	0	0	0	0	0	0	0	0	0	0	0	0	0	2	0	0	0	0	0	0	0	0	0	0	0	0	0	0	0	0	0	0	0	0	0	0	0	0	0	0	0	0	0	0	0	0	0	0	0
ASTN2	0	0	0	0	0	0	0	0	0	0	0	0	0	0	0	0	0	0	0	0	0	0	0	0	0	0	0	0	0	0	0	0	0	0	0	0	0	0	1	0	0	0	0	0	0	0	0	0	0
ASUN	34	64	41	54	70	28	62	76	72	71	47	25	89	55	47	77	50	93	62	5	63	205	63	94	95	78	50	59	39	32	2	25	99	70	33	86	52	60	59	59	37	35	48	94	30	17	78	43	49
ASXL1	180	293	141	164	140	112	233	255	203	166	128	175	167	209	130	168	108	188	280	87	264	269	393	248	253	183	100	101	235	137	66	94	392	263	137	172	106	160	154	84	157	139	154	159	134	104	170	178	256
ASXL2	400	745	277	378	377	398	433	593	327	331	296	481	227	392	173	281	107	283	497	205	541	713	548	449	456	333	174	165	343	162	172	160	467	508	186	361	106	250	175	166	244	276	305	371	222	271	269	292	274
ASXL3	0	0	0	0	0	0	0	0	0	0	0	0	0	0	0	0	0	0	0	0	0	0	0	0	0	0	0	0	0	0	0	0	0	0	0	0	0	0	0	0	0	0	0	0	0	0	0	0	0
ASZ1	0	0	0	0	0	0	0	0	0	0	0	0	0	0	0	0	0	0	0	0	0	0	0	0	0	0	0	0	0	0	0	0	1	0	0	0	1	0	0	0	0	0	0	0	0	0	0	0	0
ATAD1	125	234	143	142	232	61	112	218	251	270	246	70	315	181	171	311	141	436	637	75	215	564	266	445	395	328	211	271	392	222	10	95	415	235	147	333	205	234	230	206	179	237	145	223	142	59	250	133	202
ATAD2	158	306	192	178	197	153	206	277	178	145	128	190	123	201	128	200	113	238	392	128	294	357	468	265	290	228	159	180	274	192	82	101	319	243	161	162	129	193	150	105	204	184	144	174	95	106	249	206	196
ATAD2B	52	83	52	70	75	9	34	50	73	72	40	20	62	52	28	59	28	94	132	20	81	180	96	123	106	85	56	55	119	60	0	32	113	73	25	71	51	68	69	60	52	47	58	116	58	37	61	45	93
ATAD3A	59	95	31	37	65	40	59	91	52	34	53	52	64	74	45	84	33	48	86	55	67	111	107	93	99	72	54	68	81	59	48	50	100	109	62	61	39	81	40	53	62	64	44	81	35	39	70	91	72
ATAD3B	59	73	57	35	54	49	63	55	56	23	19	30	29	55	50	26	38	39	66	17	55	63	79	66	73	57	18	9	71	13	45	29	42	38	13	28	31	28	30	24	31	32	76	74	36	66	58	83	138
ATAD3C	0	1	0	0	0	0	1	0	0	0	0	0	0	0	1	0	0	0	0	0	0	0	0	0	0	0	0	0	0	0	0	0	0	0	0	0	0	0	0	0	0	0	0	0	0	0	1	0	0
ATAD5	8	20	11	17	12	4	6	11	18	28	12	7	24	16	18	25	18	25	44	4	18	37	21	37	24	24	17	28	30	21	0	3	42	17	12	31	16	17	20	12	19	18	9	18	14	13	27	17	13
ATAT1	55	89	48	66	58	37	51	86	72	60	58	38	43	57	69	79	31	52	134	39	77	83	105	74	84	44	41	42	101	29	26	33	134	70	52	41	32	39	44	25	51	48	45	58	27	19	64	38	77
ATCAY	0	0	0	0	0	0	0	0	0	0	0	1	0	0	0	0	0	0	0	0	0	0	0	0	0	0	0	0	0	0	0	0	0	0	0	0	0	0	0	0	0	0	0	0	0	0	0	0	0
ATE1	67	73	44	45	57	24	44	38	40	40	42	31	39	58	26	30	22	41	65	20	71	105	99	71	67	51	63	36	73	41	6	26	85	55	40	48	23	44	32	25	48	46	53	48	49	39	34	63	52
ATF1	44	86	64	61	86	33	69	95	81	67	73	41	100	75	66	85	56	124	125	16	92	207	88	144	160	106	97	114	123	84	1	36	128	116	57	125	45	66	81	82	97	91	52	113	52	28	82	59	120
ATF2	263	476	276	304	533	286	308	428	478	421	369	412	417	506	315	440	310	427	651	322	773	1045	791	495	625	377	564	242	515	335	124	300	728	611	356	434	198	358	317	260	324	403	459	581	344	271	517	412	410
ATF3	6	15	14	13	234	66	17	37	16	15	15	102	2	125	10	14	27	81	46	56	12	226	16	12	10	30	8	60	16	5	2	301	12	313	29	20	9	180	2	155	13	12	63	244	21	272	7	8	25
ATF4	946	1778	1311	1169	1644	1139	1256	1481	1171	999	870	1107	962	1267	1040	1301	789	1230	1958	934	2026	2811	2535	1635	1733	1833	1180	1097	1820	1182	616	956	2119	2066	1032	1202	649	1142	997	810	858	1300	1179	2137	1075	1102	1782	1978	1083
ATF5	109	258	146	174	434	224	158	314	74	68	107	232	112	354	75	144	84	314	176	197	237	592	124	146	146	191	126	192	93	106	95	442	106	586	127	152	89	381	103	513	112	117	154	336	61	166	68	58	111
ATF6	295	521	322	350	588	190	399	758	619	710	413	193	508	427	325	644	341	744	824	186	423	1217	540	994	709	542	334	624	818	600	2	438	789	711	315	601	486	544	346	623	480	408	289	519	413	201	455	271	425
ATF6B	1353	2369	1204	1334	1580	1034	1466	2310	1529	1037	1239	1200	1213	1515	1059	1396	713	1148	1990	977	1696	2038	1862	1755	1617	1255	735	934	1485	928	874	906	2022	2360	904	1091	784	1081	1017	1081	1272	1337	1142	1245	959	772	1014	1094	1349
ATF7	139	220	90	118	124	105	154	197	107	130	104	189	88	199	110	125	94	131	190	130	236	271	180	78	103	57	58	59	71	44	82	31	122	121	83	115	53	75	80	82	109	98	106	159	109	154	78	132	70
ATF7IP	585	955	535	677	581	537	772	911	576	643	554	672	484	909	346	451	250	521	1013	348	780	1126	1271	1005	1097	725	395	389	791	439	369	380	1245	806	448	658	351	485	533	343	560	537	683	775	539	390	585	737	571
ATF7IP2	39	81	65	46	86	38	44	81	55	95	54	24	84	72	48	70	40	93	151	23	104	216	121	125	103	82	73	58	98	50	0	36	160	72	39	61	58	49	63	39	52	44	66	129	53	28	139	61	114
ATG10	61	109	56	51	69	59	57	118	143	133	106	102	122	142	93	136	64	170	332	97	126	225	166	143	184	147	99	105	186	92	49	89	219	118	111	136	69	92	114	92	89	92	82	92	64	45	109	82	86
ATG12	143	271	163	194	365	128	196	345	376	365	233	122	354	246	185	332	237	474	681	130	267	757	408	516	518	465	291	327	571	340	6	168	511	449	155	360	247	267	239	409	269	307	201	410	175	104	173	88	329
ATG13	1	3	0	0	0	3	3	2	2	3	3	1	3	0	1	1	3	1	2	2	1	0	3	6	0	1	3	0	1	0	1	2	1	2	5	2	0	2	4	3	0	1	0	1	4	1	2	1	2
ATG14	68	108	89	73	88	38	72	102	74	78	88	83	95	88	69	90	61	106	102	35	158	169	111	117	118	105	141	114	127	76	3	52	141	117	65	59	51	56	76	49	54	67	107	125	75	46	96	120	94
ATG16L1	104	169	114	110	122	96	87	204	184	129	141	114	149	130	120	182	51	93	242	66	154	264	203	172	190	104	105	87	258	90	19	50	151	145	66	125	66	75	100	69	118	93	97	75	100	36	106	85	88
ATG16L2	1164	1388	671	964	1052	680	1440	2702	1363	1014	827	965	852	1628	1096	893	740	1691	1170	632	1252	1774	1783	2668	1219	1263	708	643	895	1075	691	932	1870	2375	1211	1386	599	997	815	1146	842	1151	807	967	1138	931	569	594	1394
ATG2A	852	1161	522	710	565	371	470	871	846	609	685	501	793	856	516	735	389	603	800	533	950	1213	804	1428	1003	744	408	662	675	597	314	689	886	1271	691	799	476	598	591	952	866	943	622	645	548	427	439	525	536
ATG2B	235	370	204	257	156	158	237	354	439	418	319	217	398	278	281	352	147	227	474	167	375	464	376	428	385	247	210	166	389	165	69	101	342	293	180	335	152	183	195	184	206	286	262	261	235	134	316	253	197
ATG3	95	261	204	223	683	198	266	496	386	425	208	192	310	327	274	467	453	1315	809	124	307	1599	343	637	509	560	457	907	513	342	15	642	527	658	268	619	438	615	260	873	260	357	257	844	331	184	369	206	471
ATG4A	29	39	27	17	38	11	30	28	41	34	27	20	40	35	24	49	28	68	86	9	41	78	74	55	78	38	47	38	51	18	2	20	59	52	20	56	25	46	32	32	31	31	30	58	43	16	63	45	47
ATG4B	491	767	460	526	491	412	620	903	877	706	615	586	585	689	548	756	359	512	1141	362	774	1112	826	847	807	584	377	312	749	472	454	349	987	738	572	750	324	448	523	408	538	666	532	575	408	312	548	496	561
ATG4C	22	38	29	22	63	34	35	53	34	34	22	21	40	42	18	69	30	58	69	8	55	152	64	51	75	57	74	69	55	36	0	22	63	42	20	55	31	30	47	32	27	44	41	68	37	16	70	31	92
ATG4D	69	85	51	50	67	46	32	72	74	44	61	50	58	49	47	77	47	35	78	62	67	67	103	88	62	87	35	54	75	57	28	34	83	89	31	56	29	32	30	33	41	53	43	59	30	30	39	44	66
ATG5	26	76	54	64	121	39	67	99	61	49	45	70	69	56	40	69	58	125	132	21	67	223	143	169	116	93	81	95	95	51	1	36	181	79	24	68	42	69	44	52	52	54	65	104	57	38	88	50	117
ATG7	77	162	105	110	228	49	79	115	150	127	104	42	92	63	103	155	67	206	183	37	98	297	95	163	199	148	120	142	137	107	0	62	105	186	65	153	97	139	87	152	149	109	100	176	118	65	78	49	148
ATG9A	248	396	409	433	303	251	244	320	226	192	233	345	170	237	140	213	97	148	267	155	600	445	406	322	377	270	277	288	372	237	76	209	298	449	152	217	108	154	177	97	172	180	360	334	266	267	237	317	288
ATG9B	0	0	1	2	0	0	1	1	1	1	0	0	1	0	0	0	0	0	0	0	0	0	0	0	0	0	0	0	0	0	0	0	0	0	0	0	0	0	0	0	1	0	0	0	0	0	0	0	0
ATHL1	1490	2135	700	1087	611	535	728	1214	2361	1326	790	608	1744	1643	1432	1545	1611	1505	1869	868	1123	1263	1581	1959	1300	813	318	381	1252	663	576	627	1794	1786	616	740	652	903	973	1277	1655	1814	895	731	824	600	1090	1119	1168
ATIC	425	878	372	432	607	309	543	869	1035	1093	984	587	1156	1024	740	1004	543	1056	1657	923	1045	1662	1269	1327	1325	940	711	750	1375	896	376	591	1621	1413	720	1162	671	1098	825	762	1097	1181	621	770	389	331	715	695	495
ATL1	9	27	29	10	12	9	13	20	17	12	34	26	18	14	21	36	9	11	28	7	21	20	25	29	35	27	12	19	24	13	0	7	22	21	16	33	6	16	15	3	28	25	19	13	12	5	13	15	15
ATL2	50	97	80	80	111	54	84	116	89	85	60	66	94	66	66	82	53	129	170	24	99	214	170	139	150	137	142	147	172	80	3	48	194	122	55	92	66	62	92	73	83	82	82	128	91	37	128	58	86
ATL3	135	244	162	142	226	133	167	253	193	150	174	123	175	180	122	180	113	184	206	39	156	331	208	201	299	207	121	184	187	120	7	119	203	208	101	186	129	162	111	131	157	142	108	203	100	98	130	124	159
ATM	192	287	257	167	247	106	108	208	295	266	202	145	285	154	146	289	171	204	527	51	291	761	344	354	547	228	200	226	554	187	2	63	283	218	90	271	116	159	159	99	159	101	240	337	216	105	311	189	387
ATMIN	242	457	270	215	380	213	316	439	363	271	301	392	298	345	297	348	192	345	592	222	517	798	659	459	484	354	284	297	475	274	91	198	569	437	207	381	197	308	271	196	333	422	318	421	238	206	407	387	342
ATN1	194	316	147	216	125	128	227	233	163	111	121	182	120	154	128	156	87	104	231	86	282	254	361	280	267	161	112	61	273	54	106	98	370	283	75	154	42	93	131	51	136	132	157	188	105	109	168	217	223
ATOH1	2	0	2	3	0	0	0	0	0	5	0	0	0	0	0	0	0	0	0	0	0	0	0	1	0	0	0	0	0	0	0	0	1	1	0	0	0	0	0	0	0	0	1	0	0	0	0	0	0
ATOH7	0	1	0	2	0	0	0	0	0	3	0	0	1	0	0	4	0	1	0	1	0	1	0	1	0	0	0	0	0	1	0	0	2	0	0	0	0	2	0	0	2	0	1	1	0	1	1	0	0
ATOH8	6	3	6	12	2	9	41	27	2	2	4	4	29	47	3	0	5	20	6	6	2	5	6	10	3	5	1	0	8	1	2	8	11	24	9	12	4	2	10	17	3	2	6	3	0	3	2	1	14
ATOX1	192	337	191	197	475	249	311	476	318	284	255	331	266	517	317	389	275	436	440	266	378	654	434	390	337	400	244	362	361	253	126	332	370	665	347	374	258	566	229	466	305	329	324	614	324	297	321	349	373
ATP10A	183	367	187	208	315	158	209	420	381	249	266	268	445	362	281	309	145	305	678	331	296	687	469	479	482	328	176	302	379	267	98	349	547	552	136	224	227	327	232	405	275	306	194	243	184	183	229	190	299
ATP10B	0	0	0	0	0	0	0	0	0	0	1	0	0	0	0	0	0	1	1	0	0	0	0	0	0	0	0	0	0	0	0	0	0	1	0	0	0	1	0	0	1	0	0	0	0	0	0	1	0
ATP10D	30	60	51	41	113	40	50	70	56	68	47	28	72	57	46	64	42	74	106	25	68	225	102	130	77	60	44	57	110	34	2	37	80	93	46	68	58	62	45	107	46	48	27	53	38	18	57	34	55
ATP11A	979	1440	729	870	954	870	1105	1340	611	625	397	769	387	1002	376	535	206	662	989	429	823	1134	794	878	822	689	307	373	762	484	276	369	726	1040	518	693	293	568	391	546	425	532	651	924	693	700	512	559	805
ATP11B	193	352	207	223	362	144	263	480	495	379	383	207	481	337	395	646	298	501	681	112	377	913	548	758	739	561	364	519	711	473	19	207	686	477	225	576	423	341	314	366	414	454	240	374	311	114	410	296	397
ATP11C	109	273	126	151	227	74	159	239	224	268	164	123	243	221	188	229	125	298	503	113	208	543	376	341	340	266	215	176	411	255	20	153	407	320	139	277	171	195	200	182	186	193	155	171	105	64	140	124	228
ATP12A	1	0	0	3	0	0	0	0	1	3	0	1	0	0	0	0	0	0	0	0	0	0	0	0	0	0	0	0	1	0	0	0	2	0	0	0	0	0	0	0	2	0	0	0	0	0	0	0	0
ATP13A1	194	399	187	226	327	239	217	333	172	155	130	271	145	298	130	192	135	210	332	174	283	458	342	259	295	206	128	124	249	124	84	161	365	478	100	175	81	223	157	171	168	139	223	377	118	230	230	291	338
ATP13A2	130	197	129	140	199	160	181	234	126	141	99	181	83	208	91	111	73	105	197	114	256	236	241	175	217	143	94	66	148	83	132	104	227	288	59	130	103	145	132	116	109	142	157	227	93	149	140	202	174
ATP13A3	233	491	187	271	276	169	297	534	450	455	413	265	418	382	369	577	171	349	829	357	477	847	662	422	549	301	259	286	527	301	50	136	524	425	296	543	237	310	238	282	446	479	227	315	178	137	254	251	200
ATP13A4	3	6	3	4	7	4	7	4	2	7	5	8	7	10	5	3	1	0	6	4	5	8	11	14	3	1	2	4	8	0	5	4	4	4	4	5	6	2	6	9	4	5	4	10	2	0	4	3	4
ATP13A5	0	0	0	0	0	0	0	0	0	1	0	0	2	0	0	0	0	0	1	0	1	0	0	0	0	0	0	0	0	0	0	0	0	0	0	0	2	0	0	0	0	0	0	0	0	0	0	0	0
ATP1A1	1435	2782	1313	1782	1772	1093	1686	2282	1895	2135	2069	1854	1925	2941	1337	1807	983	2045	3485	1723	2388	3665	2833	2677	2831	2031	1309	1460	2628	1556	636	1046	2921	2865	1397	2220	1113	1947	1483	1431	2015	2417	1606	2003	1182	956	1581	1911	1371
ATP1A1OS	13	37	12	19	25	17	19	45	14	17	7	7	7	17	18	15	12	12	39	7	17	35	14	9	11	5	3	4	23	9	5	8	36	18	11	13	5	16	16	9	14	7	18	28	12	6	22	11	25
ATP1A2	3	2	3	0	0	0	2	0	0	0	1	0	0	0	0	0	0	1	0	0	0	0	0	2	3	3	0	0	0	0	0	0	0	0	0	0	0	0	0	0	0	1	1	0	0	0	0	0	0
ATP1A3	66	77	48	47	36	36	57	61	45	26	45	49	21	33	17	26	28	31	100	13	70	76	120	90	96	55	26	14	40	32	34	8	94	54	42	34	15	29	28	11	34	33	59	48	38	34	43	92	47
ATP1A4	0	0	0	0	0	0	0	0	0	0	0	0	0	0	0	0	0	0	0	0	2	0	0	0	0	0	0	0	0	0	0	0	0	0	0	0	0	0	0	0	0	0	0	0	0	0	0	0	0
ATP1B1	7	34	13	20	31	29	20	38	9	15	23	21	10	27	9	11	12	25	28	10	28	55	20	14	16	9	14	11	13	15	1	13	13	22	4	7	12	37	14	33	9	10	10	50	7	11	20	25	12
ATP1B2	13	40	92	116	57	10	11	11	20	29	39	15	85	28	48	56	9	13	8	34	118	66	9	36	38	20	77	85	27	34	9	81	36	168	59	37	11	22	40	53	81	49	18	20	38	23	9	17	2
ATP1B3	292	536	253	287	743	433	475	693	470	408	386	638	380	864	414	549	272	600	1028	482	478	1140	1018	529	665	551	369	326	533	325	190	677	596	1169	329	513	279	832	254	630	434	555	403	723	306	399	421	363	430
ATP1B4	0	0	0	0	0	0	0	0	0	2	0	0	0	0	0	0	0	0	0	0	0	0	0	1	0	0	0	0	0	0	0	0	0	0	0	0	0	0	0	0	0	0	0	0	0	0	0	0	0
ATP2A1	4	8	6	5	5	6	9	7	10	3	4	7	8	6	2	6	3	7	12	2	6	7	11	15	8	6	4	4	6	0	3	6	15	15	6	3	4	2	4	6	2	10	4	6	10	6	3	7	12
ATP2A2	298	622	387	328	433	238	268	424	325	197	295	385	273	545	246	349	156	270	618	232	455	752	549	480	505	356	195	298	428	212	49	276	526	567	201	362	226	413	210	311	305	315	300	315	247	207	326	457	314
ATP2A3	979	1538	1006	1102	907	977	1187	1364	776	526	769	918	706	916	755	990	287	599	1172	588	1682	1484	1437	1660	1521	1075	645	788	1038	757	581	520	1519	1501	546	895	385	582	690	351	1039	1016	670	712	716	550	775	1157	1118
ATP2B1	211	330	194	267	319	212	372	415	246	252	151	159	194	244	139	210	140	299	396	68	335	653	383	462	502	355	200	237	381	214	10	95	381	383	159	331	176	186	198	184	193	143	169	287	234	170	273	247	347
ATP2B2	0	4	1	6	2	0	3	8	0	3	1	2	3	1	2	1	0	0	2	0	3	2	1	3	3	3	2	0	2	3	0	2	8	5	0	0	0	1	4	2	2	0	1	0	2	1	0	1	1
ATP2B3	2	2	0	0	0	0	2	4	0	0	2	0	2	0	0	1	1	0	0	0	0	1	1	0	1	6	0	1	0	0	0	1	0	0	0	0	0	0	2	0	0	0	0	2	0	0	0	0	1
ATP2B4	1245	2218	1038	1211	1299	1026	1708	2284	2687	2362	2174	1457	2173	1809	1434	1910	1185	1803	3781	1413	2126	3301	3521	3756	3886	2643	1214	1260	2751	1654	875	692	3039	1736	1655	2417	1480	1469	1239	928	1814	2240	1151	1402	1494	833	1263	1234	1231
ATP2C1	8	7	5	9	7	0	3	3	2	6	1	3	5	1	1	10	4	2	8	3	11	12	3	8	8	5	1	13	7	3	0	1	0	9	2	6	0	2	4	8	3	7	6	8	1	4	2	4	5
ATP2C2	0	0	0	0	4	2	6	2	8	5	0	0	1	0	8	6	3	5	4	3	0	2	0	1	4	0	0	0	0	3	6	11	6	2	5	2	0	0	2	11	0	0	4	1	2	1	1	0	2
ATP4A	0	0	0	0	0	0	0	0	0	0	0	0	0	2	0	0	0	0	2	0	0	0	2	0	0	0	0	0	0	0	0	0	0	0	0	0	0	0	0	1	0	0	0	0	0	0	0	0	0
ATP4B	0	0	0	0	0	0	0	0	0	0	0	0	0	0	0	0	0	0	0	0	0	0	0	0	0	0	0	0	0	0	0	0	1	0	0	0	0	0	0	0	0	0	0	0	0	0	0	0	0
ATP5A1	198	397	250	254	492	200	248	597	656	536	613	230	742	333	608	875	401	824	890	125	396	1056	563	597	768	428	453	552	643	324	11	197	580	600	337	956	420	479	417	507	540	532	284	398	271	125	526	284	442
ATP5B	1163	2300	1405	1889	2255	1275	1499	2514	1969	1305	1833	2086	1844	2433	1527	2306	1028	1863	2493	1197	2188	3283	3578	2132	2225	2053	1880	1846	2053	1223	680	1395	2195	2792	1567	2254	1110	2020	1465	1546	1754	2049	1709	1989	1342	1174	1919	1896	1611
ATP5C1	161	360	207	218	635	201	267	439	435	362	284	254	373	231	345	469	1047	1273	894	135	633	1627	1025	482	680	570	1555	953	728	350	10	224	912	437	179	340	220	339	516	475	285	383	451	1423	508	246	748	325	1372
ATP5D	285	559	292	439	638	405	660	858	384	234	361	363	376	452	451	421	277	293	539	244	597	631	805	508	600	327	412	367	430	393	333	258	519	581	277	395	216	467	315	198	375	461	252	267	247	167	314	369	365
ATP5E	128	251	300	237	693	157	236	377	375	329	306	225	321	206	337	407	438	839	460	44	323	1027	367	385	487	446	649	763	376	268	4	214	508	377	209	452	218	294	349	267	230	233	248	568	252	101	355	204	534
ATP5EP2	1	0	0	5	0	0	0	0	0	2	0	2	0	0	0	0	0	1	0	2	0	0	0	1	0	1	0	0	0	0	0	1	2	1	0	0	0	0	1	0	0	0	0	0	0	0	0	0	0
ATP5F1	164	277	209	284	381	176	290	388	220	121	163	147	154	192	151	254	156	282	337	38	331	625	324	289	330	295	225	282	264	176	8	149	383	308	104	235	139	191	169	148	159	211	183	364	215	111	358	198	489
ATP5G1	85	127	60	61	109	84	141	204	107	69	77	126	86	132	117	120	71	110	170	61	196	218	184	131	125	123	110	72	140	55	77	91	168	167	75	100	62	106	69	55	79	82	152	163	89	97	207	202	237
ATP5G2	1215	2296	1393	1106	2638	1583	2089	3121	2878	2007	2201	2373	2146	2880	2806	2935	2087	2754	3785	1664	2996	4775	4063	2959	3098	2644	1820	2241	2937	1938	1010	1605	3026	3607	2323	3052	1963	2689	2141	1567	2381	2789	2237	2687	1681	1199	1987	2097	2771
ATP5G3	314	568	369	340	638	470	560	767	512	383	379	701	402	802	533	571	418	640	849	349	641	1071	941	527	567	473	348	402	475	279	133	316	664	658	480	731	362	660	462	313	432	556	567	909	381	372	672	695	817
ATP5H	336	702	441	359	1119	477	639	1016	614	332	474	742	430	646	678	743	678	1110	1069	342	707	1467	1044	548	860	811	720	851	775	516	194	486	962	693	462	598	370	631	591	463	518	675	415	795	446	266	708	665	834
ATP5I	110	211	170	153	263	81	134	210	333	199	231	235	207	212	254	299	280	553	385	108	233	499	344	207	295	293	284	314	239	211	121	216	526	398	299	388	261	255	273	220	249	327	186	307	236	91	213	200	308
ATP5J	0	6	8	9	11	2	4	10	9	8	12	4	8	9	11	5	7	9	9	5	11	14	15	14	17	8	12	2	15	7	2	6	7	13	9	12	10	3	3	4	0	9	8	7	2	2	15	4	12
ATP5J2	621	1077	658	710	1673	676	888	1482	1688	1412	1222	1223	1229	1231	1562	1999	1720	2361	3050	1004	1536	3398	2533	1299	1563	1878	1455	1783	2134	1585	298	1305	2495	1474	1408	1626	911	1360	848	946	1199	1466	1292	2374	1264	611	1375	1189	1774
ATP5L	390	951	647	621	1652	540	922	1378	2009	1454	1527	1470	1589	1266	1971	2184	3059	4365	3418	922	1785	4968	3331	1281	2163	2442	2751	2260	2388	1507	422	1158	3821	1345	1777	1944	1411	1472	1297	1133	1247	1737	1230	2704	1245	445	2143	1391	2061
ATP5L2	33	82	45	55	45	16	36	46	73	93	59	57	54	59	63	87	38	68	121	38	80	93	98	68	65	29	41	26	83	40	33	33	100	68	41	64	38	63	47	51	53	58	61	54	49	29	54	43	51
ATP5O	75	165	87	88	210	76	105	180	171	108	103	126	127	128	131	194	143	293	228	64	168	410	258	95	160	212	176	203	157	76	28	98	317	125	175	190	145	150	131	96	96	148	117	289	94	82	264	198	231
ATP5S	65	134	61	86	110	53	85	169	116	136	92	91	134	147	87	109	133	200	232	68	162	227	190	145	113	128	115	88	157	108	39	104	171	113	88	112	62	93	113	60	48	118	111	156	87	67	148	126	116
ATP5SL	144	213	170	143	271	115	185	253	173	160	190	189	175	262	210	218	151	214	323	168	232	364	335	278	276	198	152	154	214	186	84	140	277	396	195	251	139	234	207	187	218	214	183	250	132	126	182	209	248
ATP6AP1	695	1376	738	727	1142	752	1002	1336	830	717	847	777	675	995	464	660	328	845	1211	757	1045	1495	1183	1188	1146	833	557	811	783	758	453	635	1016	1470	816	1150	522	827	633	763	915	1069	479	669	671	464	641	772	529
ATP6AP1L	4	6	1	1	10	3	3	6	6	4	7	6	3	2	3	5	11	8	13	5	8	8	11	3	6	5	10	8	8	2	0	1	2	9	4	9	0	1	2	2	5	4	11	9	10	3	7	1	4
ATP6AP2	532	884	533	695	821	582	788	1167	525	499	520	718	424	703	390	587	283	516	720	304	868	1322	1285	661	819	476	456	494	713	376	145	351	676	838	380	717	307	626	300	385	432	509	474	690	467	427	509	608	544
ATP6V0A1	282	460	266	256	355	247	265	459	539	453	448	437	437	496	418	565	199	500	609	682	500	819	379	577	540	357	220	319	571	474	123	310	481	581	425	607	301	361	293	562	429	469	260	280	258	189	230	227	274
ATP6V0A2	30	61	50	45	63	15	32	63	47	55	67	41	91	42	74	130	48	74	115	19	71	166	91	123	135	67	88	71	112	64	0	32	84	64	38	119	38	40	64	38	67	57	42	98	54	22	59	53	88
ATP6V0A4	0	0	0	0	0	0	0	0	0	0	0	0	0	0	0	0	0	0	0	0	0	1	0	0	0	0	0	0	0	0	0	0	0	0	0	0	0	0	0	0	0	0	0	0	0	0	1	0	0
ATP6V0B	548	772	483	406	897	713	659	1186	631	390	389	534	422	718	476	692	401	489	724	403	731	1413	1032	910	895	756	367	451	607	439	142	598	553	1092	493	695	361	561	371	485	475	510	470	616	868	567	475	474	787
ATP6V0C	5743	9314	8966	9611	12361	7175	6336	6697	4427	3213	10205	7619	8143	5327	4962	7558	3650	2518	4089	6981	20167	11591	5212	8664	8258	6094	13333	17765	11214	10644	3903	8270	3994	17014	5930	5657	2622	3615	6708	5227	5070	3965	9137	5379	6952	7892	4578	5896	2639
ATP6V0CP3	1	2	0	8	0	0	1	2	0	3	0	0	1	0	0	0	0	0	0	0	3	0	0	0	1	0	0	0	0	0	1	0	4	1	0	0	0	2	2	0	1	0	5	0	0	0	0	0	1
ATP6V0D1	1018	1325	756	974	1397	1134	1056	1300	658	450	477	995	278	839	347	557	255	411	527	370	883	1040	927	755	843	639	337	474	701	473	171	623	463	1267	371	611	356	787	341	530	632	670	908	1317	680	781	469	567	825
ATP6V0D2	0	1	0	0	0	0	0	0	0	1	0	0	0	0	0	0	0	0	0	0	0	0	0	0	0	0	0	0	1	0	0	0	1	0	0	0	0	0	0	0	0	0	0	0	0	0	0	0	0
ATP6V0E1	1775	3462	2347	2119	5106	2668	3225	5366	5526	3665	4685	4398	4124	5460	4879	5883	4569	7698	7658	4257	4884	11046	8041	6489	6536	7375	4319	4875	6558	4947	3192	5838	6352	7844	5313	6300	3769	5596	3568	5907	4505	6136	3038	5030	3902	2513	3539	3629	4714
ATP6V0E2	59	142	71	58	51	60	90	181	135	73	116	86	163	169	147	154	64	126	156	61	123	175	211	236	219	166	83	96	206	106	102	53	317	223	68	104	68	71	80	22	91	85	92	84	35	21	99	83	96
ATP6V0E2-AS1	10	4	5	6	0	1	10	9	10	3	2	0	7	14	5	5	4	5	13	2	11	8	17	8	10	2	8	2	6	3	2	0	11	7	3	2	4	4	8	1	5	5	9	8	2	4	17	3	6
ATP6V1A	161	204	109	153	135	135	254	288	118	102	80	92	68	117	55	104	35	106	115	23	169	256	142	200	174	138	45	91	98	74	8	42	95	141	65	175	70	124	81	65	114	81	97	186	114	112	124	148	138
ATP6V1B1	0	0	0	0	0	0	0	2	0	1	0	0	0	0	0	0	0	0	0	0	0	0	0	1	1	0	0	0	0	0	0	0	1	0	0	0	0	0	0	0	0	0	0	0	0	0	0	3	0
ATP6V1B2	919	1708	965	965	1814	622	1005	2092	1363	1312	947	497	1031	1412	612	1294	497	1816	1338	460	1267	3924	1266	2397	1879	1419	827	1518	1126	1036	17	1001	1045	2391	955	1871	980	1605	940	2354	1175	1156	774	1564	1099	724	831	607	836
ATP6V1C1	63	143	77	83	139	66	112	158	141	107	79	63	75	83	50	121	47	178	169	28	109	281	162	164	189	177	90	137	171	100	4	67	165	151	53	131	85	82	73	86	91	69	102	164	86	57	139	99	210
ATP6V1C2	0	0	0	0	0	0	0	0	0	0	1	0	0	0	0	0	0	2	0	0	0	0	1	0	0	0	0	0	0	2	0	0	0	1	0	0	0	0	0	0	0	0	1	0	0	0	0	0	1
ATP6V1D	117	197	175	191	298	87	166	173	181	174	124	80	183	160	113	171	110	269	276	52	153	448	228	281	289	247	203	263	231	145	8	106	211	287	138	210	126	203	165	238	166	160	139	258	135	140	169	127	223
ATP6V1E1	588	1079	717	710	1296	787	792	1253	769	555	626	1033	505	1147	553	771	449	890	978	503	974	1969	1404	985	995	886	600	659	985	541	130	735	922	1570	693	831	448	931	645	922	677	809	803	1304	830	831	773	855	923
ATP6V1E2	11	24	9	11	6	10	19	12	19	19	16	14	10	17	12	8	6	10	22	2	24	20	29	21	11	12	15	18	17	13	10	6	30	24	23	14	17	16	9	8	9	7	9	10	7	8	18	19	20
ATP6V1F	21	34	25	33	21	19	11	24	24	23	24	16	29	36	29	14	11	30	67	12	26	34	54	37	44	20	17	11	30	14	3	16	27	39	12	34	18	27	18	11	13	24	31	32	22	19	20	18	19
ATP6V1G1	398	777	515	474	1498	713	722	1047	686	413	567	1003	440	840	639	768	974	1407	1280	491	1202	2238	1776	675	986	1340	807	1051	1012	680	165	880	1106	1022	567	671	436	635	440	642	377	582	587	1462	811	713	1185	1281	1753
ATP6V1G2	3	16	9	7	9	12	9	16	19	9	5	7	5	7	7	6	4	11	20	10	15	19	19	12	15	11	9	4	8	8	8	3	15	12	6	11	4	14	2	3	10	3	12	5	10	9	10	3	13
ATP6V1G3	2	0	0	0	0	0	0	0	0	0	1	0	0	1	0	1	0	0	0	0	0	0	0	0	0	0	0	0	0	0	0	0	0	0	0	0	0	0	0	0	0	1	0	0	0	0	0	2	0
ATP6V1H	61	110	63	71	158	35	74	104	163	168	120	53	159	106	84	205	78	241	258	56	97	352	146	251	252	146	133	155	214	126	1	68	160	172	85	196	140	163	138	226	150	167	80	151	51	41	99	65	91
ATP7A	106	142	112	107	270	111	142	135	80	53	70	185	86	119	54	69	153	136	109	69	293	371	164	98	171	124	308	325	153	111	30	65	285	160	132	90	54	53	88	48	60	68	237	409	181	164	126	232	165
ATP7B	22	26	16	19	4	6	11	15	8	1	10	11	4	12	3	11	5	10	8	8	15	8	11	18	12	9	3	9	19	13	1	11	15	11	10	14	4	3	2	7	9	1	9	3	10	9	11	16	22
ATP8A1	211	362	230	222	318	167	225	407	352	365	292	201	306	304	197	314	145	325	692	153	345	723	502	377	413	305	230	238	505	276	25	167	593	406	162	325	195	219	276	184	208	227	222	294	219	116	336	218	299
ATP8A2	0	0	0	0	0	0	0	0	0	1	0	0	0	0	0	0	0	0	0	0	0	1	0	0	0	1	0	0	2	1	0	0	0	0	0	0	0	0	0	0	1	0	0	0	0	0	0	0	0
ATP8B1	1	0	1	0	2	1	0	3	1	2	1	2	1	3	0	0	0	3	0	0	2	2	0	2	0	3	0	0	2	1	0	0	1	1	1	2	0	1	1	1	1	0	0	2	0	0	0	7	0
ATP8B2	801	1267	646	771	592	497	683	936	729	639	861	962	775	1041	662	895	469	735	1267	461	1074	1275	1445	1226	1342	816	617	523	1085	615	281	371	1320	1093	491	787	455	630	717	340	924	930	894	885	603	542	1029	1088	1014
ATP8B3	55	95	52	60	78	64	58	102	81	85	54	33	58	55	78	71	53	77	146	58	64	101	92	136	122	69	27	26	96	61	22	39	110	55	75	76	53	54	41	52	89	90	68	42	48	30	79	56	53
ATP8B4	20	43	37	28	78	43	22	62	30	16	20	33	27	25	21	36	10	49	70	7	17	61	33	28	48	23	17	36	58	33	3	21	33	48	8	35	24	30	18	36	28	23	13	37	40	19	15	11	54
ATP8B5P	0	1	0	0	1	0	0	0	0	0	0	0	0	0	0	0	0	0	0	0	0	0	0	0	0	0	0	0	0	0	0	2	0	0	0	0	1	0	0	0	0	0	0	1	0	0	0	0	0
ATP9A	5	9	2	6	2	1	7	6	9	7	4	1	4	1	3	3	2	1	3	1	5	6	33	17	25	29	3	1	1	7	2	0	17	3	6	6	0	1	0	2	2	4	2	0	2	1	16	16	20
ATP9B	505	812	583	708	678	503	754	932	494	422	317	467	385	570	273	422	254	540	1229	298	684	1004	546	437	757	661	446	377	1031	589	451	424	1444	897	299	409	364	361	419	236	400	415	791	827	491	391	628	574	777
ATPAF1	84	157	96	121	169	89	125	148	195	147	164	167	155	238	194	202	130	248	318	130	206	353	308	266	167	150	135	144	231	127	39	122	282	252	171	200	121	162	126	124	169	189	149	194	104	91	170	196	166
ATPAF2	84	138	88	95	111	87	88	162	84	76	64	88	70	103	86	106	36	99	149	64	109	155	139	108	104	85	80	64	108	74	51	66	128	136	55	73	55	72	81	46	67	73	80	118	55	73	90	102	149
ATPBD4	16	37	21	23	32	9	27	40	29	51	9	8	41	18	19	29	14	43	76	8	32	59	36	41	41	36	38	36	48	32	0	5	62	25	17	37	21	27	30	15	26	20	14	36	11	4	32	17	39
ATPBD4-AS1	0	0	0	0	0	0	0	0	0	0	0	0	1	0	0	0	0	0	1	0	0	0	0	0	0	0	1	0	0	0	0	0	0	0	0	0	0	0	0	0	0	0	0	1	0	0	0	0	0
ATPIF1	22	67	40	27	70	22	29	61	127	118	74	28	134	56	114	169	135	286	233	28	83	312	154	133	190	164	156	151	148	81	1	42	193	79	68	116	121	93	95	70	78	84	55	156	67	39	151	66	132
ATR	81	122	34	35	81	45	90	116	89	89	60	54	117	104	69	102	74	156	231	30	85	241	146	223	166	149	93	109	149	89	4	72	169	144	32	86	33	95	86	84	91	72	75	92	58	42	90	82	90
ATRAID	198	384	220	221	430	218	331	529	588	425	469	432	535	469	596	699	557	644	755	322	617	1024	930	593	543	551	486	354	696	427	150	318	669	571	339	527	298	430	335	337	444	516	355	564	337	242	569	462	522
ATRIP	31	40	10	22	30	21	41	30	37	31	22	36	22	36	21	26	27	26	40	11	46	61	49	45	31	18	14	23	36	20	6	21	32	42	15	23	10	31	23	9	31	29	32	37	23	22	30	32	26
ATRN	57	110	54	101	69	33	69	89	60	80	71	41	90	53	60	59	46	62	106	22	70	129	79	109	113	62	40	44	81	50	1	24	89	72	25	73	36	43	49	42	52	64	49	59	46	29	82	57	62
ATRNL1	0	0	0	1	0	0	0	2	1	2	2	0	0	0	0	0	0	1	0	0	0	0	0	0	3	2	0	0	1	0	0	0	0	0	0	0	0	0	0	0	1	0	0	0	1	0	1	0	0
ATRX	109	167	97	105	130	77	131	166	83	107	61	53	77	87	46	68	55	117	188	19	107	235	173	210	197	141	69	85	139	79	1	37	157	136	31	127	57	63	85	72	77	70	107	168	68	71	120	83	139
ATXN1	261	426	246	208	289	229	271	512	472	412	374	352	324	411	301	449	192	380	681	220	400	687	629	739	562	470	181	140	616	302	76	82	455	336	368	384	225	220	180	211	265	201	225	247	309	165	243	210	169
ATXN10	109	263	174	213	299	132	247	294	272	285	193	173	259	254	218	348	273	454	492	88	349	778	480	475	498	358	324	321	499	236	12	137	584	333	160	306	199	282	287	178	206	205	256	489	240	125	412	280	527
ATXN1L	340	517	233	267	307	290	314	615	335	286	280	297	255	321	239	284	157	230	586	230	484	687	493	457	441	275	257	199	351	237	155	168	454	483	212	277	131	237	197	216	287	293	302	315	297	229	341	221	265
ATXN2	307	551	331	370	377	233	321	459	401	406	254	350	298	467	221	383	150	281	677	220	459	773	624	490	546	316	205	208	536	282	77	188	616	455	257	342	192	266	232	176	311	243	338	406	280	202	330	267	374
ATXN2L	841	1436	841	988	821	594	865	1123	847	719	674	747	799	1051	619	840	346	704	1154	659	1120	1277	1082	1233	1167	729	426	526	1045	682	407	570	1404	1501	613	797	535	784	590	597	855	834	827	899	518	623	763	987	884
ATXN3	51	104	103	116	174	62	137	173	142	108	86	58	115	84	79	139	90	259	238	27	108	373	114	233	230	170	141	124	267	120	4	71	217	143	55	148	107	111	120	125	101	99	72	137	94	54	142	62	141
ATXN3L	1	0	0	5	1	0	1	0	1	16	0	0	0	0	0	1	1	0	1	1	0	0	0	0	0	0	0	0	2	0	0	0	1	0	0	0	0	0	1	1	0	2	0	0	1	0	0	0	0
ATXN7	68	103	47	77	127	88	63	89	63	46	53	97	38	93	35	45	28	72	112	27	94	125	95	90	82	65	25	64	103	42	26	109	111	126	34	40	35	75	45	58	53	45	104	131	85	90	68	103	85
ATXN7L1	67	149	48	70	84	45	75	113	104	131	175	115	128	134	92	92	49	139	139	80	112	157	125	124	153	88	63	53	124	87	22	50	171	109	101	135	66	104	85	107	130	135	91	83	60	38	73	62	44
ATXN7L2	30	54	44	33	29	38	40	32	19	31	17	28	19	37	8	27	10	11	43	25	47	61	68	33	46	21	12	13	30	19	16	10	43	32	19	30	7	26	19	9	27	22	30	36	20	39	19	30	41
ATXN7L3	339	730	391	359	621	340	559	829	838	719	664	604	787	1081	769	877	444	875	1048	704	786	1292	1065	931	866	674	383	536	841	631	369	621	939	1351	659	879	577	829	507	877	762	917	434	573	501	400	460	391	573
ATXN7L3B	543	1139	607	629	868	622	812	1289	939	829	776	797	1002	1133	775	965	543	1110	1593	735	1051	1755	1233	1060	1361	1120	665	821	1245	788	663	642	1531	1351	742	1004	669	800	782	574	971	1063	611	710	587	460	665	697	927
ATXN8OS	0	0	0	3	0	0	0	0	0	5	2	0	0	0	0	0	0	0	0	0	0	0	1	0	0	0	1	0	0	0	0	0	1	0	0	0	1	1	1	0	0	0	0	0	0	0	0	1	1
AUH	67	102	65	73	82	47	70	90	94	69	96	68	83	103	65	85	53	105	141	33	76	165	152	123	110	80	69	56	132	69	35	54	166	94	73	95	46	65	75	44	67	89	90	82	65	31	97	73	104
AUNIP	2	3	4	1	4	1	2	7	1	2	2	2	3	1	2	5	1	4	6	2	9	8	3	1	3	3	10	3	6	2	0	2	1	1	2	5	4	6	1	1	5	2	3	5	7	1	9	1	3
AUP1	443	720	545	545	696	506	716	946	609	419	417	639	416	794	434	708	528	539	898	309	668	942	1084	803	621	570	411	387	788	348	241	383	843	831	366	535	346	489	367	326	503	497	603	869	467	462	551	594	997
AURKA	0	0	3	1	5	0	1	1	0	0	1	1	2	6	12	9	0	0	5	3	4	2	2	3	7	3	1	4	1	1	0	1	2	0	3	2	1	2	1	1	2	4	0	0	1	1	4	8	0
AURKAIP1	233	403	236	267	446	244	292	569	434	377	353	307	297	476	435	466	343	375	510	289	400	764	560	455	471	402	206	176	313	229	106	260	475	603	349	468	246	425	289	376	373	455	322	400	291	229	308	333	337
AURKAPS1	30	65	47	73	65	41	65	76	82	97	42	32	82	59	43	72	37	133	199	24	42	141	117	121	115	62	61	53	131	85	0	34	163	78	54	82	48	59	54	72	53	46	28	74	56	18	69	31	55
AURKB	10	1	6	5	8	7	8	4	6	4	3	15	7	7	8	12	4	3	2	7	7	15	8	2	7	2	2	5	3	3	3	0	8	7	4	7	5	4	6	3	10	12	11	3	0	2	4	9	6
AURKC	1	5	0	1	1	2	2	5	3	1	0	3	2	0	1	2	2	0	8	1	4	0	4	2	0	5	0	1	2	2	0	0	6	1	2	2	0	2	1	0	1	1	2	7	2	1	5	2	2
AUTS2	11	10	16	21	11	11	9	12	26	14	6	8	6	10	10	10	5	4	31	2	13	14	32	26	33	12	1	8	11	3	7	4	12	11	6	12	11	10	19	5	13	20	6	9	10	7	10	12	15
AVEN	36	67	34	31	50	28	51	79	76	76	64	28	64	64	66	83	39	48	176	42	68	116	132	106	106	71	52	57	120	56	14	43	119	78	37	60	48	82	58	56	49	69	39	68	50	26	70	45	71
AVIL	101	142	98	151	171	81	136	120	120	160	84	97	71	196	46	119	63	143	130	55	100	131	221	226	155	72	37	45	130	65	85	65	160	192	85	128	56	77	66	64	127	111	125	138	122	98	83	63	163
AVL9	216	298	166	198	270	271	269	326	210	134	135	229	164	291	160	195	120	165	253	150	349	470	411	273	294	200	120	129	283	107	96	117	361	359	152	179	104	152	133	124	125	166	180	257	125	158	137	294	264
AVP	0	0	0	0	0	0	0	0	0	0	0	0	1	0	0	0	0	0	1	0	0	0	0	0	0	0	0	0	0	0	0	0	0	0	0	0	0	0	0	0	0	0	0	0	0	0	0	1	3
AVPI1	7	8	13	19	24	11	7	15	11	8	12	10	11	2	4	5	9	5	22	6	22	21	17	18	44	27	16	13	10	9	9	8	7	4	11	8	14	23	14	3	18	17	4	12	7	7	11	11	12
AVPR1A	4	17	8	12	6	5	10	9	5	10	10	9	2	8	1	5	0	2	1	5	8	3	11	16	10	5	6	9	8	9	3	3	4	8	0	3	3	1	4	8	8	13	4	4	6	5	4	8	2
AVPR1B	0	0	0	0	0	0	0	0	0	0	0	0	0	0	0	0	0	0	0	0	1	0	0	0	0	0	0	0	0	0	0	0	0	0	0	0	0	0	0	0	0	0	0	0	0	0	0	0	0
AVPR2	59	76	46	59	33	35	50	52	107	47	45	41	54	66	48	50	41	29	95	42	61	40	126	70	95	46	25	26	76	59	15	30	79	59	27	35	31	35	36	35	83	50	59	35	61	63	44	65	66
AWAT1	2	7	2	6	2	0	1	5	4	15	3	3	1	0	3	0	2	1	5	2	5	8	2	2	2	1	0	2	3	1	0	1	2	7	3	1	2	3	1	4	2	3	0	3	1	2	1	0	1
AWAT2	0	0	0	0	0	0	0	0	0	2	1	0	0	0	0	0	0	0	0	0	3	0	0	0	0	0	0	0	0	0	0	0	0	0	0	0	0	0	0	0	0	1	0	0	0	0	0	0	0
AXDND1	0	0	0	0	0	0	0	0	0	0	0	0	0	1	0	0	0	1	0	0	0	0	0	0	0	0	0	0	0	0	0	0	0	0	0	0	0	0	0	0	0	1	0	0	0	0	0	0	0
AXIN1	137	225	98	112	170	141	188	232	228	151	180	198	223	267	161	276	107	185	305	105	235	254	342	345	309	246	184	169	261	176	105	118	273	284	152	203	112	165	168	93	251	265	142	172	183	113	178	176	142
AXIN2	19	74	27	34	18	12	36	45	41	37	21	13	47	34	33	59	24	55	53	21	58	63	62	23	52	34	21	12	50	25	8	12	70	41	21	36	24	44	35	12	64	69	29	23	22	8	25	33	22
AXL	1	3	1	4	1	8	1	1	0	0	0	2	3	1	0	3	0	1	1	3	0	3	0	1	0	0	0	4	0	0	0	7	0	12	2	1	1	4	0	5	2	0	0	7	0	1	0	0	2
AZGP1	0	0	0	0	0	0	0	0	0	0	0	0	0	0	0	0	0	0	0	0	0	0	0	1	0	0	0	0	0	0	0	0	1	0	0	0	0	0	0	0	0	0	0	0	0	0	0	0	0
AZGP1P1	1	0	0	1	1	0	0	0	1	0	0	0	0	0	0	0	0	0	1	0	0	0	0	1	1	1	0	0	0	0	0	1	0	1	1	0	0	0	4	0	1	0	0	0	1	1	0	2	0
AZI1	34	53	26	32	21	33	38	53	26	6	11	37	32	45	20	34	7	20	29	14	41	30	43	41	35	15	9	15	20	15	9	21	44	25	12	17	20	15	18	7	24	20	23	19	22	14	13	24	33
AZI2	67	107	99	95	178	152	90	154	125	93	57	142	86	163	79	113	97	207	183	104	114	404	206	107	138	187	88	104	150	76	13	110	133	239	82	117	73	155	66	180	61	88	113	308	123	127	108	116	146
AZIN1	154	282	196	207	333	81	187	288	253	213	208	112	301	323	183	327	179	399	377	46	309	747	346	506	462	312	253	223	301	227	2	109	383	393	152	368	247	353	287	284	277	320	180	337	229	106	311	251	399
AZU1	18	12	16	13	34	21	16	26	25	14	3	3	6	8	8	5	23	16	21	8	41	51	7	19	8	23	8	15	9	10	5	13	15	21	6	13	4	2	8	3	6	7	19	21	14	10	4	15	21
B2M	15661	31777	21586	16828	63394	23270	21156	34379	38565	28426	31301	49986	27189	39891	35186	43644	50733	91299	59053	26084	45226	130628	64774	36791	46800	47097	35778	41185	40061	31742	2699	38779	54492	57830	43074	53019	25477	46755	26303	53837	18674	30768	41233	106959	49252	33630	45880	41096	59012
B3GALNT1	1	3	3	4	3	1	5	4	6	2	1	2	5	2	2	5	1	1	3	2	3	3	4	4	5	11	4	1	4	1	1	4	3	6	3	2	2	2	3	3	2	2	1	5	3	1	6	8	4
B3GALNT2	82	207	78	124	161	94	113	156	152	141	87	91	93	126	78	138	58	153	155	54	135	276	229	189	101	103	105	108	156	102	22	64	181	132	132	143	73	115	115	85	112	132	106	121	62	48	141	149	82
B3GALT1	0	0	0	0	0	0	0	0	0	0	0	0	0	0	0	0	0	0	0	0	0	0	0	0	0	0	0	0	0	0	0	0	0	0	0	0	0	0	0	0	0	0	0	0	0	0	0	0	0
B3GALT2	2	8	3	3	0	2	3	5	12	17	3	2	10	5	1	3	8	13	7	0	2	21	17	12	16	9	11	12	14	8	0	0	24	4	4	2	12	9	1	2	4	3	8	2	2	2	4	0	3
B3GALT4	190	226	134	163	269	212	222	362	210	130	194	244	156	211	217	211	140	210	295	108	268	400	349	362	331	269	197	198	255	183	124	146	316	295	122	202	132	150	167	115	181	215	273	297	199	190	201	240	377
B3GALT5	0	0	1	0	0	0	0	0	0	1	0	0	0	0	0	0	0	0	0	0	0	0	0	0	0	0	0	0	2	0	0	0	0	0	0	0	0	1	0	0	0	0	0	0	0	0	0	0	0
B3GALT6	34	63	44	83	103	26	51	80	81	91	51	24	88	36	49	97	46	110	164	24	72	188	85	160	171	105	74	100	111	48	2	53	149	96	40	97	68	74	77	76	84	75	38	64	61	26	63	40	152
B3GALTL	10	26	17	16	15	21	28	30	27	27	21	27	28	28	15	24	18	14	32	9	28	34	42	35	26	20	12	18	22	19	7	8	34	26	7	18	12	22	12	12	21	20	18	28	27	10	26	36	12
B3GAT1	113	73	14	32	55	32	59	97	107	99	50	40	129	102	46	33	23	36	310	32	81	101	150	167	204	170	40	27	51	22	36	26	104	51	51	71	14	34	35	14	55	61	95	112	83	71	43	32	73
B3GAT2	1	0	0	0	0	0	0	0	0	0	0	0	0	0	0	0	0	0	0	0	0	0	0	0	0	0	0	0	0	0	0	0	0	0	0	0	0	0	0	0	0	0	0	0	0	0	0	0	0
B3GAT3	130	194	115	135	119	154	200	169	63	66	55	137	66	134	68	84	67	77	150	67	217	150	200	131	137	122	57	69	90	58	70	50	160	160	46	64	51	60	60	41	80	64	147	176	69	91	116	194	236
B3GNT1	22	25	16	22	12	13	32	22	10	7	11	9	23	16	7	8	4	21	12	3	26	39	36	29	42	30	17	14	18	8	6	6	36	24	6	7	7	7	10	3	7	3	22	12	6	17	20	33	16
B3GNT2	65	105	46	98	144	69	194	325	97	72	68	91	79	179	176	120	78	220	229	126	130	217	348	221	209	241	147	82	162	130	77	143	301	300	124	197	120	153	104	110	152	226	64	96	73	65	78	72	146
B3GNT3	1	5	6	6	6	6	1	1	4	0	0	0	8	4	2	5	0	13	13	6	5	3	6	12	8	5	2	1	4	2	0	0	3	2	0	6	1	5	10	3	3	5	4	9	8	0	5	2	3
B3GNT4	0	0	0	2	0	1	0	0	0	0	0	0	0	0	0	0	0	0	0	0	0	0	0	0	0	0	0	0	0	0	0	0	0	0	0	0	0	0	0	0	0	0	0	0	0	0	1	0	0
B3GNT5	25	66	31	35	97	95	111	109	67	39	42	73	19	97	52	36	40	86	42	67	54	96	107	156	74	47	14	37	62	59	28	39	83	174	89	107	57	71	38	76	40	35	20	23	59	50	24	43	37
B3GNT6	0	0	1	0	0	0	0	0	0	0	0	0	0	0	0	0	0	0	0	0	0	0	0	0	0	1	0	0	0	0	0	0	0	0	0	0	0	0	0	0	0	0	0	0	0	1	0	0	0
B3GNT8	0	0	0	2	0	0	0	1	0	1	0	0	0	0	0	0	1	0	1	0	0	1	0	0	0	2	0	0	2	0	1	0	0	0	0	0	0	0	0	0	0	0	0	1	0	0	0	0	0
B3GNTL1	136	155	93	103	65	60	172	216	90	85	65	67	82	108	83	110	55	65	124	48	114	216	118	225	83	92	50	74	135	110	62	76	166	148	105	96	80	77	53	71	64	83	99	102	143	91	56	103	161
B4GALNT1	0	2	0	3	2	0	0	0	0	5	0	0	0	1	0	2	1	1	1	0	0	0	0	4	0	0	1	0	1	0	0	4	0	2	0	0	0	0	1	0	0	0	0	0	0	0	0	0	0
B4GALNT2	0	0	0	0	0	0	1	0	0	0	0	0	0	0	0	0	0	0	0	0	0	0	0	0	0	0	0	0	0	0	0	0	0	0	0	0	0	0	0	0	0	0	0	0	0	0	0	0	0
B4GALNT3	2	10	10	8	0	5	5	7	3	3	3	1	6	1	9	4	2	3	4	2	4	3	7	11	10	6	2	3	10	5	2	2	14	9	0	1	0	0	1	0	1	1	1	0	0	2	0	0	1
B4GALNT4	8	15	2	2	1	0	2	5	6	2	4	7	2	0	4	0	1	2	3	0	1	5	3	0	9	5	0	0	3	3	0	1	4	4	0	3	3	2	1	0	5	2	1	0	1	4	3	4	2
B4GALT1	245	392	192	280	378	144	332	397	231	267	212	160	203	304	180	246	115	230	308	58	376	723	379	603	631	295	242	290	341	262	16	118	406	452	121	306	171	367	237	221	243	213	234	483	231	165	248	281	325
B4GALT2	16	13	15	9	13	19	25	29	12	7	14	17	21	26	16	17	15	8	32	8	14	18	32	24	35	17	12	4	21	14	8	14	30	37	8	17	4	17	12	3	8	21	14	39	13	19	47	50	53
B4GALT3	397	679	622	734	607	346	390	515	555	444	1138	606	712	507	460	672	349	308	740	376	958	741	721	886	904	577	516	614	729	535	192	388	733	1081	418	523	284	444	368	283	446	511	506	360	353	258	622	588	374
B4GALT4	68	125	98	66	158	97	97	190	126	128	132	125	150	191	92	142	78	170	318	109	135	253	237	168	261	220	94	97	205	139	49	120	220	139	101	174	110	158	102	104	145	147	145	237	110	107	176	110	136
B4GALT5	166	209	88	148	367	205	267	405	195	143	133	113	203	206	132	252	60	140	167	35	174	298	162	376	326	224	95	226	134	169	9	140	140	326	108	195	167	320	96	337	164	155	115	108	240	157	88	107	167
B4GALT6	9	11	23	31	11	19	21	20	31	15	28	7	35	34	20	13	6	11	52	20	31	21	23	16	26	18	4	10	21	12	6	10	20	30	12	26	15	16	9	8	29	36	9	7	15	10	6	15	12
B4GALT7	66	81	65	62	68	45	69	71	30	18	32	52	20	62	29	47	36	36	57	20	82	100	72	55	68	45	34	24	62	38	42	40	74	91	21	29	14	35	29	16	18	29	44	62	33	47	34	63	99
B9D1	11	15	7	4	8	3	10	21	40	20	27	11	21	10	38	36	14	23	48	11	16	34	41	35	13	20	4	9	18	15	14	14	58	32	42	29	27	17	7	10	19	30	16	8	9	6	33	38	18
B9D2	130	153	86	66	130	121	149	206	120	78	89	122	63	120	83	123	72	117	100	48	158	198	227	173	175	119	57	72	118	87	44	89	148	175	100	113	52	80	85	62	67	112	95	105	114	96	70	89	162
BAALC	0	1	0	1	0	1	1	2	1	0	0	0	3	0	1	0	0	1	1	0	0	1	2	2	0	0	0	0	1	0	0	0	0	0	0	0	1	1	0	4	5	1	2	3	0	0	3	1	0
BAAT	0	0	0	0	0	1	0	0	0	0	1	0	0	0	0	0	1	1	0	0	0	0	0	0	1	0	0	1	0	0	0	0	0	0	0	0	0	0	0	0	0	0	0	0	0	0	0	0	0
BABAM1	308	558	513	457	844	406	376	582	520	355	592	494	669	519	491	488	753	470	615	489	940	1200	672	456	677	490	1011	732	566	338	158	352	564	714	551	526	278	306	442	292	418	415	595	707	484	361	400	484	529
BACE1	25	55	17	32	15	13	31	38	67	67	25	18	15	19	18	10	10	19	14	17	42	36	14	24	43	23	7	15	23	20	18	23	16	43	19	29	18	24	16	12	15	20	11	21	11	9	11	24	5
BACE2	28	61	23	33	42	8	18	52	54	90	67	30	97	23	125	178	72	78	48	23	129	193	70	80	162	75	137	100	131	65	1	27	85	55	54	169	54	44	48	37	84	105	26	33	34	12	43	46	56
BACH1	325	581	197	269	579	171	195	351	416	343	331	192	275	463	190	395	139	409	312	124	458	1273	438	873	411	306	203	600	350	302	8	242	281	731	248	548	147	380	162	532	342	341	196	436	447	355	232	260	299
BACH2	262	517	269	322	275	155	297	374	364	436	255	232	364	502	425	581	202	360	698	169	728	705	621	543	513	265	307	258	746	375	272	446	1053	652	210	261	153	196	635	117	543	446	512	453	318	221	550	563	533
BAD	79	181	101	99	162	135	154	199	169	120	140	134	140	134	158	183	181	143	208	122	291	316	384	268	201	218	156	165	229	144	66	108	203	246	155	143	85	152	121	75	128	181	141	219	153	113	159	222	284
BAG1	607	1369	849	856	2269	562	401	472	796	759	2741	1361	2270	888	827	1346	1697	813	500	758	3171	2399	791	990	1439	944	3223	3432	1726	1241	39	750	630	1648	1072	1096	559	593	1253	946	706	524	1672	1455	1690	1120	844	682	507
BAG2	9	15	12	16	14	8	17	20	10	10	8	14	10	18	11	25	9	24	31	3	21	29	35	19	32	25	17	23	18	10	1	4	37	16	7	11	7	10	7	5	8	18	19	19	17	11	20	21	37
BAG3	122	243	98	101	111	81	116	207	105	105	78	68	107	145	72	73	36	103	199	98	147	165	150	174	141	118	91	109	141	110	85	103	236	205	74	142	70	111	126	72	171	128	103	86	60	57	58	93	81
BAG4	149	334	142	200	253	220	246	367	276	260	273	205	235	276	260	313	170	268	419	187	326	451	463	411	365	306	215	217	321	262	232	160	490	399	199	259	163	286	139	156	262	341	158	249	159	111	215	229	222
BAG5	0	2	2	2	0	0	1	3	1	0	0	0	0	1	0	0	1	1	2	0	1	4	1	2	1	1	0	2	1	1	0	0	1	0	0	0	0	0	2	0	0	0	0	1	1	0	1	3	1
BAG6	918	1313	1206	1639	1339	964	987	1056	596	518	744	983	597	766	506	690	373	366	652	484	2790	1487	859	845	880	620	1042	645	820	673	411	574	679	1531	517	665	239	500	725	463	551	597	1300	1013	749	1017	579	829	751
BAGE2	606	1066	560	579	641	380	620	844	859	970	633	776	691	976	571	862	369	889	1330	520	767	1506	1045	1337	1144	685	408	465	1226	704	237	503	1192	970	679	959	551	612	541	662	687	713	504	582	575	404	513	487	524
BAHCC1	18	37	15	36	22	16	30	35	12	20	18	14	11	20	15	23	4	10	29	10	21	37	27	22	17	32	14	21	28	14	13	27	17	38	20	19	11	9	11	18	19	33	17	37	12	20	21	29	22
BAHD1	136	176	98	122	113	100	137	172	78	50	57	107	68	123	70	76	31	81	130	32	138	149	145	186	158	129	74	65	131	71	63	67	188	188	58	118	51	76	77	37	93	77	124	144	83	95	105	179	146
BAI1	10	25	23	15	9	10	26	25	10	17	8	19	7	23	17	14	5	6	26	10	14	20	19	14	11	11	8	14	19	9	3	8	27	26	2	6	3	8	12	8	11	7	19	16	14	13	18	23	26
BAI2	10	13	0	8	9	4	6	11	7	8	4	4	11	3	3	1	2	6	17	2	3	7	3	10	3	4	2	1	3	0	2	1	5	3	3	6	4	4	2	2	9	4	0	5	10	3	2	5	3
BAI3	0	0	0	1	0	0	0	0	0	0	0	1	0	0	0	1	0	0	0	0	3	1	0	0	0	0	0	0	0	0	0	0	0	0	0	0	0	0	0	0	0	0	0	0	0	0	0	0	0
BAIAP2	81	150	65	89	90	50	62	94	74	71	65	75	75	89	67	85	41	84	82	44	72	99	93	85	93	42	39	24	90	39	19	41	104	89	68	78	59	74	72	47	66	73	36	57	49	38	28	26	69
BAIAP2-AS1	30	25	19	24	28	24	20	29	13	6	2	26	12	25	10	14	11	13	15	7	25	26	19	17	24	15	9	7	18	5	6	12	6	14	7	11	14	6	7	5	12	6	15	15	17	23	2	14	27
BAIAP2L1	6	11	2	7	3	4	9	6	11	5	3	4	3	10	4	9	18	12	16	3	7	11	12	15	5	3	4	2	13	5	6	3	12	9	4	13	1	4	5	7	1	5	3	12	4	1	14	8	2
BAIAP2L2	2	11	2	2	4	12	10	8	19	3	8	3	6	2	5	6	9	4	11	2	15	10	6	10	9	7	9	2	4	6	3	6	25	15	4	6	2	7	1	0	4	2	7	11	3	3	7	16	3
BAIAP3	120	133	71	83	27	28	141	135	120	80	46	47	55	51	43	53	13	20	9	3	60	41	72	107	185	87	34	31	48	41	49	27	81	48	24	31	31	28	46	19	77	69	40	14	76	21	35	53	75
BAK1	294	490	319	331	730	450	402	645	329	212	304	534	335	805	418	454	320	457	552	442	591	975	602	514	504	485	316	500	302	276	300	599	492	1261	372	527	304	780	308	670	451	506	442	696	330	378	594	465	514
BAMBI	3	0	5	3	2	6	8	7	5	0	8	6	1	2	1	9	1	2	4	5	5	5	7	2	2	3	2	3	13	3	3	2	9	20	5	10	1	10	2	6	6	11	4	3	1	3	5	2	3
BANF1	79	141	78	86	194	109	164	237	147	116	177	198	160	95	154	233	123	179	210	129	189	324	310	215	167	151	119	134	216	103	53	112	182	294	151	197	84	170	150	130	151	182	133	192	112	95	151	61	112
BANF2	0	0	0	0	0	0	1	0	0	0	0	0	0	1	0	0	0	0	0	0	0	0	0	0	0	0	0	0	0	0	0	0	0	1	0	0	0	0	0	0	0	0	0	0	0	0	0	0	0
BANK1	98	133	106	128	187	81	189	245	172	185	97	86	98	86	136	302	118	147	201	28	310	614	241	218	283	163	143	139	250	104	3	97	322	187	79	160	38	56	167	89	98	77	169	221	151	84	203	123	293
BANP	376	571	245	310	319	215	287	539	569	360	248	218	303	435	223	340	164	406	583	200	417	656	614	805	529	457	221	285	464	346	140	269	554	534	234	366	213	263	258	249	384	411	299	323	418	232	252	181	370
BAP1	510	981	616	551	744	509	654	940	668	509	508	476	571	743	472	583	278	559	925	499	767	1178	798	1004	864	622	442	670	853	590	509	570	933	1193	500	703	425	631	573	525	625	703	546	540	474	423	490	429	583
BARD1	33	79	68	55	165	70	92	69	59	75	48	87	70	91	52	66	77	103	166	56	200	291	180	97	111	142	170	142	128	81	14	41	172	109	80	73	54	66	81	50	69	55	125	358	104	89	191	140	145
BARHL1	0	0	0	0	0	0	0	0	0	0	0	0	0	0	0	0	0	0	0	0	0	0	0	0	0	0	0	0	0	0	0	0	0	0	0	0	0	0	0	0	0	0	0	0	0	0	0	0	0
BARHL2	0	0	0	0	0	0	0	1	0	0	0	0	0	0	0	0	0	0	0	0	0	0	0	0	0	0	0	0	0	0	0	0	0	0	0	0	0	0	0	0	0	0	0	0	0	0	0	0	0
BARX1	0	1	0	2	1	0	0	1	0	3	0	1	0	0	0	0	0	0	0	0	1	0	0	0	0	0	0	0	0	0	0	0	0	0	0	0	0	0	0	0	1	0	0	0	0	0	0	0	0
BARX2	0	2	0	0	0	0	0	0	0	0	0	0	0	0	0	0	0	0	0	0	0	0	0	0	1	2	2	0	0	0	0	0	0	0	0	0	0	0	0	0	0	0	0	0	0	0	0	0	0
BASP1	149	224	119	158	269	172	443	460	164	108	109	127	88	200	160	221	42	51	36	40	236	122	161	253	194	109	64	72	88	145	43	31	98	200	88	121	110	157	96	104	135	185	88	56	183	122	91	158	189
BASP1P1	0	0	1	6	1	0	0	0	3	1	0	0	0	0	0	0	2	0	2	0	0	1	0	0	0	0	0	0	0	0	0	0	1	0	0	0	0	0	1	0	0	1	0	0	0	0	0	0	1
BATF	83	149	183	152	290	186	222	418	273	161	162	278	180	230	170	194	213	275	473	171	326	647	690	374	392	398	173	244	263	205	92	248	355	253	183	295	118	250	149	129	137	158	238	387	200	181	178	240	306
BATF2	4	3	1	1	33	24	0	6	4	0	1	4	0	15	6	11	1	10	8	11	14	32	0	8	1	6	3	9	1	3	0	39	0	31	7	8	0	12	2	28	2	1	5	17	10	8	1	1	6
BATF3	3	3	2	4	30	12	4	9	16	11	13	27	34	24	31	22	36	43	28	22	10	48	18	14	11	14	25	17	22	10	2	36	7	41	22	13	5	27	7	33	8	10	15	67	10	19	6	8	34
BAX	333	518	280	381	562	461	570	880	598	385	507	473	501	568	459	518	367	517	989	483	542	705	898	726	714	628	368	388	547	398	240	364	734	922	507	524	293	541	402	484	581	696	416	483	321	303	416	368	596
BAZ1A	141	233	155	176	436	90	147	260	194	196	108	105	148	294	132	204	131	372	294	55	238	799	259	314	273	263	126	299	206	178	1	317	241	400	108	299	160	415	129	479	126	181	169	448	267	191	198	151	256
BAZ1B	101	178	92	123	113	61	115	154	93	58	98	65	79	96	51	97	33	91	85	36	105	169	125	140	174	136	80	130	101	67	5	52	131	124	51	120	50	77	85	64	82	93	49	66	42	29	60	57	55
BAZ2A	699	1312	545	630	908	612	717	1483	1060	900	844	688	872	1213	660	1061	384	985	1206	826	1028	1740	889	1362	1126	725	408	505	1082	541	522	963	1166	1850	593	1079	527	916	462	1318	844	907	503	737	566	509	534	434	472
BAZ2B	214	280	198	265	252	184	292	308	178	228	140	180	143	190	92	174	89	268	167	51	163	364	295	379	330	222	88	135	269	168	14	77	188	183	107	192	120	144	107	112	134	118	167	248	189	144	161	155	209
BBC3	59	84	31	51	104	68	121	132	59	42	39	63	49	89	40	66	34	50	68	40	115	73	106	118	63	52	51	43	57	51	48	37	81	85	33	67	29	38	63	32	58	64	63	125	63	64	49	91	91
BBIP1	11	34	10	9	11	11	3	15	28	22	22	24	22	27	22	20	29	24	38	14	21	63	29	36	41	33	19	24	38	21	2	5	42	24	17	23	17	16	17	10	21	17	13	24	32	13	26	18	22
BBOX1	0	0	0	0	0	0	0	0	0	0	0	0	0	0	0	0	0	0	0	0	0	0	0	0	0	0	0	0	0	0	0	0	0	0	0	0	0	0	0	0	0	0	0	0	0	0	0	0	0
BBS1	80	140	81	85	61	69	90	152	72	37	44	22	69	63	64	80	42	48	110	21	76	116	91	111	113	50	45	57	82	59	47	36	122	65	37	55	28	48	54	27	56	81	47	34	30	24	44	55	65
BBS10	3	8	7	10	5	7	6	15	7	3	3	2	7	7	9	13	8	14	13	2	14	25	11	18	18	9	11	5	13	16	1	7	12	3	2	6	4	4	6	3	8	6	6	10	9	2	15	5	12
BBS12	21	28	22	30	52	36	31	42	42	29	12	39	25	49	10	13	25	35	60	18	37	69	114	51	65	47	43	33	43	41	19	33	46	50	24	20	20	38	14	33	24	39	40	44	19	19	23	47	69
BBS2	168	349	176	197	226	131	209	390	419	347	356	218	384	271	208	275	194	304	565	281	326	475	359	380	337	292	187	179	401	291	179	114	447	269	311	459	176	207	251	148	230	296	168	199	122	63	220	176	130
BBS4	20	34	21	20	34	20	25	43	55	32	22	14	33	36	40	44	31	57	101	6	32	76	48	78	45	42	19	25	77	28	1	8	78	49	22	65	29	24	32	17	29	33	21	49	30	7	48	28	47
BBS5	2	2	7	4	4	2	2	4	10	8	6	1	2	4	4	3	7	6	9	2	4	14	3	14	11	7	3	7	5	0	0	0	12	6	3	1	6	2	2	4	6	3	0	3	1	0	4	4	10
BBS7	18	33	16	31	62	14	33	41	33	36	23	22	20	31	20	27	19	37	50	4	33	80	46	46	45	30	35	41	65	23	2	20	38	41	17	30	20	26	28	20	20	19	19	55	17	21	40	29	42
BBS9	143	222	154	209	157	127	172	248	187	213	145	218	159	199	129	184	140	190	354	68	214	277	327	241	300	157	136	97	332	159	47	53	355	174	107	201	79	105	134	82	147	172	160	164	163	90	200	108	141
BBX	262	521	266	329	596	250	357	650	594	609	492	330	580	563	365	572	314	766	932	317	537	1319	856	766	829	629	423	579	856	493	65	510	958	925	321	593	330	555	467	727	456	462	354	597	317	238	418	257	365
BCAM	3	10	67	107	26	8	10	7	7	5	29	27	1	0	0	1	1	0	0	6	12	0	0	2	11	1	11	5	6	10	10	12	2	23	4	0	2	5	1	0	1	3	9	7	13	25	0	2	0
BCAN	0	0	0	0	0	0	0	2	0	0	0	0	0	0	0	0	0	0	0	0	0	0	0	0	0	0	0	1	0	0	0	0	1	1	0	0	0	0	0	0	0	1	0	0	0	0	0	0	0
BCAP29	17	50	49	48	54	27	35	60	60	58	46	13	68	33	42	69	52	78	124	25	51	171	60	91	88	67	85	83	80	46	0	37	89	77	37	76	40	48	48	68	41	54	48	102	42	27	75	38	87
BCAP31	14	32	24	17	15	22	16	19	33	21	17	29	24	15	21	35	17	12	40	14	27	57	53	50	38	21	11	6	31	7	3	11	11	30	29	30	15	18	13	4	22	20	18	19	5	10	15	6	20
BCAR1	0	0	0	0	0	0	1	0	0	3	1	0	1	0	0	0	0	0	0	0	0	0	0	1	0	0	0	0	0	0	0	0	1	0	1	1	0	0	0	0	0	0	0	0	0	0	0	0	0
BCAR3	3	5	7	9	9	5	18	22	1	3	6	10	18	7	0	6	3	3	21	3	9	15	9	6	2	1	4	4	15	11	7	10	13	9	8	16	3	1	14	6	13	4	3	4	4	4	11	8	12
BCAR4	0	7	3	5	4	2	1	2	4	9	3	2	0	4	5	3	0	3	4	4	3	4	2	4	6	3	0	2	4	3	3	2	9	7	2	3	1	4	0	2	0	1	0	3	5	2	0	2	0
BCAS1	5	6	4	2	4	2	5	16	6	11	3	21	5	1	1	2	3	1	5	1	7	4	9	7	8	1	4	2	4	5	0	2	4	4	9	15	1	10	1	2	4	6	4	5	7	1	1	2	5
BCAS2	198	395	218	302	342	217	320	411	355	295	234	305	280	327	218	298	145	420	675	212	422	770	656	456	538	473	351	230	548	285	180	197	575	451	244	373	197	258	280	233	311	350	231	404	240	132	406	341	388
BCAS3	729	853	578	735	592	610	721	864	521	417	385	649	374	673	275	534	278	441	705	309	737	874	1075	999	866	660	371	400	729	468	378	337	916	731	379	500	245	440	431	275	420	378	627	631	565	563	567	632	819
BCAS4	83	145	71	89	79	64	146	148	61	85	49	70	71	67	61	74	64	76	128	32	153	139	229	129	121	98	76	66	125	67	90	50	202	151	46	78	36	39	96	31	85	102	130	136	67	96	123	198	218
BCAT1	14	52	18	23	46	39	26	53	15	11	58	32	8	20	40	59	12	44	77	22	46	121	14	21	63	37	19	24	21	16	1	13	21	32	9	35	41	88	19	34	37	21	20	64	31	8	14	18	25
BCAT2	86	211	97	126	183	95	160	276	310	169	236	130	239	181	246	260	133	217	351	195	237	332	301	288	305	238	182	173	307	187	122	129	334	357	164	241	144	236	180	136	251	332	145	145	116	60	134	134	155
BCCIP	156	331	239	212	339	174	229	336	319	270	231	258	263	368	303	336	179	482	661	202	319	723	476	336	435	349	290	274	473	237	152	222	624	445	309	362	194	336	271	248	270	337	211	377	163	133	335	253	324
BCDIN3D	23	32	22	12	27	21	18	46	40	17	30	17	33	24	36	37	28	35	56	17	26	80	40	19	46	40	9	27	34	14	9	11	49	29	5	19	18	34	12	12	27	31	16	42	24	9	25	25	28
BCDIN3D-AS1	2	5	1	4	4	5	2	4	5	4	0	4	9	4	4	8	1	9	14	4	6	17	8	6	11	7	3	9	6	7	5	1	12	5	1	1	5	4	5	1	4	1	8	3	6	1	3	5	10
BCHE	0	0	0	0	0	0	0	0	0	0	0	0	0	0	0	0	0	0	0	0	0	1	0	0	0	0	0	0	0	0	0	1	0	0	0	0	0	0	0	0	0	0	0	0	0	0	0	0	0
BCKDHA	193	293	184	198	207	144	244	255	94	79	69	200	76	207	79	99	60	85	105	70	281	263	271	146	165	154	73	77	133	101	34	125	177	264	97	114	60	124	103	70	94	98	171	297	103	248	177	332	249
BCKDHB	29	46	26	24	50	13	35	56	52	50	34	16	40	27	25	57	20	38	78	10	46	90	43	87	81	49	40	33	69	33	1	10	78	41	11	45	20	22	40	20	34	42	29	44	24	14	44	34	67
BCKDK	357	566	284	318	406	267	435	744	485	329	411	423	310	474	305	426	173	344	543	300	481	752	517	625	435	378	253	394	397	332	212	468	441	675	349	416	292	431	295	360	407	434	317	391	279	264	280	292	377
BCL10	50	100	52	46	130	29	49	107	120	112	86	42	96	66	95	171	78	137	123	38	118	281	100	190	203	76	71	138	130	85	2	40	84	204	54	175	75	150	68	155	107	95	55	113	76	42	73	66	100
BCL11A	295	558	405	484	570	353	518	623	329	279	212	407	255	416	287	456	150	304	435	167	817	1081	688	675	439	373	249	337	486	272	210	446	779	853	160	294	168	291	372	305	319	310	389	485	382	331	398	519	630
BCL11B	849	1412	724	811	726	553	1001	1165	666	649	542	692	665	958	481	669	355	677	1261	489	1016	1259	1637	1297	1264	879	584	502	1317	674	576	370	1702	1372	337	472	355	538	892	254	726	669	1070	886	571	415	826	617	1201
BCL2	274	405	264	251	250	257	497	454	117	149	165	300	116	332	110	143	69	132	422	135	524	567	521	370	342	286	201	160	257	174	155	181	515	393	125	146	120	227	192	60	173	189	357	510	199	278	208	358	428
BCL2A1	17	25	22	9	155	28	45	56	126	147	55	43	45	32	52	82	116	267	167	28	64	273	89	63	92	114	179	178	118	112	1	52	109	27	42	53	81	52	36	57	32	74	52	242	89	21	67	32	109
BCL2L1	5705	12297	13328	17441	13633	5152	6393	6639	8275	9141	20765	9947	13620	6476	4350	5589	6338	2560	2508	9764	21014	9166	4004	8147	9328	8020	20789	18690	11631	14721	10004	16636	3468	14079	6318	5151	2795	2886	5905	3330	7897	5235	11664	5846	12430	11141	2975	4358	1623
BCL2L10	0	2	0	0	0	0	1	0	0	0	0	0	0	0	2	1	0	0	1	0	0	0	0	0	0	0	0	0	0	0	0	0	0	0	0	1	0	0	0	0	0	0	0	1	0	0	0	0	0
BCL2L11	189	282	156	212	267	192	343	394	206	168	135	213	120	206	118	169	54	112	180	88	289	305	255	288	219	179	113	100	197	153	65	67	189	275	148	180	100	149	123	98	140	162	158	162	227	222	185	285	138
BCL2L12	60	149	71	86	116	71	107	196	147	79	141	104	171	115	196	172	102	124	245	108	160	216	129	175	171	107	97	90	159	105	185	90	169	204	140	177	104	112	71	72	139	195	72	75	79	43	128	86	109
BCL2L13	115	161	161	170	270	180	159	144	89	69	91	151	74	149	54	78	60	84	92	72	275	226	165	144	167	140	134	125	154	106	46	125	184	295	99	133	70	109	108	60	92	104	118	135	94	106	98	130	115
BCL2L14	0	0	0	0	1	2	0	0	0	0	1	3	0	0	0	1	0	0	0	1	0	7	1	0	0	0	0	1	0	1	0	2	0	8	0	1	0	2	0	4	0	0	0	11	1	6	0	0	1
BCL2L15	10	14	6	9	3	6	4	7	5	7	5	3	4	2	5	10	6	8	9	1	8	16	17	7	13	11	1	1	9	9	3	1	17	3	11	5	3	4	7	2	9	10	7	4	6	2	9	7	13
BCL2L2	5	23	13	19	7	11	11	16	11	7	10	18	12	9	6	7	3	10	9	5	17	25	5	4	10	8	3	4	5	6	2	1	9	18	11	16	6	13	9	11	1	12	10	15	6	5	8	11	10
BCL3	140	161	79	72	189	160	175	173	107	68	67	139	40	167	75	114	32	51	53	88	228	226	79	180	140	74	47	97	71	77	11	132	50	218	92	77	51	127	56	105	58	71	127	148	153	329	89	165	153
BCL6	1485	2084	755	1060	2445	1606	4399	4291	1853	1414	1003	1252	998	1933	1733	3261	781	1132	1292	724	1462	2233	3144	3110	2668	1804	734	1329	2280	1920	731	2876	2296	2556	1166	1161	1697	2161	752	1287	1307	1622	915	807	2993	1545	788	1224	3106
BCL6B	1	0	0	0	0	1	0	1	1	2	0	1	0	4	0	0	0	0	1	0	7	0	2	1	5	1	0	0	0	0	2	2	0	3	0	0	1	1	0	0	0	3	0	2	0	0	0	1	0
BCL7A	4	22	16	22	13	17	19	29	29	36	18	13	40	29	60	77	19	23	44	24	53	51	52	54	46	20	24	26	53	20	46	31	85	71	17	29	18	27	25	26	35	47	27	23	26	9	48	44	38
BCL7B	128	210	126	173	177	172	173	204	76	42	64	97	57	126	105	111	49	62	120	50	205	239	178	163	153	130	75	116	136	88	70	107	183	235	51	80	39	95	76	64	58	91	82	132	90	101	73	147	193
BCL7C	68	116	101	171	212	157	241	306	158	117	115	152	145	165	148	134	213	172	229	80	338	262	517	245	284	326	191	170	214	171	148	78	306	259	125	161	105	152	147	67	148	199	139	221	103	96	175	189	358
BCL9	31	49	24	16	11	14	20	25	36	28	29	24	38	42	23	22	11	23	25	15	40	72	24	23	35	17	17	5	18	14	3	11	32	33	30	21	10	14	31	23	21	27	23	15	19	7	21	42	14
BCL9L	440	620	315	399	271	256	441	596	449	396	391	349	461	600	326	349	178	344	567	217	567	640	639	800	693	458	229	257	463	279	493	241	854	585	206	384	255	335	346	185	421	443	469	445	300	217	391	569	424
BCLAF1	325	528	376	387	466	195	365	567	385	425	212	187	379	394	182	309	249	493	734	96	388	1075	548	729	641	487	258	334	592	306	5	191	697	414	208	490	321	342	358	286	338	288	275	453	245	238	405	270	506
BCMO1	0	0	0	0	0	0	0	0	0	0	0	0	0	0	1	0	0	0	0	0	0	0	0	0	0	0	0	0	0	0	0	0	0	0	0	0	0	0	0	0	0	0	0	0	0	0	0	0	0
BCO2	6	10	6	1	5	9	10	11	9	5	5	5	7	6	3	8	10	3	7	3	4	11	15	9	10	4	4	7	7	2	1	0	9	4	7	6	6	6	4	3	3	3	4	7	4	4	4	6	10
BCOR	206	507	261	237	272	208	196	404	382	380	335	296	380	490	274	355	166	380	649	321	370	695	443	523	507	303	196	243	430	257	79	261	469	621	286	471	201	328	211	370	384	407	289	300	211	181	272	328	233
BCORL1	3	5	0	2	0	0	6	8	2	1	1	6	2	2	1	1	2	0	0	1	2	5	2	1	6	1	1	3	4	0	1	2	2	3	2	1	0	1	0	1	2	0	1	0	2	1	4	2	3
BCORP1	1	4	2	0	1	0	0	1	0	0	3	0	4	4	0	1	3	0	0	0	3	2	1	3	0	2	2	2	1	0	0	0	6	1	0	1	1	3	2	0	1	1	1	2	2	4	2	1	2
BCR	497	728	362	529	538	449	768	811	218	175	213	391	233	375	218	285	137	171	397	150	678	628	744	685	760	512	228	307	356	239	366	203	593	592	206	294	132	271	330	139	340	278	374	402	249	268	365	429	541
BCRP2	1	1	1	2	2	2	0	1	3	1	0	1	0	0	0	1	1	0	2	0	0	1	1	1	1	4	0	0	0	5	3	0	6	1	0	0	1	1	2	1	1	0	0	0	1	0	0	0	0
BCRP3	92	181	98	111	96	81	135	160	90	96	122	136	107	127	78	108	51	68	158	78	177	197	168	202	197	120	78	78	132	61	48	54	176	170	82	135	60	118	86	54	134	151	112	102	80	77	120	85	97
BCS1L	114	158	77	100	117	71	101	160	172	160	104	84	103	128	134	135	100	105	228	65	132	134	171	161	158	137	80	73	166	111	108	77	248	174	111	123	66	79	125	62	144	140	88	111	66	47	101	95	135
BDH1	90	179	113	132	95	91	165	196	206	187	195	111	200	155	150	207	91	168	311	98	182	257	240	209	244	121	121	74	280	173	81	66	434	237	124	204	133	119	208	68	204	204	123	109	67	37	135	162	166
BDH2	46	74	41	41	29	34	47	49	38	38	19	49	41	48	44	53	46	60	121	20	65	119	103	56	69	104	44	58	76	58	28	26	92	33	33	48	29	34	55	29	31	67	62	86	38	16	77	62	119
BDKRB1	0	1	0	0	0	0	0	2	1	0	0	0	1	1	0	1	0	0	1	0	1	1	0	3	0	0	0	0	0	0	1	1	3	0	0	0	0	0	0	0	0	0	1	0	2	1	0	1	0
BDKRB2	0	0	0	0	0	0	0	0	0	0	0	0	0	0	0	0	0	0	0	0	0	1	0	0	0	0	0	0	0	0	0	0	0	0	0	0	0	0	0	0	0	0	0	0	0	0	0	0	0
BDNF	0	0	0	0	0	0	0	0	0	2	0	0	0	0	0	0	0	0	0	0	0	0	0	0	1	0	0	0	0	0	0	0	0	0	0	0	0	0	0	0	0	0	0	0	0	0	0	0	0
BDP1	54	183	45	83	74	18	39	84	108	138	74	24	105	55	52	100	47	170	211	19	107	197	175	165	168	55	85	55	156	57	3	22	254	121	20	124	46	68	50	75	76	99	49	76	54	14	69	30	74
BEAN1	2	2	0	1	3	4	0	1	1	0	0	0	0	1	0	1	1	0	0	0	2	2	0	0	1	2	1	1	1	0	2	0	1	0	1	0	0	0	0	0	0	1	1	0	1	0	1	1	0
BECN1	344	716	388	440	605	331	397	656	669	515	722	493	643	734	588	644	377	589	789	440	649	1114	686	716	741	546	411	484	644	440	195	445	626	859	635	768	363	683	433	562	521	732	361	418	381	307	377	482	399
BEGAIN	0	0	2	11	0	0	0	0	0	0	0	0	2	0	0	0	0	0	2	0	0	0	1	0	2	1	0	0	3	0	0	1	0	0	0	0	0	0	0	0	0	2	0	0	0	0	0	0	0
BEND2	9	11	21	26	17	11	7	9	3	4	5	4	39	14	12	17	9	4	16	5	36	27	11	22	17	6	11	18	12	11	0	14	4	29	6	7	3	12	12	7	23	23	3	16	7	7	7	3	3
BEND3	8	13	5	4	5	4	13	16	7	4	3	10	6	6	4	7	1	3	5	4	17	8	6	7	12	6	4	3	8	2	5	0	8	10	2	5	5	12	7	1	3	6	6	7	1	4	9	5	5
BEND4	4	23	13	20	16	7	27	40	43	39	26	14	23	39	34	60	18	26	37	18	38	55	44	42	65	33	24	20	57	25	15	20	62	41	15	48	22	17	34	25	36	26	17	12	5	9	24	33	23
BEND5	8	19	4	13	11	4	16	27	12	22	12	15	22	15	31	35	26	27	23	5	28	52	57	35	31	13	18	18	41	11	36	19	40	19	8	15	10	5	26	9	17	32	46	27	18	9	32	31	22
BEND6	1	2	2	2	0	0	0	0	0	2	0	0	0	0	0	1	0	0	0	0	1	3	0	0	0	1	0	0	0	1	0	0	2	1	0	0	0	1	0	1	0	0	1	0	0	0	1	2	6
BEND7	0	0	0	0	0	0	0	0	0	6	0	0	0	0	0	1	0	0	0	0	0	0	0	1	0	1	0	0	0	0	0	0	0	1	0	0	1	0	0	0	0	0	0	0	0	1	0	0	0
BEST1	214	257	134	142	235	165	194	314	273	169	158	129	144	282	125	209	115	205	184	114	162	227	239	300	152	140	66	123	196	173	39	133	221	257	147	235	122	211	112	168	167	147	189	191	297	151	120	109	250
BEST2	2	1	1	0	2	0	0	1	1	0	1	1	0	1	0	2	2	0	0	2	4	0	0	0	2	0	0	0	2	2	0	0	0	4	0	2	0	3	0	0	0	2	1	1	0	0	0	0	1
BEST3	0	1	1	3	0	0	0	0	0	6	2	0	0	2	0	0	0	0	0	1	5	0	0	0	0	0	0	0	1	0	0	0	0	0	1	1	0	0	0	0	0	0	2	0	0	0	0	1	0
BEST4	8	9	7	12	7	1	7	9	8	7	2	1	7	5	4	4	1	6	7	3	8	0	8	5	6	7	5	3	11	0	3	3	17	6	4	6	4	3	2	1	10	4	3	4	6	4	6	13	6
BET1	167	418	264	268	203	120	335	579	518	439	402	384	372	432	448	586	444	749	1085	388	499	1162	975	562	689	765	532	520	869	515	380	425	926	611	372	571	407	489	420	390	406	527	369	511	336	184	413	366	552
BET1L	280	539	264	313	383	207	306	531	527	484	402	387	384	413	405	501	286	444	711	386	577	801	719	652	675	389	240	257	414	232	138	290	743	655	266	472	303	447	323	379	518	555	507	581	384	306	383	319	453
BET3L	9	28	18	23	23	19	16	9	11	16	24	17	12	27	17	12	11	7	20	27	89	43	17	19	26	14	26	34	26	11	7	15	12	21	17	31	12	21	15	18	14	42	13	22	9	8	15	6	4
BEX1	0	4	1	3	5	2	2	7	1	5	9	5	3	1	1	3	2	2	0	1	8	3	1	4	3	3	1	1	1	3	7	3	4	11	3	3	3	6	3	2	3	2	1	0	2	3	0	0	2
BEX2	60	147	58	80	104	30	57	69	103	76	97	74	106	126	80	117	94	215	158	58	189	177	203	160	146	95	104	109	123	103	62	102	206	172	123	132	44	80	131	86	128	200	108	168	57	63	80	117	121
BEX4	69	118	55	100	113	49	71	98	127	99	125	70	125	142	97	117	136	173	173	80	202	184	178	127	135	98	96	71	126	101	67	65	204	216	80	179	78	102	123	120	129	230	126	170	86	80	110	110	117
BEX5	0	0	2	0	1	0	0	2	0	0	0	0	0	0	0	2	0	0	3	0	1	2	0	0	1	0	0	0	2	0	0	0	0	0	1	0	0	0	0	0	0	1	0	0	0	0	0	0	1
BFAR	167	308	170	156	317	155	179	356	329	287	256	315	224	385	211	334	237	358	512	183	268	520	485	293	350	319	169	170	313	222	132	146	424	366	227	306	205	269	215	221	246	338	263	336	190	144	281	208	260
BFSP1	9	7	2	9	3	5	3	8	12	11	8	5	4	13	4	11	9	6	22	7	7	7	24	10	44	13	5	7	11	2	0	5	16	3	3	4	7	8	3	1	5	3	12	10	8	8	10	11	5
BFSP2	0	1	0	1	0	1	7	1	4	3	2	7	2	2	3	1	8	12	4	2	1	4	8	8	6	4	2	6	4	5	3	1	8	2	6	13	4	6	7	1	7	2	3	3	3	0	6	8	9
BGLAP	12	42	23	21	45	13	31	35	25	8	11	26	50	59	25	14	13	18	27	19	14	17	52	34	43	22	18	12	22	20	26	15	34	49	18	27	26	14	26	9	17	16	18	20	16	8	6	12	29
BGN	0	0	0	0	0	0	0	0	0	0	0	0	0	0	0	0	0	0	0	0	0	0	0	0	0	0	0	0	0	0	0	0	0	0	0	1	0	0	0	0	0	0	0	0	0	0	0	0	0
BHLHA15	8	10	3	10	6	11	8	13	11	7	6	5	14	18	17	27	1	4	23	12	15	16	21	27	10	11	9	19	5	6	5	22	27	19	16	9	9	18	8	3	22	5	11	7	6	7	112	123	49
BHLHB9	1	0	0	0	1	0	0	0	0	0	0	0	0	2	0	0	0	0	0	0	0	0	0	2	0	2	0	2	0	0	0	0	0	0	0	0	0	0	0	0	0	0	0	0	0	0	0	1	1
BHLHE22	2	3	0	10	1	0	0	1	0	17	0	0	0	0	1	2	0	0	0	2	0	3	0	1	2	1	0	0	1	0	0	1	2	0	1	0	0	1	0	1	1	1	0	0	0	0	0	0	9
BHLHE23	1	5	0	7	2	3	0	1	0	10	0	0	0	0	1	2	0	0	0	0	0	2	0	1	0	0	0	0	2	0	0	2	1	4	1	3	0	2	2	0	0	1	0	1	0	0	0	0	0
BHLHE40	599	966	516	527	565	295	533	872	829	640	1493	962	672	667	889	924	223	509	1337	643	814	1124	1165	1412	1278	822	582	713	841	600	148	267	1050	1009	1123	1540	642	755	406	364	1209	1292	402	452	502	311	405	483	590
BHLHE41	2	10	3	5	8	4	11	14	4	9	5	3	5	5	12	16	7	2	12	3	19	26	10	12	15	10	17	16	12	10	0	5	21	15	8	24	8	16	12	12	11	5	7	10	13	3	28	39	22
BHMT	0	0	0	1	0	0	0	0	0	0	0	0	0	0	0	0	0	0	1	0	0	1	2	0	1	0	0	0	0	0	0	0	0	0	0	0	1	0	0	0	0	1	0	0	0	0	0	0	0
BHMT2	0	0	0	2	1	0	0	0	0	3	0	0	0	0	0	0	0	0	0	0	0	0	0	0	0	0	0	0	0	0	0	0	0	0	0	0	0	0	0	0	0	0	0	0	0	0	0	0	1
BICC1	2	3	4	6	0	0	9	1	0	2	0	0	0	1	0	0	0	1	1	0	2	1	2	3	0	6	0	0	0	0	0	1	3	2	3	0	0	1	0	0	0	3	1	0	0	0	2	1	1
BICD1	1	4	2	3	3	2	4	5	4	3	2	0	1	6	3	2	0	5	4	2	6	7	11	6	9	4	2	3	4	5	1	1	7	6	4	0	1	8	4	1	2	1	5	5	2	1	2	4	1
BICD2	580	905	533	715	662	739	862	1230	501	429	449	463	338	657	389	514	179	326	649	285	873	979	731	741	793	577	395	324	615	411	464	361	914	900	265	521	285	429	344	272	524	602	516	662	578	429	484	537	634
BID	188	231	151	122	433	291	254	487	349	159	197	413	149	333	260	372	218	262	303	245	396	811	389	373	291	265	203	228	278	191	31	243	174	587	179	227	106	331	181	272	146	237	354	675	422	627	208	269	404
BIK	5	23	8	12	20	14	17	20	8	11	22	15	18	20	28	45	11	10	22	8	17	15	23	9	24	22	31	24	41	29	15	7	25	39	32	48	8	33	12	9	51	57	15	21	21	12	61	33	18
BIN1	10	21	18	12	15	11	10	15	10	11	19	11	8	16	7	18	5	6	25	11	50	35	38	17	18	13	6	8	17	7	5	5	29	31	2	13	7	8	21	10	11	12	26	15	22	35	17	30	27
BIN2	2761	4175	2514	3181	4072	3045	3821	4780	3109	2667	2065	3057	1900	3652	2000	2624	1323	2654	4007	2414	3805	5674	5702	4800	4558	3302	1773	2511	3229	2079	1222	2094	4427	5795	2281	3435	1742	3261	1858	2603	2394	2959	2377	4109	2448	2890	2550	3062	3681
BIN3	247	444	207	229	405	288	327	479	435	299	349	307	396	544	443	489	319	422	592	383	509	791	683	665	546	426	274	287	548	411	276	356	539	773	449	475	327	458	297	478	401	560	272	445	346	273	227	250	309
BIRC2	312	723	466	604	850	203	268	479	606	801	740	532	622	946	461	777	529	1234	1400	608	833	1619	1111	1217	1197	1033	780	686	1480	960	288	698	1309	1079	644	999	655	750	511	963	755	935	535	690	526	299	569	420	614
BIRC3	192	423	232	220	390	221	248	383	302	405	166	321	172	447	201	376	304	720	592	147	549	975	832	467	469	395	322	347	594	222	67	147	746	411	183	284	164	237	243	176	260	308	467	679	372	218	377	314	520
BIRC5	13	21	20	14	20	41	21	42	7	11	16	13	13	18	61	95	10	16	76	23	21	31	34	34	42	18	14	18	32	20	11	10	40	38	47	64	26	28	29	18	58	53	16	13	22	8	98	57	32
BIRC6	211	300	228	236	240	130	182	222	200	221	178	112	171	171	114	201	99	230	328	37	227	516	324	422	462	251	135	176	359	156	3	83	401	258	101	260	149	193	138	149	163	133	173	271	125	108	226	168	318
BIRC7	1	0	2	0	0	0	0	0	0	1	1	0	0	0	0	0	1	0	0	0	0	0	0	0	0	1	0	0	0	0	0	0	0	0	0	0	0	0	0	0	0	0	0	0	0	0	0	0	0
BIRC8	2	4	2	18	1	1	2	6	0	33	2	0	0	0	0	2	0	0	0	1	2	3	0	0	1	0	0	1	7	0	3	1	5	2	4	0	0	0	2	2	1	1	2	0	0	1	0	1	1
BIVM	9	12	9	31	8	5	11	11	9	3	11	7	17	13	11	13	9	19	30	3	21	47	28	23	29	22	19	19	12	7	0	2	21	9	11	22	8	19	15	3	18	17	14	40	11	13	30	20	65
BLCAP	1	2	5	0	1	1	0	0	1	0	2	1	0	5	0	4	2	3	3	1	5	4	1	5	1	1	0	0	2	0	0	2	0	3	2	4	0	1	1	1	3	0	0	6	2	1	2	1	3
BLID	1	0	0	4	0	1	0	1	1	14	1	0	0	0	0	1	0	3	1	1	2	4	0	0	1	0	0	0	0	1	0	0	0	0	0	0	2	0	0	0	1	0	0	0	0	0	1	0	2
BLK	92	155	127	74	155	91	77	182	200	155	167	150	115	117	239	339	101	107	225	82	300	499	251	220	336	143	86	101	320	132	33	140	329	346	137	215	56	58	193	102	150	151	171	138	164	93	188	156	226
BLM	18	53	29	25	27	12	24	25	46	39	39	22	50	62	29	51	15	35	70	22	44	73	75	49	55	33	36	38	56	38	5	25	54	45	25	56	26	49	42	29	50	56	35	23	23	15	65	58	35
BLMH	37	70	46	54	56	9	26	61	106	122	108	27	141	74	74	115	68	135	202	22	108	212	89	145	187	85	83	117	149	67	2	28	126	122	51	107	96	88	92	68	141	126	38	82	47	16	96	46	64
BLNK	60	108	74	94	148	81	168	198	68	59	39	93	30	112	82	108	34	76	106	24	151	205	214	111	113	87	95	63	131	61	185	101	307	215	35	74	27	48	87	75	57	61	102	181	100	119	162	183	236
BLOC1S1	160	337	183	206	653	339	309	477	371	190	286	519	291	452	338	408	420	500	526	291	537	1093	596	390	465	545	396	247	394	318	156	376	402	519	357	444	218	415	327	405	268	314	345	704	347	311	323	403	688
BLOC1S2	32	78	85	55	157	36	47	94	77	109	58	41	83	71	75	94	138	242	195	19	121	448	142	182	139	144	139	155	125	75	1	64	166	100	58	100	109	75	51	125	57	76	65	223	77	34	145	65	155
BLOC1S3	35	51	28	23	50	31	69	93	52	28	30	19	56	48	41	35	34	53	41	42	50	95	70	78	71	62	38	58	28	45	52	51	71	115	38	45	42	77	10	40	55	64	37	29	22	20	23	24	31
BLOC1S4	121	188	116	104	168	118	167	233	200	200	155	154	141	201	172	134	137	200	300	86	194	318	292	219	220	187	99	163	221	188	70	116	282	264	119	184	127	159	129	113	157	216	200	200	120	95	186	141	226
BLOC1S5	92	222	111	148	182	89	134	203	178	201	147	98	169	162	138	190	113	277	347	74	213	520	307	299	321	253	185	149	345	172	20	94	355	223	89	242	119	177	157	116	165	185	153	221	125	61	186	117	257
BLOC1S6	182	503	206	212	504	290	345	593	355	380	251	323	392	474	345	496	299	577	847	376	496	1022	737	551	599	634	342	351	604	445	271	389	600	524	345	353	271	385	298	345	344	410	300	496	296	228	371	335	384
BLVRA	169	472	226	217	1107	456	246	617	378	293	312	766	255	719	317	473	352	972	833	723	466	1785	371	342	324	427	339	515	551	283	35	961	291	1000	374	384	303	869	230	1163	260	375	298	1200	303	575	318	295	442
BLVRB	1165	2022	2012	2005	5304	1489	1290	1334	1752	1007	3743	2464	2980	1725	1472	1468	2931	1007	574	1435	4451	2208	1642	1994	3811	3193	7732	6446	4488	4036	662	2375	1212	4461	2919	2159	1001	1051	1967	1213	1688	1163	3569	2104	3694	2999	1667	2040	1549
BLZF1	129	237	130	123	301	106	133	329	392	467	347	214	364	298	253	380	198	607	813	268	242	805	487	440	495	388	273	292	639	320	45	315	520	527	274	458	220	282	212	491	284	324	212	372	303	172	291	130	269
BMF	212	448	178	265	313	191	311	478	294	251	168	211	171	240	185	214	162	305	290	168	350	635	304	384	301	218	153	101	236	153	186	177	290	479	233	354	234	305	188	203	212	270	170	225	156	166	146	197	139
BMI1	131	244	174	156	205	155	168	203	175	147	133	252	139	214	97	119	125	214	343	122	294	608	628	346	463	372	145	163	271	184	40	121	390	251	131	178	138	196	125	71	125	163	211	330	151	129	211	292	330
BMP1	46	62	17	19	30	21	53	78	37	24	33	30	74	44	55	48	19	28	91	33	36	43	37	59	58	43	21	29	48	27	34	23	62	47	20	35	23	35	26	27	32	39	10	9	17	12	32	12	26
BMP10	0	0	0	1	0	0	1	0	0	1	0	1	0	0	0	0	1	0	0	0	0	0	0	0	0	1	0	0	0	0	0	0	0	0	0	0	0	0	0	0	0	0	0	0	0	0	0	0	0
BMP15	0	0	0	0	0	0	0	0	0	0	0	0	0	0	0	0	0	0	0	0	0	0	0	0	0	0	0	0	0	0	0	0	0	0	0	0	0	1	0	0	0	0	0	0	0	0	0	0	0
BMP2	0	1	0	0	0	0	4	5	37	12	2	3	3	1	1	1	2	0	0	2	4	3	0	2	2	0	2	1	1	5	0	2	0	0	6	9	0	0	0	0	0	0	0	0	5	3	2	0	3
BMP2K	251	494	248	342	522	266	422	524	329	302	416	255	339	262	303	442	299	316	275	164	691	779	327	517	523	363	573	491	509	407	25	254	427	481	176	321	135	177	249	224	232	204	367	474	406	251	313	338	325
BMP3	0	0	0	1	0	0	0	1	1	1	1	0	1	0	5	7	1	0	9	0	4	4	5	6	2	1	3	2	5	0	0	2	2	3	1	4	0	0	2	0	7	6	2	0	5	0	2	2	0
BMP4	1	1	0	0	0	0	2	1	2	0	0	4	4	3	1	0	1	2	0	2	1	3	0	0	0	0	0	0	1	0	0	1	7	0	0	0	3	3	0	0	0	0	0	0	0	0	0	1	0
BMP5	0	0	0	0	0	0	0	0	0	0	0	0	0	0	0	1	0	0	0	0	1	0	0	0	0	0	1	0	1	0	0	0	0	0	0	0	0	0	0	0	0	0	0	0	0	1	0	0	0
BMP6	92	114	91	128	79	54	73	64	52	35	37	34	43	59	72	58	39	25	46	97	243	81	56	115	53	26	44	71	70	81	30	39	83	214	50	70	46	110	66	40	145	147	27	28	50	44	36	63	33
BMP7	0	0	0	0	0	0	0	0	0	0	1	0	0	0	0	0	0	0	0	0	0	0	0	0	0	0	0	0	0	0	0	0	0	0	0	0	0	0	0	0	0	0	0	0	0	0	0	0	0
BMP8A	2	2	0	1	0	0	4	6	1	1	2	2	3	9	1	8	1	0	2	1	3	2	4	3	1	1	1	1	1	0	0	2	8	1	8	1	4	1	1	0	3	0	2	1	2	0	10	19	4
BMP8B	15	22	7	7	7	13	30	27	23	6	8	12	7	16	3	11	1	5	33	4	21	11	15	10	21	17	7	7	12	9	11	10	17	15	10	10	13	31	1	2	13	13	7	12	12	9	48	56	12
BMPER	0	0	0	3	0	0	0	1	0	0	0	1	0	2	0	0	1	0	1	0	1	0	0	0	0	0	0	1	1	0	0	0	2	0	0	1	0	1	1	0	0	0	0	0	0	0	1	0	0
BMPR1A	24	33	19	17	19	8	17	25	25	40	11	12	25	14	9	19	20	19	32	9	21	41	48	32	53	16	15	12	42	11	1	2	33	25	6	10	9	23	15	6	15	11	11	24	13	3	32	10	20
BMPR1B	0	1	0	2	0	0	1	1	0	3	1	1	0	0	0	0	1	1	0	0	1	0	3	2	3	0	1	0	0	0	0	1	0	2	0	1	1	0	0	1	0	1	3	0	3	2	1	1	0
BMPR2	72	124	64	96	146	62	73	146	85	95	77	77	118	135	64	79	42	134	178	34	74	279	150	180	164	99	80	86	112	74	1	108	142	218	51	107	59	141	56	171	79	78	46	112	60	69	73	89	77
BMS1	159	352	166	220	180	127	169	280	157	158	169	165	195	233	64	157	50	156	265	74	229	333	287	215	221	172	125	95	273	111	40	61	287	250	78	228	87	161	109	97	153	207	141	170	72	88	138	132	105
BMS1P1	21	59	19	11	56	15	24	18	30	31	17	10	57	44	16	21	46	51	51	35	38	48	45	42	70	56	114	95	31	43	8	27	76	44	56	39	30	21	74	53	23	26	41	45	66	24	48	32	40
BMS1P4	109	257	167	207	220	95	132	207	274	188	248	187	311	225	221	244	150	240	402	180	245	395	239	256	272	198	282	310	390	207	101	141	465	293	204	257	194	206	228	151	250	217	183	198	147	74	209	137	187
BMS1P6	2	5	1	1	5	4	5	3	7	1	1	3	3	8	0	8	5	11	6	3	6	6	7	3	6	7	20	10	4	2	1	1	10	2	10	6	18	56	9	14	0	9	10	7	6	4	4	6	6
BMX	16	17	15	14	15	7	14	8	12	5	2	1	4	7	5	11	0	4	3	3	11	12	13	8	10	3	4	14	9	11	8	12	5	3	3	10	5	3	13	2	2	7	11	6	17	6	2	2	12
BNC1	0	0	0	0	1	0	0	0	0	0	1	0	0	0	0	0	0	0	0	0	0	0	0	0	0	0	0	0	0	0	0	0	0	0	0	0	0	0	0	0	0	0	0	0	0	0	0	0	0
BNC2	3	3	4	1	0	1	5	12	10	14	12	4	39	11	1	1	1	1	65	4	8	13	17	14	31	33	0	2	3	2	0	0	6	4	17	19	6	5	3	1	7	11	3	2	6	6	1	13	3
BNIP1	21	48	29	18	27	24	19	42	37	36	35	35	32	27	24	46	17	51	68	19	33	95	52	44	54	21	38	27	43	18	11	19	66	56	17	42	14	29	22	29	21	32	39	68	38	15	48	28	57
BNIP2	156	379	155	232	366	61	154	247	257	355	214	91	252	261	212	446	209	513	422	90	339	814	346	609	491	360	350	380	410	295	5	177	342	400	159	362	273	366	188	414	282	356	166	416	275	121	252	214	342
BNIP3	64	115	49	63	92	45	67	112	132	161	104	97	171	122	114	199	107	175	268	124	137	269	248	161	167	151	97	97	247	169	51	88	235	165	125	157	88	106	122	88	114	163	93	85	64	44	128	123	96
BNIP3L	2277	5035	6052	7959	7992	3509	2715	3638	2815	2143	4466	4003	2883	3166	2566	3235	2625	2096	1691	2353	10495	8159	4007	4661	3748	4016	6987	6530	6440	6558	3144	6000	2608	8484	2374	2221	1488	2471	2394	2738	1962	2058	3050	3722	3097	4205	1833	3544	1813
BNIPL	6	12	12	13	2	5	15	10	13	21	1	9	6	6	4	7	8	5	10	2	7	3	13	10	11	2	3	4	13	4	4	2	13	8	0	8	4	4	5	14	7	10	13	6	14	5	5	2	18
BOC	0	0	0	0	0	0	0	1	0	0	0	0	0	0	0	0	0	0	0	0	0	0	0	0	0	0	0	0	0	0	0	0	0	0	0	0	0	1	0	0	0	0	0	0	0	0	0	0	0
BOD1	11	21	25	15	34	24	20	53	39	45	22	43	34	33	30	45	31	51	86	21	39	97	74	50	73	62	36	28	50	29	6	29	76	38	32	40	21	44	35	26	43	67	26	82	30	25	60	56	62
BOD1L1	556	811	334	454	464	362	530	828	363	298	304	330	283	502	249	364	166	421	647	236	540	905	667	758	561	456	231	301	593	386	75	297	717	599	251	445	241	291	273	330	350	340	267	364	394	230	341	324	366
BOK	3	0	1	1	1	1	2	2	3	2	1	0	2	0	0	1	1	0	0	0	2	0	7	5	8	2	1	4	3	0	1	0	3	3	0	0	1	2	2	0	0	1	0	1	3	10	1	0	12
BOLA1	6	12	19	12	25	17	15	20	3	11	6	20	6	16	7	11	15	11	23	6	23	23	41	14	26	24	15	16	17	8	10	14	24	20	5	10	5	12	10	14	14	9	16	36	8	12	19	52	43
BOLA2B	85	179	87	115	253	114	147	252	250	178	182	234	186	204	236	282	269	364	494	174	287	487	395	191	201	268	225	168	217	205	88	181	359	259	151	213	192	263	135	154	162	227	163	339	169	147	310	287	356
BOLA3	6	11	12	18	52	5	14	18	23	50	16	7	26	23	39	55	28	59	59	7	29	64	32	56	67	45	36	57	48	43	0	12	63	28	29	55	25	30	23	41	26	44	19	30	16	9	41	19	55
BOLL	0	0	0	0	0	0	0	0	0	0	0	0	0	1	0	0	0	0	0	0	2	0	0	0	0	0	0	0	0	0	0	0	0	0	0	1	0	0	1	0	0	0	0	0	0	0	0	0	0
BOP1	90	174	61	86	104	101	59	75	167	134	124	134	95	160	99	140	106	123	271	108	179	224	200	141	106	81	58	48	100	52	78	87	179	203	103	122	49	75	102	66	157	152	139	139	74	101	103	115	200
BORA	9	19	8	10	36	18	25	24	27	40	21	17	41	28	20	33	32	46	52	7	19	55	34	39	60	31	21	19	38	17	0	12	31	23	13	28	18	23	22	25	23	25	15	32	16	14	25	15	21
BPESC1	0	0	0	0	0	0	0	0	0	0	0	0	0	0	0	0	0	0	0	0	0	0	0	0	0	0	0	0	0	0	0	0	0	0	0	0	0	0	0	0	0	0	0	0	0	0	0	0	0
BPGM	186	299	993	1264	694	413	177	186	414	489	596	446	383	264	114	170	267	135	66	75	518	363	227	384	380	360	441	441	542	434	101	572	137	513	161	234	131	153	146	99	101	94	379	404	404	466	138	267	216
BPHL	24	38	15	18	22	19	13	29	32	31	22	16	24	21	41	25	18	45	49	19	38	48	30	40	29	17	15	21	45	16	11	23	42	32	15	23	25	26	17	10	19	28	23	25	16	10	30	38	38
BPI	19	42	46	21	105	52	54	109	76	81	16	8	9	21	24	25	22	80	78	51	103	188	35	36	45	53	20	30	34	36	9	35	40	76	32	52	23	42	23	46	39	36	35	61	35	23	15	28	33
BPIFA1	0	3	0	1	0	0	0	0	0	0	0	0	0	0	0	0	0	0	0	0	0	0	0	0	0	0	0	0	0	0	0	0	0	0	0	0	0	0	2	0	0	0	0	0	0	0	0	0	0
BPIFA2	0	0	0	0	0	0	0	0	0	0	0	0	0	0	0	0	0	0	0	0	0	0	0	0	0	0	0	0	0	0	0	0	0	0	0	0	0	0	0	0	0	0	0	0	0	0	0	0	0
BPIFA3	0	0	0	1	0	0	0	0	0	0	0	0	0	0	0	0	0	0	0	0	0	0	0	0	0	0	0	0	0	0	0	0	0	0	0	0	0	0	0	0	0	0	0	0	0	0	0	0	0
BPIFA4P	0	0	0	0	0	0	0	0	0	0	0	0	0	0	0	0	0	0	0	0	0	0	0	0	0	0	0	1	0	0	0	0	0	0	0	0	0	0	0	0	0	0	0	0	0	0	0	0	0
BPIFB1	0	0	0	0	0	0	1	0	0	0	0	0	0	0	0	0	0	0	0	0	0	0	0	0	0	0	0	0	0	0	0	0	0	0	0	0	0	0	0	0	0	0	0	0	0	0	0	0	0
BPIFB2	1	0	0	2	0	0	0	0	0	0	0	0	0	0	0	0	0	0	0	0	0	0	0	1	0	0	0	0	0	0	0	0	0	0	0	0	0	0	0	0	0	0	0	0	0	0	0	0	0
BPIFB3	3	2	0	9	3	0	0	1	1	13	0	0	0	0	0	0	0	0	0	0	1	1	0	0	1	0	0	0	0	0	0	2	2	0	1	0	0	0	0	0	2	3	1	3	2	0	0	0	0
BPIFB4	0	0	0	0	2	0	1	1	0	0	1	0	0	0	0	0	1	0	0	0	0	0	0	0	0	0	1	0	0	0	0	0	0	0	0	0	0	0	0	0	0	1	0	0	0	0	0	0	0
BPIFB6	0	0	0	0	0	0	0	0	0	0	0	0	0	0	0	0	0	0	0	0	0	0	0	0	0	0	0	1	0	0	0	0	0	0	0	0	0	0	0	0	0	0	0	0	0	0	0	0	0
BPIFC	0	0	0	0	0	0	0	0	0	0	0	0	0	0	0	0	0	0	1	0	0	1	0	0	1	0	0	0	0	0	0	0	1	0	0	0	0	0	0	0	0	0	0	0	0	0	1	1	0
BPNT1	17	56	33	31	42	17	40	71	100	103	71	65	82	118	65	113	54	115	138	43	78	174	99	115	130	78	50	63	116	59	15	71	116	98	71	95	85	89	57	64	77	78	79	81	57	36	66	58	72
BPTF	508	776	486	603	389	415	620	720	466	388	379	512	353	593	261	405	221	368	681	257	791	957	870	750	793	568	268	332	614	373	377	250	947	694	364	505	220	396	355	239	409	414	527	481	398	411	462	698	494
BRAF	246	502	354	387	464	175	308	500	599	704	555	506	590	521	378	550	363	769	818	264	788	1105	744	662	761	555	729	634	807	548	148	294	1089	607	488	608	376	372	448	387	459	543	387	638	468	277	518	381	345
BRAP	151	270	179	194	382	136	244	314	223	223	169	133	222	183	148	228	184	384	336	53	351	715	289	405	471	370	536	547	346	281	8	116	453	370	138	296	134	199	189	193	196	181	190	439	219	99	328	191	297
BRAT1	178	404	201	187	298	187	321	507	446	316	333	219	284	314	262	350	193	281	459	319	508	579	518	594	467	313	263	272	434	393	182	219	465	550	359	321	210	271	287	290	409	492	221	238	233	198	191	225	277
BRCA1	19	25	20	12	29	36	23	32	19	17	18	11	19	32	19	29	10	31	36	9	25	31	46	32	28	26	18	13	21	18	6	6	32	22	24	34	10	19	19	24	12	25	21	34	30	11	23	24	23
BRCA2	3	9	3	8	37	10	11	16	6	7	2	3	4	9	4	8	8	14	21	6	15	44	5	13	9	7	11	11	9	4	0	12	10	22	6	9	7	15	3	21	4	2	6	38	10	13	13	9	21
BRCC3	41	58	41	75	52	50	49	40	10	17	14	39	13	23	13	18	20	27	48	13	41	74	63	27	43	38	23	41	50	17	16	20	60	48	19	28	5	26	7	4	21	11	28	29	18	15	36	17	47
BRD1	569	1024	429	562	492	347	592	767	443	274	376	419	407	465	284	379	175	314	727	285	690	811	767	809	739	472	346	340	572	392	165	322	841	815	312	416	239	418	387	223	508	543	318	300	370	299	326	471	465
BRD2	776	1562	564	785	1094	460	681	1282	1149	916	1075	724	1122	1244	808	1144	586	922	1439	717	1340	1751	1468	1415	1485	975	669	811	1132	889	203	598	1140	1548	656	1101	564	909	677	975	961	1368	741	983	773	563	773	831	726
BRD3	232	411	202	262	261	136	248	300	310	288	319	230	295	415	188	310	96	309	366	234	349	517	367	470	373	260	176	196	340	212	64	162	402	505	265	390	212	295	236	232	319	393	187	210	194	141	210	240	122
BRD4	1157	2214	1654	2028	1131	928	1314	1687	1617	1352	2165	1308	1908	1531	930	1342	536	1043	1705	1745	2104	2349	1304	2136	2058	1161	1152	1377	1928	1394	972	1233	2178	3063	1230	1658	808	1121	1009	1262	1389	1792	892	731	769	675	825	904	520
BRD7	118	191	117	120	205	127	123	182	174	204	118	144	168	186	133	199	130	218	268	70	173	406	295	306	317	227	101	178	235	173	8	129	259	248	95	255	75	166	95	152	135	112	109	212	115	102	195	171	201
BRD7P3	34	28	30	30	26	19	38	30	23	11	16	6	12	10	9	20	16	20	59	9	17	38	32	65	37	24	15	17	34	17	0	10	56	20	7	18	14	14	18	6	17	5	11	24	8	8	30	15	23
BRD8	1	0	0	2	3	1	3	2	2	3	3	2	0	0	5	1	3	2	3	2	4	3	3	3	3	2	2	7	4	2	3	2	10	3	0	1	3	6	6	6	7	1	1	2	1	1	2	1	1
BRD9	141	252	151	169	149	111	276	339	278	293	210	224	217	194	247	220	137	252	447	145	244	291	320	312	322	296	166	167	387	249	171	129	387	265	168	253	163	242	145	154	267	279	163	174	98	82	178	176	236
BRDT	0	0	0	0	0	0	0	0	0	0	0	0	0	1	0	0	0	0	0	0	0	0	0	0	0	0	0	0	0	0	0	0	0	0	0	0	0	0	0	0	0	0	0	0	1	0	0	0	0
BRE	31	27	17	19	34	23	33	37	17	17	19	29	22	24	14	17	7	25	37	19	50	58	33	47	17	10	4	13	23	18	6	12	18	33	13	16	6	18	17	13	24	33	22	20	21	12	20	23	17
BRE-AS1	4	3	2	6	3	8	5	6	1	5	2	0	3	2	5	7	3	1	1	0	10	3	5	0	2	3	1	2	2	1	3	1	1	2	0	4	0	0	2	1	2	1	2	0	0	0	4	3	9
BREA2	0	2	1	1	0	0	0	0	0	1	1	0	0	1	0	0	0	0	0	0	0	1	0	4	0	0	0	0	0	0	5	0	0	2	0	0	0	1	0	0	0	0	0	0	0	0	0	0	0
BRF1	175	238	111	150	144	147	226	301	153	136	106	151	165	153	143	135	122	148	360	134	324	322	458	314	277	155	141	93	320	74	129	103	440	231	67	144	87	175	127	70	154	179	168	152	94	118	143	170	216
BRF2	61	90	59	73	83	80	80	103	91	74	71	87	53	119	66	67	53	96	89	43	91	108	137	92	104	59	51	49	73	48	34	40	103	111	69	102	42	70	84	56	79	73	86	100	60	56	71	86	97
BRI3	667	1400	820	831	2111	1476	1404	2589	1730	1398	1278	1475	953	1890	1706	1979	1118	1742	1350	1433	1694	2822	1365	1658	1399	1239	806	1149	1180	929	838	1403	876	2890	1493	1676	1051	2165	831	2259	1244	1687	1034	2244	1306	1055	680	745	1294
BRI3BP	72	195	44	68	94	61	192	272	229	173	298	190	207	151	337	412	114	154	283	141	237	298	251	300	321	229	185	192	271	258	115	116	304	278	298	406	199	177	172	167	347	386	75	86	98	37	161	169	132
BRICD5	64	133	71	92	52	21	64	71	86	110	62	51	72	65	95	116	61	47	129	53	100	79	95	84	106	60	46	51	112	69	67	46	141	88	55	77	65	41	82	43	79	78	54	53	55	40	49	69	88
BRIP1	7	6	8	3	14	2	3	7	3	8	11	1	7	2	4	8	8	16	18	0	14	20	16	14	21	7	6	7	7	5	2	4	20	8	5	4	5	3	9	4	4	2	8	15	7	3	11	16	7
BRIX1	45	90	40	44	102	33	60	91	152	125	102	65	120	30	134	171	119	295	294	62	116	231	215	107	158	132	114	99	183	99	6	47	240	89	91	140	76	115	100	84	86	143	60	153	70	33	129	27	105
BRK1	400	791	624	529	1162	535	649	845	1262	968	725	962	798	1153	1085	1144	951	1385	1564	725	1559	2499	2081	1324	1538	1288	983	908	1427	1104	305	750	1629	1321	960	1056	675	966	763	645	876	1066	963	1527	908	655	1037	1163	1404
BRMS1	241	395	250	236	355	261	283	439	223	125	159	225	164	314	169	222	162	225	304	144	275	350	282	258	289	206	141	184	249	163	93	144	256	348	164	239	147	237	152	185	176	205	188	244	185	190	177	269	225
BRMS1L	4	10	11	7	24	6	7	10	8	6	6	7	4	11	7	12	4	12	22	0	14	25	13	14	15	10	12	16	10	9	1	2	13	14	3	15	4	8	6	6	9	13	5	9	7	9	5	4	24
BROX	29	78	47	41	73	30	42	65	100	68	75	39	68	63	67	82	31	64	113	29	73	193	82	99	90	68	38	72	72	41	0	52	51	100	40	109	35	65	42	89	72	82	43	68	55	28	49	42	36
BRPF1	76	113	74	77	76	53	84	77	48	38	43	68	64	36	39	53	30	22	70	48	119	121	91	74	85	49	25	43	55	46	16	24	79	97	51	63	27	30	28	27	35	41	73	68	29	56	37	73	51
BRPF3	226	378	238	234	231	170	236	358	314	248	261	306	235	228	223	288	129	186	379	147	425	403	483	367	415	252	172	161	401	219	89	154	349	342	148	260	110	177	185	130	295	284	272	237	194	149	218	207	249
BRS3	1	0	1	0	0	0	0	0	0	0	0	0	0	0	0	0	0	1	0	0	1	0	0	0	0	0	0	0	0	0	0	0	0	0	1	0	0	0	0	0	1	0	0	0	0	0	0	0	0
BRSK1	1	13	17	14	13	5	9	7	11	9	5	5	7	8	5	9	6	10	22	9	5	13	25	28	10	7	0	9	30	10	11	3	28	16	12	11	8	5	9	3	14	18	11	11	16	5	9	8	14
BRSK2	3	0	2	0	0	0	0	0	2	0	1	0	1	1	0	0	0	1	3	0	3	3	1	1	1	0	0	0	5	1	0	0	2	2	0	1	2	0	0	0	2	0	0	0	0	1	0	0	0
BRWD1	521	1059	537	636	615	334	621	921	1036	1300	729	546	1054	813	625	892	508	1149	1869	565	844	1317	1381	1159	1239	1022	533	506	1667	665	455	353	1928	935	758	1052	669	673	671	591	794	888	611	602	576	228	774	440	580
BRWD3	264	467	202	245	218	196	234	298	198	149	163	229	149	249	144	189	95	158	246	137	285	506	318	340	334	217	131	195	284	148	35	189	267	378	153	233	99	185	108	188	139	172	144	185	150	169	119	192	190
BSCL2	69	149	79	94	84	74	123	101	63	51	81	92	75	88	48	84	42	56	101	39	131	122	135	81	97	70	41	54	95	47	52	63	92	158	59	89	44	94	73	77	68	90	92	75	70	68	93	123	73
BSDC1	313	558	331	399	450	339	377	541	442	408	415	541	303	549	387	429	235	380	514	234	565	651	698	502	595	408	319	330	443	285	81	255	501	621	293	443	221	366	313	298	441	504	462	566	398	348	415	502	527
BSG	3551	6152	13098	12762	8915	2927	6110	6320	6649	5562	11903	8735	5744	3866	1849	2541	4592	2584	3012	6240	12658	7180	4973	9738	5915	4152	8721	8614	7217	7691	7118	10809	4591	16291	5017	4055	1248	1518	3247	2159	4524	3695	7605	4140	6491	6327	3859	4645	3100
BSN	0	1	0	0	0	0	0	1	0	0	0	0	0	1	0	0	0	0	0	0	0	0	0	0	0	0	0	0	0	0	0	0	0	0	0	0	0	2	0	1	0	0	0	0	0	0	0	0	0
BSND	0	1	0	0	0	0	0	1	0	0	0	0	0	1	0	0	0	1	1	0	0	0	0	0	0	0	0	0	1	0	0	0	0	1	0	0	0	0	0	0	0	0	0	0	0	0	0	1	0
BSPH1	0	0	0	0	0	0	0	0	0	1	0	0	0	0	0	0	0	0	0	0	0	0	0	0	0	0	0	0	0	0	0	0	0	0	0	0	0	0	0	0	0	0	0	0	0	0	0	0	0
BSPRY	6	4	4	2	2	4	0	7	4	0	7	3	5	6	7	1	4	8	10	2	6	12	9	6	5	1	2	4	7	2	0	1	18	9	2	2	0	3	6	2	5	3	3	7	9	5	11	8	5
BST1	136	159	132	119	301	280	243	307	210	171	65	132	85	180	143	234	146	211	119	79	291	422	305	202	170	174	113	128	197	117	22	194	115	238	119	156	88	152	81	113	88	117	234	313	233	205	133	182	432
BST2	856	1909	1256	1129	9549	3559	1803	4628	2044	1524	1991	5470	1813	5929	2112	2361	1849	8125	5445	7306	1929	11166	2594	2032	2493	3885	1438	4604	2769	1839	1083	10428	2068	13988	2242	2813	1839	8539	1493	9221	1732	2237	1480	5532	1556	4137	1192	1160	2033
BSX	0	0	0	0	0	0	2	0	0	0	0	0	0	0	0	0	0	0	0	0	0	0	0	0	0	0	0	0	0	0	0	0	0	0	0	0	0	0	0	0	0	0	0	0	0	0	0	0	0
BTAF1	462	851	388	503	448	269	399	675	563	515	454	356	535	460	326	504	415	644	1245	271	495	1024	956	879	734	605	387	445	1089	507	91	402	1031	669	286	588	320	393	457	374	484	450	314	411	385	195	519	303	569
BTBD1	238	476	257	321	432	279	321	684	627	596	419	445	462	677	416	607	382	686	1025	536	619	1158	613	652	731	517	393	459	715	535	144	388	665	706	454	670	346	579	353	440	419	647	355	507	310	201	388	372	378
BTBD10	14	35	17	20	55	12	24	44	35	48	29	11	40	28	21	32	26	81	75	11	19	117	24	68	65	42	42	62	45	33	1	13	61	37	23	42	35	49	31	50	20	23	30	73	22	16	37	23	45
BTBD11	42	81	70	95	58	46	66	46	27	38	31	62	34	111	27	36	21	27	71	19	79	80	91	51	58	24	15	39	64	18	15	36	74	86	32	36	11	27	43	28	39	56	50	61	26	32	38	64	53
BTBD16	0	0	0	0	0	0	0	0	0	0	0	0	0	0	0	0	0	0	0	0	0	0	0	0	0	0	0	0	0	0	0	0	0	0	0	0	0	0	0	0	0	0	0	0	0	0	0	0	0
BTBD17	0	1	0	1	0	1	0	4	1	2	1	4	4	0	1	1	1	1	0	0	1	1	6	9	1	0	0	0	0	0	0	1	1	0	0	0	0	0	2	0	0	3	0	0	0	0	2	3	1
BTBD18	0	1	0	0	0	0	0	0	0	1	1	0	0	0	0	0	0	0	0	0	0	1	0	0	0	0	0	0	0	1	0	1	1	0	0	0	0	0	0	0	0	0	1	0	0	0	0	0	3
BTBD19	2	6	1	3	4	7	8	10	8	7	3	6	4	3	2	6	2	1	4	0	9	4	1	8	1	4	2	6	4	2	3	5	7	13	2	11	2	3	5	6	4	6	5	6	3	2	0	2	7
BTBD2	433	990	486	629	656	477	819	973	706	728	530	585	699	746	723	774	402	629	1014	609	1399	1497	1175	1184	1136	898	689	710	1068	784	532	619	1247	1481	598	809	555	815	661	334	926	965	600	888	460	431	683	938	962
BTBD3	19	53	25	36	46	22	22	34	19	19	15	28	29	69	35	37	18	27	81	24	38	80	39	45	28	31	15	40	55	26	4	62	55	80	18	36	29	40	27	68	40	42	23	50	29	30	40	38	43
BTBD6	175	281	180	268	289	173	328	405	369	328	281	230	263	369	336	332	302	392	576	241	406	430	697	633	539	450	276	236	454	292	195	208	652	475	210	357	258	369	309	193	413	406	242	237	217	148	346	315	505
BTBD7	127	233	107	157	131	113	176	184	133	119	112	138	103	162	79	147	39	122	193	42	178	256	230	211	209	131	62	105	212	97	41	71	251	213	103	164	85	123	113	70	127	113	122	133	93	73	134	160	163
BTBD8	10	7	5	5	6	1	8	9	4	17	3	5	15	6	3	4	4	20	18	3	8	18	15	19	13	5	10	9	21	13	1	3	30	9	5	14	11	9	4	7	12	7	6	5	4	4	9	4	10
BTBD9	619	909	571	545	650	345	561	934	711	807	558	538	565	835	408	593	353	912	1702	499	722	1317	1292	1451	1271	993	532	535	1352	740	398	513	1373	942	513	734	520	629	585	480	615	669	532	590	593	359	534	432	522
BTC	0	0	0	0	0	0	0	0	0	0	0	0	0	0	0	0	0	0	0	0	0	0	0	0	0	0	0	0	0	0	0	0	0	0	0	0	0	0	0	0	0	0	0	0	0	0	0	0	0
BTD	114	213	86	118	142	93	136	206	182	188	204	177	178	197	186	177	122	179	324	152	196	338	311	270	272	223	157	158	268	140	60	85	337	239	148	257	95	138	109	110	143	182	158	162	130	100	138	139	144
BTF3	387	940	907	660	1502	246	543	849	1055	806	1295	392	1450	562	931	1182	822	1462	1359	244	1434	2821	1017	1470	1775	1356	2582	3883	1484	1303	17	435	1615	1225	608	1208	896	742	1108	715	871	833	615	860	749	266	964	627	939
BTF3L4	38	65	53	51	78	30	31	75	61	50	41	27	59	47	37	82	74	145	110	13	85	259	71	104	146	91	67	106	94	71	0	24	81	88	33	70	53	51	65	63	69	68	43	104	60	21	58	58	103
BTF3P11	2	1	1	9	3	1	3	3	4	16	0	0	0	0	3	1	2	0	2	1	3	1	0	2	1	1	1	1	3	1	2	3	3	1	0	1	0	1	1	0	3	3	0	1	1	0	2	3	0
BTG1	3434	5543	3130	3151	5035	2414	3074	5442	6009	5076	6129	3409	5760	5454	5878	6898	3238	5489	8194	4250	7547	9529	8824	8452	8101	4747	3938	4284	6561	5467	876	3091	7871	7421	5899	7254	4704	5303	5524	3697	7732	8472	3884	4154	3583	1942	2036	1946	4270
BTG2	2014	3587	1355	1615	3095	2068	3002	4358	1723	1028	1037	1187	1425	2046	1325	1899	732	1349	1616	915	2429	3175	1796	2447	2212	1612	1126	1955	1657	1561	893	1632	2416	3848	1172	1372	1034	1620	1533	1597	1557	1700	1030	1288	1438	1025	1339	1354	1780
BTG3	5	12	5	3	4	0	10	5	7	12	13	4	9	9	10	12	3	16	18	4	13	27	8	8	25	17	7	5	6	12	0	0	5	11	12	12	4	6	4	14	10	5	12	24	7	5	7	6	11
BTG4	0	0	0	0	0	0	0	0	0	2	0	0	0	0	0	0	0	0	0	0	0	0	0	0	1	0	0	0	0	0	0	0	0	0	0	0	0	0	0	1	0	0	1	0	1	0	0	0	0
BTK	201	363	266	239	532	307	325	414	240	197	268	383	135	337	292	419	128	279	337	167	348	611	362	267	288	215	194	237	280	188	46	247	330	402	213	379	122	299	172	271	267	272	166	271	221	178	232	252	231
BTLA	45	106	59	78	117	42	84	108	104	119	50	56	94	73	83	167	99	167	192	22	186	374	226	145	160	84	109	78	183	99	4	64	227	106	29	110	62	54	112	67	89	79	103	218	116	55	176	102	197
BTN1A1	0	0	0	0	1	0	1	0	7	0	0	1	3	1	0	1	1	0	5	0	1	3	0	6	1	1	0	1	1	0	0	0	2	0	5	1	0	1	0	2	2	1	3	2	1	0	1	4	3
BTN2A1	710	1001	557	640	1626	909	1004	1722	1327	1022	865	1056	943	1381	963	1273	715	1480	1662	856	1023	2084	1534	1674	1258	1053	504	707	1115	730	452	1250	1452	1714	1181	1366	650	986	657	1260	882	987	703	935	863	712	685	641	777
BTN2A2	77	174	84	98	223	180	110	192	183	149	105	116	114	159	161	214	141	276	296	126	194	336	240	140	151	163	65	143	128	121	144	138	264	263	135	203	92	160	86	158	140	182	135	146	123	87	138	97	118
BTN2A3P	16	15	20	15	30	11	11	12	6	7	3	4	8	18	4	11	3	20	17	11	12	32	15	17	10	9	3	16	14	10	0	15	15	20	11	14	10	12	8	10	12	6	11	18	14	9	10	8	11
BTN3A1	156	256	176	112	411	215	167	275	301	222	285	149	307	245	186	255	190	430	424	53	288	811	323	390	476	311	183	261	376	250	14	115	328	371	122	350	189	212	161	258	199	197	227	319	229	139	227	159	251
BTN3A2	742	1458	434	384	1321	704	780	1314	921	402	1077	981	1021	1404	704	845	395	765	1556	755	967	1661	1073	1227	1485	936	520	701	941	604	550	893	1677	2249	789	997	589	1053	699	795	936	1247	518	542	492	366	369	415	502
BTN3A3	114	221	95	122	236	108	69	191	293	216	245	127	298	196	154	199	143	270	358	204	223	504	372	364	414	181	179	219	289	136	31	214	309	402	89	316	117	204	99	235	243	228	164	189	169	111	143	81	132
BTNL2	0	0	0	0	0	0	0	0	0	0	0	0	0	0	0	0	0	0	0	1	0	0	0	0	0	0	0	0	0	0	0	0	1	0	0	0	0	0	0	0	0	0	0	1	1	0	0	0	0
BTNL3	0	0	0	0	0	0	0	0	0	0	0	0	0	0	0	0	0	0	0	0	0	0	0	0	0	0	0	0	0	0	0	0	0	0	2	0	0	0	0	0	0	0	0	0	0	0	0	0	0
BTNL8	0	1	0	0	0	0	3	1	0	2	2	0	0	1	0	0	0	0	1	0	1	2	0	1	0	0	0	0	0	0	0	0	0	0	0	0	0	0	0	0	0	1	0	0	3	0	1	0	1
BTNL9	0	1	0	0	0	0	0	1	0	0	0	0	0	1	0	0	0	0	0	0	1	0	0	0	0	0	1	0	0	0	0	0	0	0	0	0	0	0	0	1	0	0	2	1	0	2	1	0	0
BTRC	76	113	65	86	96	48	85	115	82	82	68	35	89	82	65	98	41	80	127	30	102	145	111	121	170	95	68	80	133	70	15	47	153	98	52	96	48	64	76	52	82	81	63	102	67	42	94	92	73
BUB1	9	24	14	21	28	10	8	10	9	21	10	8	30	8	23	58	23	21	38	4	27	68	7	12	26	31	77	75	23	16	1	12	30	23	29	24	27	19	16	24	39	28	30	51	26	8	66	36	29
BUB1B	17	14	15	6	14	13	17	14	8	14	22	14	23	21	31	43	17	21	43	15	35	29	32	18	20	26	46	22	19	20	4	10	25	25	37	35	22	20	19	19	26	21	21	20	17	15	48	33	23
BUB3	453	739	420	550	578	413	627	816	734	693	462	648	544	821	490	703	419	768	1307	305	697	1229	1360	817	992	683	414	409	997	403	126	314	1135	839	467	684	305	578	516	373	586	613	743	851	423	337	726	640	785
BUD13	52	82	54	62	99	55	88	129	72	49	44	44	49	79	37	74	41	77	76	19	103	150	123	94	108	83	80	99	69	53	4	29	97	97	57	82	47	66	68	53	51	68	43	105	54	34	66	69	61
BUD31	60	121	94	85	154	74	69	143	185	134	131	105	144	142	158	187	96	256	283	42	99	393	161	257	255	190	124	157	220	123	7	83	168	198	117	266	99	162	140	163	149	137	90	215	131	92	176	102	160
BVES	0	0	0	0	0	0	1	0	0	0	0	0	0	0	3	0	0	1	1	0	0	1	0	2	1	1	0	1	0	0	0	1	0	1	2	0	1	0	2	0	1	2	0	0	0	0	2	0	2
BVES-AS1	0	0	1	0	0	0	1	0	0	0	0	0	0	0	0	0	0	0	0	0	1	1	0	0	0	0	0	0	0	0	0	0	0	0	0	0	0	0	0	0	0	0	0	0	0	0	0	0	1
BYSL	26	49	38	15	48	37	40	62	41	36	29	49	34	63	19	31	17	30	101	27	46	101	63	43	56	40	36	38	51	29	16	22	56	53	44	49	19	47	21	22	32	41	44	45	46	30	36	33	35
BZRAP1	104	93	81	89	41	47	94	151	213	160	152	71	163	140	152	94	61	66	348	67	92	95	224	231	175	98	52	39	96	73	49	30	222	88	124	136	54	73	75	24	90	91	68	45	49	51	79	94	87
BZRAP1-AS1	27	81	38	43	41	43	27	66	43	43	69	48	42	45	37	41	24	33	107	28	51	90	78	78	49	41	19	18	82	39	26	22	79	84	42	75	22	50	25	8	65	63	42	43	39	34	33	36	56
BZW1	827	1501	785	852	1507	917	1081	1666	1359	1178	951	1325	1131	1868	1000	1355	779	1614	2221	786	1644	2918	2049	1728	1667	1514	795	923	1524	942	353	905	1790	1694	1167	1738	945	1487	1084	1078	1095	1470	1072	1584	887	750	1288	1108	1199
BZW2	85	233	137	156	273	105	167	269	279	231	183	181	254	305	288	307	185	270	390	178	291	475	348	219	242	266	177	191	273	192	67	183	384	322	286	319	175	248	293	246	272	367	225	286	177	126	218	215	251
C10orf10	0	11	4	5	0	2	2	4	2	1	7	1	1	2	2	2	1	1	2	0	3	4	4	1	2	0	0	1	1	2	7	3	5	11	0	1	1	4	1	0	4	3	1	1	2	0	2	1	2
C10orf105	2	0	1	0	4	3	5	4	3	4	1	3	0	1	1	2	3	2	2	3	3	1	3	4	1	4	0	0	2	6	2	0	2	1	2	0	2	2	0	0	2	3	1	10	1	1	2	1	1
C10orf107	0	0	0	0	0	0	0	0	0	1	0	0	0	0	0	0	0	0	0	0	1	0	0	0	0	0	0	0	0	0	0	0	0	0	1	0	0	0	0	0	0	0	0	0	0	0	0	0	1
C10orf108	0	1	0	0	0	0	0	0	0	0	0	0	0	0	0	0	0	0	0	0	0	2	1	0	0	0	0	0	0	0	0	0	0	0	0	0	0	0	0	0	0	0	0	0	0	1	0	0	0
C10orf11	57	79	51	76	80	53	63	129	63	59	76	58	45	51	49	64	58	86	93	37	50	112	48	47	55	75	50	80	88	57	29	61	64	93	66	133	59	54	36	51	59	55	12	64	35	27	32	31	64
C10orf111	0	0	0	0	1	0	1	0	0	3	0	1	0	0	0	0	0	0	1	1	0	0	0	0	3	0	0	0	2	2	0	0	0	2	0	0	0	0	0	1	0	0	0	0	0	0	0	0	3
C10orf113	0	0	0	0	0	0	0	0	0	0	1	0	0	0	0	0	0	0	0	0	0	0	0	0	0	0	0	0	0	0	0	1	0	0	0	0	0	0	0	0	0	0	0	0	0	0	0	0	1
C10orf116	1	12	0	2	1	0	0	0	0	0	0	1	0	0	0	0	9	0	0	0	0	1	0	1	5	7	3	0	0	0	0	0	2	3	0	0	2	3	0	1	0	0	2	0	0	2	0	2	1
C10orf118	262	484	242	254	409	242	357	551	384	434	210	265	348	483	144	351	219	454	760	219	434	874	797	736	608	584	293	323	645	376	143	234	823	437	295	440	287	306	309	344	296	388	275	410	256	181	418	315	278
C10orf12	286	570	288	356	307	246	428	582	354	425	268	321	307	440	193	317	171	424	672	253	459	727	506	579	559	412	215	203	565	327	322	294	702	483	344	422	212	301	259	291	337	326	296	361	294	241	285	272	266
C10orf120	0	0	0	0	0	0	0	1	0	0	0	0	0	0	0	0	0	0	0	0	0	0	0	0	0	0	0	0	0	0	0	0	0	0	0	0	0	0	0	0	0	0	0	0	0	0	0	0	0
C10orf128	204	297	206	244	390	222	277	401	398	221	923	1282	184	293	473	685	463	732	588	257	944	1213	421	253	645	657	485	372	429	242	208	102	405	422	295	613	247	316	115	159	455	616	313	407	471	335	297	414	670
C10orf129	0	0	0	0	0	0	0	0	0	0	0	0	0	0	0	1	0	0	1	0	0	0	0	0	0	0	0	0	0	0	0	0	0	0	0	0	0	0	0	0	0	0	0	0	0	0	0	0	0
C10orf131	8	22	6	10	12	16	8	16	4	13	2	8	3	2	0	21	7	29	11	0	7	39	2	17	6	6	10	11	21	8	0	1	10	12	3	11	6	4	5	11	6	9	9	28	8	12	14	5	11
C10orf137	160	257	242	290	305	236	346	403	225	234	153	220	262	411	196	242	115	198	372	127	303	538	554	458	462	394	250	189	486	239	161	220	578	397	187	289	188	232	274	205	157	174	305	356	257	166	300	257	303
C10orf2	61	128	59	67	62	35	62	104	68	70	85	55	70	99	66	80	28	96	129	60	108	128	133	107	123	96	65	51	127	57	61	73	155	164	66	85	57	67	83	59	82	101	70	53	45	28	43	47	48
C10orf25	2	5	2	9	6	2	2	3	0	2	3	2	3	3	1	10	0	1	5	2	2	3	5	2	2	0	0	2	2	2	0	2	4	1	1	2	1	2	2	0	1	2	6	8	0	0	4	4	3
C10orf32	122	242	185	175	272	196	186	354	335	204	211	311	218	293	229	310	254	354	514	221	351	801	598	393	397	306	203	186	470	298	48	147	383	366	194	258	148	240	151	162	180	280	260	456	214	161	296	269	485
C10orf35	10	19	7	9	13	14	12	14	11	7	3	10	3	18	1	4	7	8	10	2	22	21	14	8	9	3	3	11	12	3	8	1	9	11	0	4	1	4	6	0	4	5	6	8	5	5	4	7	19
C10orf40	0	0	0	0	0	0	0	0	0	0	0	1	0	0	0	0	0	0	0	0	0	0	0	0	0	0	0	0	0	0	0	0	0	0	0	0	0	0	0	0	0	0	0	0	0	0	0	0	0
C10orf47	10	45	22	24	38	18	32	44	24	29	39	13	30	29	22	28	12	18	28	40	57	45	21	52	89	62	12	38	24	29	29	28	34	68	21	28	15	45	42	47	45	64	12	21	10	15	10	16	14
C10orf53	0	0	0	0	0	0	0	0	0	0	0	0	0	0	0	0	0	0	1	0	0	0	0	0	0	0	0	0	0	0	0	0	0	0	0	0	0	0	0	0	0	0	0	0	0	0	0	0	0
C10orf54	4592	6216	3131	4684	5680	4993	6267	6553	2972	2025	1821	4616	1478	4711	1639	2367	1082	2510	2365	1770	5711	6070	3604	4406	3589	3177	1675	2449	2736	2410	1246	3104	3368	7166	2446	2535	1579	3953	2455	2936	2388	2431	3069	5266	3546	5116	2603	4411	4966
C10orf55	2	4	5	8	0	0	0	0	0	7	2	2	0	0	1	0	0	1	0	0	0	0	0	4	1	0	1	0	2	1	0	1	1	0	1	2	1	0	2	1	0	1	1	0	1	1	0	0	1
C10orf57	48	141	75	118	96	77	132	216	57	50	106	94	109	115	46	82	64	124	106	38	78	134	206	73	74	91	60	34	80	77	48	46	194	118	53	123	55	54	51	52	97	115	83	63	47	33	55	53	89
C10orf62	2	9	2	15	4	2	1	0	1	31	0	0	2	0	1	0	2	0	1	1	3	2	0	2	0	0	0	2	0	0	0	0	4	1	2	1	0	0	3	0	3	5	1	0	0	2	0	1	0
C10orf67	0	0	0	1	0	0	0	0	1	1	1	0	1	0	0	0	2	1	0	0	0	0	0	1	0	0	0	1	0	1	0	0	0	2	0	0	0	0	0	0	0	1	0	0	0	0	0	0	0
C10orf68	0	0	1	0	0	0	0	0	0	0	1	0	0	0	0	1	0	2	0	0	2	0	0	0	1	1	1	0	0	0	0	0	0	0	0	0	0	0	0	0	0	0	0	0	0	0	0	1	0
C10orf71	0	0	0	0	0	0	0	0	0	0	0	0	0	0	0	0	0	1	0	0	0	0	0	0	0	0	0	0	2	0	0	0	0	0	0	0	0	0	0	0	0	0	0	0	0	0	0	0	0
C10orf76	85	125	125	137	143	70	119	134	72	99	38	67	73	89	46	82	55	103	180	22	86	256	138	161	198	151	94	75	140	61	3	53	135	155	28	103	52	105	76	63	79	41	93	196	75	95	99	91	191
C10orf82	2	0	0	3	0	0	0	0	0	0	0	2	0	0	0	0	0	0	0	0	0	0	0	0	0	0	0	0	2	0	0	0	0	0	0	0	0	0	0	0	0	0	0	0	0	0	0	0	0
C10orf88	12	46	30	20	47	16	26	32	39	18	33	20	39	24	34	48	25	63	77	8	36	99	45	67	62	54	24	52	60	28	0	14	64	52	17	45	25	22	47	36	44	44	20	41	22	16	36	22	43
C10orf90	0	1	0	0	0	0	0	0	0	1	0	0	0	0	0	0	0	0	0	0	0	0	0	0	0	0	0	0	0	0	0	0	0	0	0	0	0	0	0	0	0	0	1	1	0	0	0	0	0
C10orf91	0	0	1	3	0	1	0	1	0	1	1	0	1	3	0	0	0	1	2	0	2	1	2	0	0	0	2	0	0	0	0	0	2	2	0	1	0	0	0	0	2	1	1	1	0	0	0	0	0
C10orf95	9	8	6	7	4	4	7	4	5	10	0	6	4	8	3	7	3	6	10	3	15	12	9	14	6	4	4	3	11	7	2	2	8	11	4	3	2	6	6	3	10	1	5	11	1	9	2	2	15
C10orf99	0	1	0	0	0	0	0	0	0	0	0	0	0	0	0	1	0	0	0	1	0	0	0	0	0	2	0	0	1	1	0	0	0	0	0	0	0	0	0	0	0	3	0	0	0	0	0	0	0
C11orf1	5	13	9	10	6	1	17	8	5	3	10	12	10	12	9	13	5	13	18	1	18	21	40	3	16	9	8	10	22	11	1	3	38	15	6	15	1	9	9	6	7	7	11	14	10	7	27	18	33
C11orf10	209	337	247	219	435	286	415	497	307	199	247	441	248	390	339	369	334	487	623	192	511	847	938	336	492	518	370	411	411	236	158	271	619	520	286	365	203	349	318	193	320	345	473	685	396	324	695	669	771
C11orf16	0	0	0	0	0	0	0	0	0	0	0	0	0	0	0	0	0	0	1	0	0	0	0	2	0	0	0	1	0	0	0	0	0	0	0	0	0	0	0	0	0	0	0	0	0	0	0	0	1
C11orf20	0	0	0	0	0	0	0	1	1	0	0	0	0	0	0	1	0	0	0	0	0	0	0	0	0	0	0	0	0	1	0	0	1	0	0	0	0	0	0	0	0	0	0	0	1	1	0	1	3
C11orf21	1182	1970	1172	1396	1861	1159	1321	2253	2013	1642	1643	1438	1665	1694	1874	1872	1265	1885	3814	1186	2124	3396	3193	3538	2418	1813	1330	1285	3187	1755	1363	1026	3085	2358	1169	1905	1440	1785	1205	1220	1726	1871	1488	1674	879	830	958	807	1873
C11orf24	72	140	66	82	146	52	103	123	100	82	95	127	96	143	115	143	73	108	155	54	158	208	180	133	169	93	65	62	121	73	23	84	174	190	78	118	54	131	96	84	102	108	100	165	68	101	166	176	139
C11orf30	158	364	152	189	266	122	202	322	342	289	355	206	393	398	286	402	122	342	450	253	331	381	370	418	412	318	190	213	415	298	172	173	438	393	296	467	232	248	212	254	366	329	153	163	141	121	168	174	115
C11orf31	277	478	333	371	739	618	593	835	393	362	229	759	238	559	393	546	583	704	790	304	677	1222	1036	512	577	663	445	349	680	370	301	404	887	737	280	383	276	428	368	268	268	353	640	1195	391	385	601	729	1326
C11orf34	0	0	0	0	0	0	0	0	1	0	0	0	0	0	0	0	0	0	0	0	0	0	0	0	0	1	4	0	0	0	0	0	0	0	0	0	0	0	0	0	0	0	0	0	0	0	0	0	0
C11orf35	50	92	36	57	31	25	45	57	63	37	33	29	45	52	46	56	29	33	80	31	95	118	66	78	78	68	28	44	56	50	45	28	97	75	22	36	27	42	96	78	40	61	32	55	26	25	42	60	55
C11orf40	0	0	0	0	0	0	0	0	0	0	0	0	0	0	0	0	0	0	0	0	1	0	0	0	0	0	0	0	0	0	0	0	0	0	0	0	0	0	0	0	0	0	0	0	0	1	0	0	0
C11orf42	1	0	1	2	2	0	1	0	0	0	0	0	1	0	0	0	0	0	2	0	0	1	0	1	0	2	0	0	0	0	0	1	1	0	0	0	0	0	0	0	1	2	0	3	1	0	1	0	0
C11orf45	0	0	0	0	0	0	4	0	0	0	0	0	0	0	0	0	0	0	1	1	1	0	0	0	0	0	0	0	0	0	1	0	0	0	0	0	0	0	0	0	0	0	0	0	0	0	0	0	0
C11orf48	78	154	58	93	51	20	72	87	72	77	66	46	71	103	54	68	43	71	207	42	124	154	197	196	197	130	68	41	133	54	26	54	253	113	46	60	56	66	69	28	80	67	111	126	61	59	78	89	154
C11orf49	57	113	81	64	81	35	68	89	147	155	149	89	187	128	148	118	99	108	212	85	119	174	152	156	163	128	71	84	150	138	49	65	201	156	132	163	87	115	106	71	127	192	83	63	70	38	88	75	74
C11orf52	0	0	0	0	1	0	0	0	0	0	0	0	0	0	1	0	0	0	0	0	0	0	0	0	1	0	0	0	0	0	0	1	0	0	0	0	0	0	0	0	0	1	0	0	0	0	0	0	1
C11orf53	0	0	0	0	0	0	0	0	0	0	0	0	0	0	0	0	0	0	0	0	0	0	0	0	0	0	0	0	0	0	0	0	0	0	0	0	0	0	0	0	2	1	0	0	0	0	0	0	0
C11orf54	54	96	64	76	112	51	74	143	114	102	73	34	81	94	70	87	71	140	147	45	131	282	155	154	142	112	84	89	141	97	8	45	134	131	87	173	91	82	77	102	63	93	64	147	100	34	107	62	141
C11orf57	40	76	49	48	69	32	63	97	68	75	48	53	75	56	28	79	69	127	133	17	68	200	140	94	98	101	79	61	119	57	2	32	141	95	45	48	50	52	59	68	41	48	70	120	78	31	109	62	117
C11orf58	703	1483	1081	985	1706	862	1103	1695	1650	1482	1417	1404	1530	1590	1493	1642	1248	2716	3437	1262	2047	4124	2627	1859	2292	2366	1732	1951	2371	1514	510	1504	2742	2219	1527	1774	1230	1727	1349	1418	1328	1912	1312	2489	1138	821	1889	1589	1877
C11orf63	4	6	7	3	8	5	4	4	9	7	11	4	8	8	3	12	5	9	13	2	13	19	15	34	20	7	7	8	12	7	1	0	10	10	2	6	3	10	7	4	8	6	5	7	12	4	9	4	10
C11orf65	3	1	1	1	0	0	0	1	0	1	0	0	1	1	0	1	2	0	1	0	2	2	0	0	1	0	3	3	0	0	0	0	2	1	0	4	0	1	1	0	1	0	0	0	3	1	0	1	0
C11orf70	0	0	0	0	0	0	0	2	0	0	0	0	0	0	0	0	0	0	0	0	0	0	0	0	0	0	0	1	0	0	0	0	0	0	0	0	0	0	0	0	0	0	0	0	0	0	0	0	0
C11orf73	31	60	38	43	82	26	41	65	92	100	75	23	102	41	90	120	94	147	173	30	63	187	116	126	137	93	88	85	124	63	2	27	109	59	47	102	58	76	66	63	72	71	48	101	59	21	104	45	103
C11orf74	0	1	3	1	1	0	4	2	2	1	1	0	1	0	0	0	2	6	4	2	0	2	1	3	1	1	1	4	4	0	0	0	7	1	0	1	1	0	2	0	0	0	0	3	0	0	2	2	1
C11orf75	77	134	85	82	253	123	91	261	206	133	117	172	75	265	145	145	185	311	293	185	135	516	159	90	135	121	98	131	177	99	18	208	115	402	120	206	114	324	87	287	97	90	150	244	131	170	82	85	112
C11orf80	4	27	11	14	38	8	23	11	25	27	26	9	27	33	37	41	18	26	30	4	40	70	18	47	40	34	38	41	50	29	0	15	53	38	16	29	28	10	24	11	25	17	32	31	28	6	54	33	34
C11orf82	7	4	5	11	11	5	8	14	6	5	2	2	3	9	8	17	3	18	15	0	5	24	5	4	11	8	4	7	16	4	0	5	6	25	5	10	7	16	0	6	6	3	6	9	8	4	8	16	8
C11orf83	67	69	65	63	92	51	68	99	120	85	66	74	68	101	83	71	90	75	170	35	73	149	178	93	140	102	47	56	72	48	29	36	116	130	64	79	50	51	54	51	59	86	89	88	78	42	87	84	109
C11orf84	40	75	54	65	53	49	82	96	69	25	42	42	40	50	47	79	20	34	87	42	107	100	115	107	123	85	53	44	88	44	52	50	104	88	37	60	38	65	45	26	69	69	35	43	48	28	63	48	67
C11orf85	2	7	2	0	0	1	2	4	2	8	0	0	4	1	2	1	4	6	1	2	1	7	0	2	0	2	0	4	2	1	0	2	2	6	6	2	0	5	1	5	4	1	7	10	1	2	2	4	3
C11orf86	0	0	1	0	1	0	1	1	0	0	1	0	0	0	1	0	0	0	0	0	0	0	0	0	0	1	0	0	0	0	0	0	0	0	0	0	1	1	0	0	0	1	0	0	0	0	0	0	0
C11orf87	0	0	0	0	0	0	0	0	0	0	1	0	0	0	0	0	0	0	0	0	0	0	0	0	0	0	0	0	0	0	0	0	0	0	1	0	0	0	0	0	0	1	0	0	0	0	0	0	0
C11orf88	1	0	0	0	0	0	0	0	0	0	0	0	0	0	0	0	0	0	0	0	0	0	0	0	0	0	0	0	0	0	0	0	0	0	0	0	0	0	0	0	0	0	0	0	0	0	0	0	0
C11orf9	6	11	3	11	5	11	1	1	1	13	1	5	0	0	4	8	0	3	7	3	3	3	10	11	26	18	9	5	9	11	2	1	6	1	0	0	4	3	2	0	1	2	0	2	7	5	17	15	4
C11orf91	0	0	0	0	0	0	0	0	0	0	0	0	0	0	0	0	0	0	0	0	0	0	0	0	0	0	0	0	0	0	0	0	0	0	0	0	0	0	0	0	0	1	0	0	0	1	0	0	0
C11orf92	0	0	0	0	0	0	0	0	0	0	0	0	2	0	0	0	0	0	0	0	0	0	0	0	0	0	0	0	1	0	0	0	0	1	0	0	0	0	0	0	0	0	0	0	0	0	1	0	0
C11orf93	1	0	0	0	0	0	0	2	2	2	0	2	2	1	0	0	0	0	2	1	1	1	0	1	0	0	1	0	1	0	0	0	0	2	0	0	0	3	0	0	0	0	0	0	3	1	0	2	0
C11orf94	1	6	5	7	3	2	4	12	6	7	1	1	3	3	8	3	2	5	18	3	13	7	12	7	5	1	4	0	3	0	1	1	4	5	0	3	1	4	0	0	1	1	1	4	7	2	3	3	2
C11orf95	3	0	1	1	4	3	5	2	8	2	2	4	2	3	3	2	0	1	2	0	4	5	8	6	4	0	3	3	3	1	2	3	2	2	2	2	4	0	0	1	1	1	4	0	1	0	0	11	4
C11orf96	0	12	0	8	1	1	2	2	1	14	1	3	4	0	4	0	2	0	0	1	0	3	4	1	2	4	1	0	5	1	0	2	7	2	2	2	0	0	0	1	2	0	1	0	2	0	0	1	0
C12orf10	127	156	199	152	171	137	164	164	107	105	82	175	108	193	98	128	71	87	159	111	254	282	295	203	194	151	121	167	210	87	20	91	176	236	96	118	84	104	123	56	94	98	151	149	139	105	154	183	219
C12orf23	47	124	64	76	85	77	98	142	102	70	93	98	129	144	117	149	71	108	195	65	123	186	199	133	117	119	59	82	153	80	74	83	185	150	83	135	93	82	124	65	103	148	92	96	53	31	112	118	88
C12orf29	38	84	56	58	55	40	66	107	118	113	85	78	91	117	93	107	103	170	248	89	123	251	297	169	151	212	112	102	180	105	55	76	225	133	68	75	67	71	83	45	54	120	108	183	86	34	141	132	152
C12orf36	0	0	0	0	0	0	0	0	0	0	0	0	0	0	0	0	0	0	0	0	0	0	0	0	0	0	0	0	0	0	0	0	0	0	0	0	0	0	0	0	0	0	0	0	0	0	0	0	0
C12orf39	0	0	0	0	0	0	2	0	0	0	0	1	0	0	0	2	0	0	0	0	0	4	0	0	0	0	0	0	0	0	0	0	0	0	0	0	0	1	0	0	0	0	0	0	0	0	1	0	0
C12orf4	6	15	8	9	24	7	6	9	40	21	22	6	20	22	10	36	13	29	55	8	21	52	21	33	34	15	17	14	39	13	0	5	13	3	6	30	7	10	7	17	17	13	17	35	26	8	26	17	20
C12orf40	0	0	0	0	0	0	0	0	0	0	0	0	0	0	0	0	0	0	0	0	0	0	0	0	0	0	0	0	0	0	0	0	0	0	0	0	0	0	0	0	0	0	0	0	0	0	0	0	0
C12orf42	9	14	6	13	7	3	19	17	18	7	8	5	10	12	8	12	9	20	24	12	11	21	24	17	39	17	9	12	13	4	17	9	24	19	4	0	6	15	10	4	14	16	8	6	8	5	2	10	14
C12orf43	117	147	110	93	117	89	128	233	120	99	106	120	97	129	109	111	72	83	231	90	175	255	183	138	138	134	64	105	128	98	74	84	171	149	76	135	89	104	106	45	77	119	129	139	93	69	114	98	136
C12orf44	77	111	80	96	120	103	108	128	62	47	53	97	44	93	48	73	44	63	121	63	121	168	168	98	83	95	78	52	88	52	16	50	73	181	50	74	35	83	55	47	69	64	97	128	74	96	77	112	162
C12orf45	15	32	29	36	33	17	29	27	19	25	20	42	36	28	24	21	23	42	33	18	42	44	71	34	29	28	27	19	37	23	3	14	59	31	13	39	17	26	23	14	29	21	34	60	18	25	60	51	77
C12orf49	69	131	72	69	81	61	108	144	96	75	103	83	77	98	60	104	62	77	167	57	170	198	227	141	175	108	82	61	164	71	37	96	186	149	60	101	56	80	77	72	110	112	78	97	83	75	87	117	116
C12orf5	39	67	53	51	82	36	39	60	80	51	47	58	44	91	35	56	35	65	105	47	70	180	103	71	87	49	29	44	64	30	1	44	57	102	21	55	32	58	27	60	38	37	79	166	75	84	77	72	49
C12orf50	0	0	0	0	0	0	0	0	0	0	0	0	0	0	0	0	0	0	0	0	0	0	0	0	0	0	0	0	0	0	0	0	0	0	0	0	0	0	0	0	0	0	0	0	0	0	0	0	0
C12orf52	64	75	44	55	72	58	71	113	43	34	44	41	33	61	39	60	28	31	81	37	113	88	118	71	75	44	39	23	45	36	24	17	58	58	37	44	33	45	39	24	35	49	50	58	42	35	50	36	69
C12orf54	0	0	0	0	0	0	0	0	0	0	0	0	0	0	0	0	0	0	0	0	0	0	0	0	0	1	0	0	0	0	0	0	0	1	0	0	0	0	0	0	0	1	0	0	0	0	0	0	0
C12orf56	0	0	2	0	0	0	0	0	0	1	0	0	0	0	0	0	0	2	0	0	0	0	0	0	0	0	0	0	0	0	0	0	0	0	0	1	1	0	0	0	0	0	0	0	0	0	0	0	0
C12orf57	680	1397	576	394	740	393	1355	2444	1284	899	1062	712	1359	1026	2582	2703	1208	1442	2375	636	1277	2699	3090	1991	2156	2018	1524	1159	2051	1562	1733	1528	3079	1204	690	999	806	604	991	297	797	1210	840	878	727	249	1101	984	2116
C12orf60	0	0	0	0	2	1	0	1	1	4	0	0	1	3	0	0	0	2	1	0	0	4	6	2	1	0	1	5	1	2	0	3	1	1	0	2	1	3	2	0	0	6	2	5	1	1	5	1	0
C12orf61	9	18	11	6	7	11	8	11	10	14	13	17	7	5	14	17	8	6	20	6	13	30	15	12	21	11	8	2	14	6	2	6	5	11	6	17	3	12	6	10	3	3	16	11	14	15	9	6	15
C12orf65	127	268	105	103	144	116	184	249	187	163	138	170	175	209	161	222	116	166	274	106	298	338	452	293	296	220	118	102	263	182	93	76	276	238	106	183	95	151	135	92	143	189	168	194	109	78	219	193	210
C12orf66	23	53	24	44	35	29	49	61	45	27	24	44	23	44	29	18	16	32	68	20	74	72	72	59	45	35	29	15	46	14	6	14	66	44	21	14	19	22	30	11	14	20	85	72	29	19	70	83	72
C12orf68	6	5	1	17	3	0	2	0	1	15	0	2	1	1	1	5	0	2	1	1	1	0	0	0	5	0	0	3	3	2	2	1	4	0	0	0	1	5	1	1	1	1	4	2	2	2	0	2	4
C12orf69	0	0	0	0	0	0	0	0	0	0	0	1	0	0	0	0	0	0	0	0	0	1	0	0	0	0	0	1	0	0	0	0	0	0	0	0	0	0	0	0	1	0	0	0	1	0	0	0	0
C12orf70	0	0	0	0	0	1	0	0	0	0	0	0	0	0	0	1	0	0	1	0	0	0	0	0	0	1	0	0	1	1	0	0	0	0	0	1	0	0	2	0	0	0	0	0	0	0	0	0	0
C12orf71	0	1	0	0	0	0	2	1	0	1	0	0	0	0	0	0	0	0	1	0	0	0	0	0	1	0	0	1	0	0	1	0	0	0	0	1	0	0	0	0	1	1	0	0	0	0	0	0	1
C12orf73	43	95	44	36	72	37	61	85	71	58	36	56	66	94	99	80	113	111	200	42	119	222	204	123	115	155	91	80	115	73	51	61	275	117	47	84	49	49	78	31	58	93	87	100	52	27	101	70	204
C12orf74	18	28	17	15	45	12	18	23	28	34	25	20	9	27	28	17	10	18	38	15	46	96	28	24	75	17	35	33	44	16	27	57	50	86	14	35	20	24	43	47	14	14	21	47	29	22	37	29	38
C12orf75	45	86	84	81	90	48	96	130	195	123	94	83	148	82	163	149	90	120	311	37	132	247	272	285	259	319	108	82	185	75	4	40	191	102	79	184	68	107	98	38	84	139	61	123	86	36	215	118	167
C12orf76	0	0	0	0	0	0	0	0	0	0	0	0	0	0	0	1	0	1	0	0	0	0	1	0	0	0	0	0	0	0	0	0	0	1	0	0	0	0	0	0	0	0	0	0	0	0	0	0	0
C12orf77	0	0	0	1	0	0	0	0	0	5	1	0	0	0	2	1	0	0	0	1	0	0	1	0	1	0	2	0	1	0	0	1	0	0	0	1	0	0	0	0	1	0	0	0	0	0	0	0	3
C13orf35	0	0	0	0	0	0	0	1	0	3	0	0	0	0	2	0	0	0	0	1	0	0	0	0	0	0	2	0	0	0	0	0	0	0	0	0	0	0	0	0	0	0	0	0	1	1	0	0	0
C14orf1	152	247	145	142	303	124	208	273	303	316	277	274	291	380	315	296	207	331	629	240	349	544	630	391	373	310	217	190	344	220	164	195	504	353	210	320	196	288	246	161	260	341	239	290	199	129	270	272	195
C14orf101	38	77	36	43	72	31	54	94	86	80	62	28	65	44	47	87	69	96	121	11	63	150	86	123	125	74	56	55	131	86	3	25	112	112	10	77	69	81	63	84	67	72	46	73	74	25	64	41	113
C14orf105	0	0	0	0	0	0	0	0	0	0	0	0	0	0	0	0	0	1	0	0	0	0	0	0	0	0	0	0	0	0	0	0	1	0	0	0	0	0	0	0	1	0	0	0	0	0	0	0	0
C14orf119	109	195	127	120	233	157	142	280	336	239	291	245	269	281	333	322	194	269	448	255	343	641	528	399	448	282	115	140	191	117	59	172	331	387	226	344	151	257	185	234	279	306	211	222	203	105	102	119	108
C14orf142	9	38	35	17	100	56	49	79	69	76	62	52	44	84	66	102	90	147	195	73	104	247	192	81	125	139	89	66	165	62	15	70	156	87	73	103	90	73	40	63	40	75	86	213	63	39	132	85	154
C14orf159	564	862	348	349	1115	520	310	597	635	535	380	645	418	1151	538	656	487	1180	477	355	548	1477	540	754	517	432	185	416	570	337	548	994	367	1040	584	744	474	1122	520	1637	443	562	458	683	887	767	254	199	653
C14orf162	2	7	2	20	0	1	1	3	0	40	0	3	2	0	3	1	0	0	0	1	5	6	0	2	0	0	0	1	2	1	0	0	5	3	3	0	0	3	1	4	4	2	0	2	2	0	1	1	1
C14orf166	159	427	263	315	488	141	324	388	357	378	248	259	321	312	353	476	356	707	723	142	376	898	645	505	562	448	455	355	598	348	22	263	706	492	281	473	261	322	362	311	310	343	278	543	272	136	514	358	584
C14orf166B	0	0	0	0	0	0	0	0	0	0	0	0	0	0	0	0	0	0	0	0	0	0	0	0	0	0	0	0	0	0	0	0	0	0	0	0	0	0	0	0	0	1	0	0	0	0	0	0	0
C14orf169	54	101	61	89	111	80	244	283	80	87	64	66	120	112	62	76	85	117	183	59	130	126	230	199	118	149	110	80	204	130	63	84	248	142	64	120	76	84	114	68	117	170	63	85	76	42	99	105	130
C14orf177	0	0	0	1	0	0	0	0	0	0	0	0	0	0	0	0	0	0	0	0	0	0	0	0	0	0	0	0	0	0	0	0	0	0	0	0	0	0	0	0	0	1	0	0	0	0	0	0	0
C14orf178	68	106	85	89	94	80	117	155	118	112	60	81	87	90	87	71	69	100	121	52	92	172	149	138	124	102	74	76	125	73	119	76	182	157	50	93	69	116	78	58	77	59	72	85	43	42	78	79	151
C14orf180	0	0	0	0	0	0	0	0	0	0	0	0	0	0	0	0	0	0	0	0	0	0	0	0	0	0	0	0	0	0	0	0	0	0	1	0	0	0	0	0	0	1	0	0	0	0	0	0	0
C14orf182	14	16	8	22	17	11	16	16	13	28	7	11	13	27	7	18	3	17	58	7	13	23	28	12	19	20	10	11	41	17	12	5	39	31	18	16	11	7	9	7	12	13	29	13	17	9	25	10	14
C14orf183	0	0	0	1	0	0	2	2	0	0	0	1	1	0	0	0	2	0	0	0	1	1	1	2	2	0	0	0	0	0	0	1	1	2	1	0	1	0	0	1	0	1	0	1	0	1	0	1	0
C14orf2	114	300	278	225	631	179	339	466	475	375	293	473	296	323	365	582	854	1624	922	198	609	1816	1180	420	562	844	911	889	671	608	126	394	1315	379	425	522	338	355	305	242	240	316	448	1405	420	175	712	495	966
C14orf23	0	0	0	0	0	0	0	0	0	0	0	0	0	0	0	0	0	0	0	0	0	0	0	0	0	0	0	0	0	0	0	0	0	0	0	0	0	0	0	0	0	0	0	0	0	0	0	1	0
C14orf28	13	28	10	14	25	7	14	28	18	20	23	7	22	13	21	25	24	38	36	8	11	55	27	50	36	45	21	39	19	26	2	9	48	27	9	28	20	22	16	23	24	23	16	36	15	2	30	12	23
C14orf37	0	0	0	0	0	0	1	1	1	0	0	0	0	0	0	0	0	0	0	0	0	0	0	0	0	0	0	0	0	0	0	0	0	1	0	0	0	0	0	1	0	1	0	0	0	0	0	0	0
C14orf39	0	0	0	0	0	0	0	0	0	0	0	0	0	0	0	0	0	0	0	0	0	0	0	0	0	0	0	0	1	0	0	0	0	0	0	0	0	0	0	0	0	0	0	0	0	0	0	0	1
C14orf64	7	4	3	11	7	8	3	7	2	7	5	3	8	9	9	5	0	5	18	4	7	20	13	26	6	11	13	19	13	7	0	8	16	13	4	13	8	5	15	6	10	8	8	9	1	2	26	12	26
C14orf79	1	5	0	2	1	0	2	2	2	6	5	1	1	1	0	5	1	1	2	1	2	13	4	4	0	1	0	0	3	2	1	0	5	1	3	1	1	1	1	0	0	4	0	0	0	1	0	4	1
C14orf80	32	32	22	26	40	40	62	62	42	42	28	35	31	56	47	44	31	26	59	11	52	30	48	44	29	34	24	27	37	20	2	16	58	45	31	44	21	46	31	25	30	32	16	33	31	23	27	52	43
C14orf93	70	109	77	52	133	66	106	130	106	65	81	141	65	127	80	103	60	110	145	63	97	190	159	65	96	55	59	40	101	27	22	70	125	131	61	104	56	74	65	69	63	79	59	101	74	80	93	84	69
C15orf23	63	104	72	70	103	38	58	79	88	67	57	89	55	72	68	99	63	66	156	49	93	125	88	73	80	71	102	123	82	45	21	31	137	59	86	112	53	55	45	38	53	71	108	132	61	44	121	83	51
C15orf26	4	7	25	21	9	2	10	4	2	1	7	3	15	19	9	15	6	2	4	11	41	10	6	8	14	7	3	12	4	9	6	11	5	21	4	7	2	16	11	6	18	6	11	10	3	11	6	21	3
C15orf27	4	0	0	0	0	0	0	0	0	1	0	0	0	0	0	0	0	0	0	0	0	1	0	1	0	0	0	0	0	0	0	0	0	0	0	0	0	0	0	0	0	0	0	0	0	0	0	0	0
C15orf32	0	0	0	2	0	0	0	0	0	0	0	0	0	0	0	0	0	0	0	0	0	0	1	0	0	0	0	0	0	0	0	0	1	0	0	0	0	0	0	0	0	0	0	0	1	0	0	0	0
C15orf37	1	10	5	10	4	1	5	6	15	26	3	4	5	1	1	7	4	1	6	3	9	19	13	17	14	14	4	9	8	6	0	1	4	6	2	8	3	1	12	9	8	8	8	16	12	3	3	3	15
C15orf38	5	21	49	59	66	49	19	20	2	3	25	30	5	10	2	5	3	5	4	3	27	60	0	6	6	5	19	31	28	17	12	32	29	23	4	5	14	22	34	45	21	33	6	9	6	2	20	19	42
C15orf39	1180	1742	765	951	1788	1244	1299	1771	847	506	486	1255	384	1534	435	742	311	901	737	763	1387	1870	802	1495	944	621	467	570	616	634	160	1049	638	2252	596	715	382	1026	503	1202	642	763	977	1549	1290	1853	633	975	1186
C15orf40	35	86	32	40	48	33	49	73	91	92	90	67	75	75	133	123	55	123	111	44	84	125	138	111	106	74	83	48	103	70	22	42	101	79	58	80	41	62	71	42	82	104	84	78	55	27	76	50	73
C15orf41	42	58	51	42	32	40	48	74	29	20	15	27	22	42	35	24	19	36	65	27	55	53	60	74	55	57	21	25	50	30	26	11	78	29	11	23	16	23	33	14	32	28	34	39	28	27	46	54	44
C15orf43	0	0	0	1	0	0	1	0	0	2	0	0	0	0	0	0	0	0	0	0	0	0	0	0	0	0	0	0	0	0	0	0	0	0	0	0	0	0	0	0	0	0	0	1	0	0	0	0	0
C15orf48	2	7	3	9	24	7	1	1	0	5	1	5	0	26	8	4	1	8	10	35	11	79	3	3	4	9	1	2	3	5	0	13	6	28	3	2	1	11	1	39	1	5	5	62	9	45	1	4	7
C15orf52	18	18	4	23	10	14	27	41	20	20	8	15	9	13	14	18	4	4	18	6	22	16	17	7	30	19	16	7	10	9	5	7	25	6	9	12	10	9	12	1	11	17	12	25	16	14	15	7	23
C15orf53	0	0	0	1	0	0	1	0	0	0	0	0	0	4	0	0	0	0	0	0	0	0	1	0	1	0	0	0	0	1	1	0	1	0	0	0	0	2	0	0	0	1	1	1	0	0	1	0	0
C15orf54	1	0	0	0	3	4	0	1	1	1	0	1	3	2	0	1	2	0	1	1	5	3	0	0	2	0	1	3	0	3	0	0	0	0	1	4	3	9	0	0	2	3	0	2	1	0	0	0	5
C15orf55	0	0	0	0	0	0	1	0	0	0	0	0	0	0	0	0	0	0	0	0	0	0	0	1	0	0	1	0	1	0	0	0	0	0	0	0	0	0	0	0	0	0	0	0	0	0	0	0	0
C15orf57	95	190	126	101	254	117	119	212	312	266	228	210	309	314	403	543	214	267	468	210	332	568	422	340	258	208	153	158	342	226	48	191	403	384	254	402	184	215	192	252	222	287	213	258	230	123	303	236	212
C15orf59	0	0	0	0	0	0	0	0	0	0	0	0	0	0	0	0	0	1	0	0	0	0	0	0	0	0	2	0	0	0	0	0	0	0	0	0	0	0	0	0	0	0	0	0	0	0	0	0	0
C15orf60	1	0	0	0	0	0	1	0	0	0	0	0	0	1	0	0	0	0	0	1	0	0	0	1	0	0	1	1	0	0	0	0	2	0	0	0	1	0	0	0	0	1	0	1	0	0	0	0	0
C15orf61	6	18	12	6	7	8	13	32	25	19	18	6	25	13	22	25	22	27	22	3	15	37	33	25	39	26	32	12	17	9	1	2	19	7	8	31	10	19	16	9	13	17	10	21	19	3	14	12	22
C15orf62	119	169	65	123	106	81	169	166	143	89	80	93	91	112	101	138	58	90	194	50	132	177	200	182	133	149	62	69	155	97	136	92	187	174	68	65	59	87	142	64	102	107	78	118	95	69	63	73	121
C16orf11	0	0	0	0	0	0	0	0	0	0	0	0	0	0	1	0	0	0	0	0	0	0	0	0	0	0	0	0	0	0	0	0	0	0	0	0	0	0	0	0	0	0	0	0	0	0	0	1	0
C16orf13	93	149	100	130	115	87	129	169	90	62	49	120	87	107	113	96	87	94	137	52	217	184	228	142	154	117	93	58	127	58	65	46	115	165	56	71	49	65	110	55	86	72	107	177	78	81	107	176	243
C16orf3	2	10	8	14	4	0	7	1	3	9	3	6	4	5	0	1	4	3	8	1	3	7	11	4	5	1	0	0	6	5	3	7	7	8	2	6	3	14	3	3	4	2	11	4	3	7	7	4	8
C16orf45	18	26	16	11	10	3	9	18	25	23	28	16	37	13	14	18	28	20	25	11	19	34	34	23	21	13	25	20	21	9	1	8	40	16	23	29	5	13	8	2	11	14	16	7	17	12	19	17	30
C16orf46	0	0	0	0	0	0	1	2	0	4	0	2	2	0	0	4	0	0	1	3	2	3	3	2	1	1	1	2	0	1	0	0	0	1	0	3	0	0	0	0	0	0	5	0	0	0	0	1	2
C16orf5	290	540	319	387	436	295	299	447	485	340	544	414	496	517	448	617	255	366	772	367	589	659	584	602	645	369	276	220	689	360	148	216	644	678	341	523	194	366	489	241	582	666	359	345	235	148	373	337	386
C16orf52	165	303	188	192	304	151	244	399	289	352	208	143	215	293	181	286	186	312	906	280	325	740	658	548	500	503	322	284	583	356	330	253	864	442	170	220	220	230	262	164	215	246	242	302	200	130	226	150	319
C16orf54	1051	1568	766	1139	1187	1043	1458	1654	813	522	685	943	703	1206	679	826	371	569	902	500	1509	1498	1201	1532	1438	930	571	748	862	745	526	647	1268	1920	652	973	434	919	776	711	909	873	750	931	981	630	695	945	1127
C16orf55	23	17	16	11	11	8	9	19	22	18	13	4	10	17	12	17	6	18	37	13	15	9	21	25	22	19	12	10	30	15	16	12	19	15	9	11	6	20	16	6	10	18	5	6	12	8	17	10	30
C16orf58	136	232	159	125	147	92	178	243	173	134	132	104	174	180	132	194	130	154	354	113	182	261	280	213	201	172	144	118	260	120	84	140	350	262	102	134	107	152	143	87	161	153	176	166	108	94	167	179	190
C16orf59	0	3	1	9	1	1	5	3	1	3	1	0	2	2	2	10	3	0	4	2	4	3	1	8	4	0	2	2	3	0	1	1	3	1	1	2	2	2	3	5	0	1	2	1	1	4	3	1	2
C16orf62	137	264	170	159	198	162	183	242	147	100	153	179	169	284	135	131	76	146	221	109	204	320	288	183	222	177	118	135	199	120	102	122	157	239	124	203	76	196	121	129	165	178	159	161	128	102	139	221	112
C16orf70	234	554	275	390	444	197	336	505	590	603	464	308	460	525	420	599	234	527	802	515	547	840	606	653	654	464	310	356	759	459	159	370	739	619	426	559	425	505	350	485	494	602	307	361	262	222	316	293	359
C16orf71	0	1	0	3	0	0	0	0	1	3	0	0	0	0	3	0	0	0	0	0	0	1	0	0	1	0	2	0	0	0	0	0	2	2	0	0	0	0	1	0	0	0	0	0	0	0	0	0	2
C16orf72	270	616	310	328	550	391	446	701	809	655	505	484	437	641	495	821	291	469	707	394	679	972	836	803	677	485	336	415	648	520	81	388	531	724	586	672	337	508	347	521	519	607	367	528	517	323	431	481	385
C16orf74	27	63	39	52	44	38	54	120	72	56	46	20	44	26	111	124	51	37	86	35	56	75	87	76	74	42	76	54	69	54	80	26	163	59	52	85	62	30	57	16	75	99	46	26	31	11	91	106	118
C16orf78	0	0	0	0	0	0	1	0	0	0	0	0	0	0	0	0	0	0	0	1	0	0	0	0	0	0	0	0	0	0	0	0	0	0	0	0	0	0	0	0	0	0	0	0	1	0	0	0	0
C16orf80	21	36	20	24	33	24	45	40	21	17	16	16	20	21	21	27	10	29	43	4	29	70	46	51	54	40	33	30	30	20	0	7	42	31	14	42	20	39	35	15	31	17	24	46	18	12	31	30	48
C16orf82	1	2	2	23	0	0	1	0	0	13	0	0	0	0	0	1	0	0	0	0	1	2	0	4	0	0	2	1	0	0	0	2	6	4	0	3	0	0	2	2	1	0	0	1	1	0	0	1	3
C16orf86	11	21	8	16	11	14	14	48	19	12	36	20	23	23	26	23	29	26	39	25	23	40	44	28	35	27	17	23	21	12	15	21	38	51	28	28	7	21	31	27	22	34	18	19	11	8	23	30	25
C16orf87	11	29	11	14	40	7	13	20	16	37	20	3	26	24	13	27	30	33	46	4	21	60	36	32	54	40	27	19	25	22	0	16	31	36	15	27	22	16	13	35	39	22	13	40	17	14	33	24	24
C16orf88	28	62	29	25	46	29	43	51	37	48	32	57	18	42	38	41	32	52	48	26	50	88	76	47	70	40	22	28	50	22	7	22	44	33	22	20	23	39	35	16	27	31	61	98	22	24	59	78	91
C16orf89	0	0	1	0	0	0	0	0	0	0	0	0	0	0	0	0	0	0	0	0	0	0	0	0	0	0	0	0	0	0	0	0	0	0	0	1	0	0	0	0	0	0	0	0	0	0	0	0	0
C16orf90	0	0	0	0	0	0	0	0	0	0	0	0	0	0	0	0	0	0	0	0	0	0	0	0	0	0	0	0	1	0	0	0	0	0	0	0	0	0	0	0	0	0	0	1	0	0	0	0	0
C16orf91	0	0	0	0	0	0	0	0	0	0	0	0	0	0	0	0	0	0	0	0	0	0	0	0	0	0	0	0	0	0	0	0	0	0	0	0	0	0	0	0	0	0	0	0	0	0	0	0	0
C16orf92	0	1	1	11	0	0	2	0	0	5	0	0	0	1	0	0	0	0	0	0	4	0	0	1	0	0	2	1	0	0	0	3	4	2	0	0	0	0	0	0	2	2	1	0	2	0	0	0	0
C16orf93	10	17	15	24	11	13	8	13	11	12	7	18	13	12	9	16	9	15	10	6	12	10	21	13	18	7	7	9	17	9	1	2	14	14	9	16	0	2	8	8	6	7	8	12	15	16	16	15	23
C16orf95	3	3	5	5	4	3	6	8	2	1	2	1	1	1	2	1	2	1	2	0	3	5	4	8	2	0	3	6	6	2	2	0	6	2	0	4	4	1	3	2	0	4	4	1	0	2	2	0	3
C16orf96	0	1	0	0	0	1	1	3	8	2	3	2	1	2	1	2	0	1	5	1	2	4	7	9	2	1	2	1	3	4	1	0	6	1	2	4	2	2	7	1	2	3	2	1	0	0	2	4	4
C17orf100	76	115	55	66	50	32	79	105	78	84	53	55	41	62	78	74	72	88	120	33	94	137	138	81	118	62	75	71	103	70	40	37	173	103	38	72	66	60	29	19	75	68	87	89	60	27	44	74	112
C17orf102	0	0	0	0	0	0	0	0	0	0	0	0	0	0	0	0	0	0	0	0	1	1	0	0	0	0	0	0	0	0	0	1	0	0	0	0	0	0	0	0	0	1	0	0	0	0	0	0	0
C17orf103	168	298	153	256	424	258	537	410	178	140	327	355	192	194	121	175	96	115	80	112	352	186	147	209	204	174	244	244	232	256	250	195	158	251	138	127	90	120	160	78	129	143	299	214	189	165	117	209	157
C17orf104	2	1	0	0	0	0	3	1	0	1	0	0	1	1	0	2	0	0	0	0	2	1	2	1	0	2	1	1	0	1	0	1	0	3	1	1	1	1	0	0	0	0	0	1	1	1	2	1	2
C17orf105	0	0	0	0	0	2	0	0	0	0	0	1	0	1	0	1	0	1	0	1	2	3	0	1	0	0	0	1	0	0	0	1	0	0	0	0	0	0	0	1	0	0	0	0	0	0	0	0	0
C17orf107	16	30	6	21	10	7	26	29	15	26	23	19	14	33	24	15	16	29	18	7	12	20	47	51	20	23	9	15	22	26	13	4	38	27	15	16	15	21	25	15	31	8	24	13	21	5	20	17	40
C17orf47	1	0	1	1	0	1	1	0	0	1	0	0	0	0	0	0	0	0	0	0	1	0	0	0	0	0	0	0	0	0	0	0	0	0	0	0	0	0	0	0	0	0	0	0	0	0	0	0	0
C17orf49	240	489	245	222	463	313	364	742	664	452	476	424	461	537	604	727	401	500	1099	538	624	1036	920	802	705	778	469	561	688	518	193	447	720	813	424	570	363	567	348	436	567	633	428	565	415	276	456	355	484
C17orf50	0	0	0	0	0	0	0	0	1	0	0	0	0	0	0	0	0	2	0	0	0	1	1	1	0	0	0	0	0	0	0	0	0	0	0	0	0	0	0	0	0	0	0	0	0	0	0	0	0
C17orf51	5	15	22	6	12	9	16	34	16	20	15	10	14	10	3	11	2	17	28	15	17	32	28	25	26	20	5	7	21	8	4	6	15	23	8	16	10	19	14	12	13	18	17	16	18	9	7	9	16
C17orf53	1	7	3	4	4	1	2	4	4	0	6	9	2	2	5	8	1	0	6	4	5	5	6	6	4	2	5	4	1	2	3	1	4	14	4	1	0	4	0	3	4	6	3	5	2	2	7	12	1
C17orf58	7	13	3	4	14	10	10	9	3	5	9	16	9	10	10	14	4	6	20	6	11	13	17	10	13	2	5	7	7	3	3	13	9	11	10	14	6	13	7	6	6	6	13	8	12	5	19	11	6
C17orf59	134	202	118	107	174	124	151	282	153	127	111	135	118	158	112	190	93	132	202	101	281	304	357	260	320	224	109	121	217	146	61	97	286	287	125	164	87	129	138	70	153	191	182	204	192	149	163	217	261
C17orf61	24	55	28	33	91	49	52	105	114	52	57	121	77	73	109	148	152	170	200	38	130	275	219	103	135	128	117	94	138	99	27	58	182	91	61	71	40	66	58	34	53	82	127	229	72	57	184	183	267
C17orf62	787	1111	441	640	1037	939	1151	1367	786	551	442	981	448	889	610	822	407	691	941	361	1177	1318	1286	1078	1124	1070	637	712	990	646	429	991	1137	1815	450	549	449	979	519	672	583	589	853	1168	1082	1419	828	1049	1912
C17orf64	0	0	0	0	1	0	0	1	0	0	0	0	0	0	0	0	0	0	1	0	1	1	1	0	0	0	0	0	0	0	0	1	1	0	0	0	0	0	0	0	0	1	0	0	1	0	0	0	0
C17orf66	20	8	24	22	5	12	13	18	33	20	13	6	18	11	18	11	6	8	50	8	22	16	42	32	35	23	4	7	23	19	4	2	27	5	15	12	4	15	5	0	9	10	16	16	12	6	11	14	8
C17orf67	16	40	24	27	55	26	61	62	68	52	31	55	43	54	23	50	31	68	96	32	73	163	62	45	55	45	23	24	51	42	18	61	89	77	22	24	17	37	44	29	43	35	38	53	22	31	40	55	59
C17orf70	53	112	64	66	64	90	85	112	72	45	50	62	74	84	72	101	41	69	119	48	121	127	100	114	94	87	55	73	96	49	36	50	99	133	58	63	47	82	47	52	70	74	85	87	64	45	99	94	90
C17orf72	5	8	11	6	2	5	10	9	5	8	3	5	6	7	2	7	4	7	4	1	4	3	4	3	2	0	1	2	7	0	1	3	8	8	3	4	9	8	3	6	6	10	2	7	9	0	3	6	5
C17orf74	0	1	1	2	0	0	0	0	0	5	2	0	1	0	0	0	1	0	0	0	0	0	0	2	0	0	0	0	1	0	0	0	1	2	0	0	0	0	0	0	1	1	1	1	0	0	0	0	0
C17orf75	66	103	42	63	55	55	35	88	79	59	71	73	63	75	63	96	38	60	133	38	97	165	91	91	74	33	42	45	73	59	8	35	82	67	39	66	32	53	44	40	38	69	78	72	49	22	72	65	79
C17orf76-AS1	3	3	3	1	3	3	2	2	3	3	0	1	0	1	2	0	2	1	2	1	0	6	1	1	3	2	2	2	1	0	0	4	3	4	1	2	0	0	1	3	1	1	1	3	2	1	3	2	1
C17orf77	1	0	1	0	0	0	0	0	0	1	0	0	1	0	0	0	0	0	0	0	2	0	0	0	0	0	0	0	0	0	0	0	1	0	0	0	0	0	0	0	0	0	0	0	0	0	0	0	0
C17orf78	0	1	0	0	0	0	1	0	0	1	0	1	0	0	1	0	0	0	0	0	0	0	0	0	2	0	0	0	0	0	0	0	0	0	0	0	2	0	0	0	0	0	1	0	0	0	0	0	0
C17orf79	7	23	15	17	23	18	22	31	29	24	10	19	16	23	28	25	9	11	23	12	40	38	45	17	38	18	12	12	31	29	3	14	36	25	6	17	16	16	19	17	24	20	29	25	17	23	22	25	27
C17orf80	59	140	55	85	85	54	61	80	60	75	27	55	54	94	47	68	40	52	96	33	116	174	157	65	98	92	53	61	84	41	11	48	124	80	58	72	27	49	55	39	55	69	92	142	52	57	97	107	106
C17orf82	3	9	0	11	0	3	6	4	0	6	0	0	2	3	3	2	2	3	0	0	3	0	0	0	1	1	1	0	0	0	2	1	3	2	1	1	0	0	1	0	0	1	0	2	0	0	0	0	1
C17orf85	333	576	299	300	415	267	369	677	597	570	405	423	502	679	330	648	237	608	1003	340	449	844	816	861	836	612	358	438	877	529	226	301	905	710	418	560	367	469	360	468	578	535	330	365	337	217	392	310	288
C17orf89	3	8	10	24	26	14	14	31	23	16	13	16	10	16	29	17	41	46	49	9	21	42	61	28	32	49	32	28	22	22	7	18	40	29	23	13	18	20	17	7	14	19	14	32	15	7	25	38	46
C17orf96	2	5	1	6	1	1	7	6	2	8	1	5	3	7	1	3	1	2	5	0	12	5	10	3	1	3	2	0	0	0	3	1	5	4	3	7	0	2	6	1	1	1	5	4	1	7	7	6	2
C17orf97	42	81	28	34	51	42	5	6	2	0	25	34	40	84	20	18	14	28	34	17	59	54	57	69	59	64	23	17	76	53	26	33	57	51	21	20	26	27	21	10	5	7	51	69	57	37	2	6	121
C17orf98	0	0	0	0	0	0	0	0	0	0	0	0	0	0	0	0	0	0	0	0	0	0	0	0	0	0	0	0	0	0	0	0	0	0	0	0	0	0	0	0	0	0	0	0	0	0	0	0	0
C17orf99	8	4	0	4	7	1	5	3	2	1	2	0	1	2	0	1	4	4	0	6	10	3	0	0	1	0	9	4	2	5	2	3	0	1	0	3	0	0	7	1	2	0	13	10	3	4	0	2	5
C18orf21	21	36	25	17	76	26	38	47	70	63	48	23	71	32	43	105	80	132	104	28	40	149	56	75	104	86	56	92	88	37	1	37	61	69	39	111	51	53	58	67	63	45	35	53	35	6	58	34	67
C18orf25	41	73	43	46	101	36	60	114	66	73	46	101	56	136	54	77	39	121	129	59	75	187	98	82	68	81	41	74	90	68	30	122	108	159	42	82	26	94	43	176	78	81	50	98	63	89	73	48	48
C18orf32	21	48	29	44	101	11	26	53	76	44	40	62	43	47	52	67	92	172	161	61	83	216	161	53	80	105	116	92	77	70	6	57	141	68	56	49	63	64	33	45	39	63	56	207	48	25	97	76	141
C18orf42	0	0	0	0	0	0	0	0	0	2	0	0	0	0	0	0	1	0	0	0	0	0	0	0	0	0	0	0	0	0	0	0	0	0	0	0	0	0	0	0	0	0	0	0	0	0	0	0	0
C18orf54	0	2	2	0	2	0	0	2	1	1	0	1	1	0	0	2	1	0	3	0	4	7	2	1	6	0	5	0	1	1	0	0	4	3	2	4	4	0	3	1	0	0	0	1	0	0	4	0	0
C18orf56	1	2	0	0	0	0	0	0	0	0	0	0	0	0	1	2	1	0	0	0	1	0	1	0	2	0	0	0	1	2	0	0	0	0	2	0	0	0	0	0	1	0	0	0	1	1	3	1	0
C18orf62	0	0	0	0	0	0	0	0	0	0	0	0	0	0	0	0	0	0	0	0	0	0	0	0	0	0	0	0	0	0	0	0	0	0	0	0	0	0	0	0	0	0	0	0	0	0	0	0	0
C18orf63	0	0	0	0	0	0	0	0	0	0	0	0	0	0	0	3	0	0	0	0	0	0	0	0	0	0	0	0	0	0	0	0	0	0	0	1	0	0	1	0	0	0	0	0	0	0	0	0	0
C18orf8	60	86	75	107	85	59	71	77	45	40	33	49	55	68	40	60	39	61	66	12	112	143	101	123	112	64	59	72	71	34	5	30	64	97	21	80	31	64	37	38	31	36	75	110	62	54	78	87	96
C19orf10	130	216	151	119	231	151	188	291	160	60	122	227	130	267	221	322	145	163	310	113	229	478	314	191	220	183	154	195	194	147	61	190	328	346	173	220	146	243	161	138	158	190	150	204	193	186	380	370	312
C19orf12	3	6	1	2	7	6	6	8	5	5	3	1	3	17	3	5	0	2	16	4	14	30	8	2	1	1	6	6	5	3	2	7	5	17	2	3	1	4	3	13	3	7	2	4	6	8	2	4	0
C19orf18	1	1	1	0	2	1	1	2	0	0	0	1	0	2	1	0	0	1	0	1	0	1	0	1	0	0	0	1	0	0	0	0	2	0	0	1	1	0	1	0	2	1	0	0	0	0	1	0	1
C19orf21	0	0	0	0	0	0	0	0	0	0	0	0	0	0	0	0	0	2	0	0	0	0	0	0	0	0	0	0	0	0	0	0	1	0	0	0	0	0	0	0	0	0	0	2	0	0	0	0	0
C19orf24	163	334	203	270	346	209	284	401	371	310	230	264	262	341	293	368	322	260	494	254	414	499	589	456	454	376	319	305	432	330	170	293	507	598	341	326	183	307	260	225	302	330	289	397	216	190	278	341	439
C19orf25	66	126	56	83	136	120	126	173	69	77	75	97	95	127	125	131	107	90	155	86	127	197	159	133	154	139	90	97	107	117	74	90	112	214	63	88	58	74	75	69	92	119	111	148	78	74	74	99	130
C19orf26	1	1	0	0	0	0	0	2	0	0	0	1	1	0	0	0	0	0	0	0	0	0	0	0	0	0	0	0	0	0	0	0	1	0	0	0	0	0	0	0	0	0	0	0	0	0	0	0	0
C19orf33	8	6	10	10	2	4	2	12	3	0	1	5	7	3	1	6	3	1	7	11	17	10	6	3	20	13	7	2	4	1	1	3	1	8	0	3	1	2	1	4	8	8	9	7	1	4	1	5	10
C19orf35	67	78	31	75	94	94	102	114	48	33	39	76	47	76	56	50	14	43	35	39	96	63	54	98	69	46	24	39	46	49	40	45	47	111	33	48	27	63	30	68	27	46	34	51	69	52	33	42	96
C19orf38	317	511	323	412	767	678	592	877	255	102	137	269	108	238	215	267	178	237	271	131	329	495	322	233	239	369	216	342	254	200	210	215	202	447	175	224	148	275	138	168	152	224	159	291	249	203	149	185	430
C19orf40	4	12	1	6	5	6	14	7	2	3	3	9	6	4	5	7	2	7	8	4	12	12	6	8	4	3	5	2	2	2	0	0	8	4	4	4	1	11	3	0	7	4	3	14	8	2	3	12	15
C19orf43	933	1524	1072	1075	1956	854	1411	2395	2202	2035	1546	1247	1660	2048	1918	2179	2303	2283	3511	1214	2191	3869	4301	2578	2643	2350	1719	1750	2380	1717	636	1638	3178	2943	1751	2449	1459	1826	1623	1438	1666	2184	1742	2705	1693	990	1763	1477	2141
C19orf44	12	18	12	11	18	13	20	18	19	7	15	4	15	18	8	17	6	14	31	5	24	26	41	26	27	22	11	15	19	13	13	10	28	18	10	18	6	16	19	3	21	15	16	23	18	7	14	17	27
C19orf45	2	3	6	0	2	0	0	0	1	0	0	2	0	0	0	1	0	0	0	4	8	0	0	0	0	0	0	2	0	1	0	0	0	0	2	3	0	0	0	0	0	0	0	1	2	1	0	0	0
C19orf48	2	0	1	0	2	1	1	2	1	2	0	0	0	1	1	3	0	2	3	0	3	2	13	3	0	3	0	0	2	4	0	1	0	4	0	0	0	3	3	0	2	1	2	4	1	2	3	7	6
C19orf53	186	357	227	218	443	281	426	539	327	270	238	306	312	310	300	398	342	391	548	192	508	953	775	487	569	645	413	389	505	381	173	292	629	517	231	324	202	283	250	178	266	315	292	437	287	181	362	363	534
C19orf54	47	58	32	45	54	62	65	98	21	7	22	21	19	36	17	6	9	16	20	16	27	45	28	39	33	24	18	21	16	14	6	14	42	45	9	26	29	28	13	15	30	19	18	45	10	15	24	40	55
C19orf55	43	108	34	46	32	26	69	67	68	49	37	41	57	45	56	60	27	25	85	21	66	75	49	68	53	41	12	8	53	39	38	16	69	52	35	41	18	39	48	23	50	44	39	26	27	17	26	32	29
C19orf57	1	3	0	2	2	4	12	3	0	2	0	0	3	1	1	0	0	0	3	1	4	6	8	4	4	1	0	0	3	0	2	2	9	2	0	0	4	1	2	0	0	3	3	0	1	1	3	1	2
C19orf59	67	94	82	124	235	140	215	206	110	72	63	96	64	81	129	199	79	145	73	77	139	202	68	29	105	113	31	66	148	178	38	103	42	134	71	55	63	106	51	142	55	83	68	149	119	75	60	39	175
C19orf6	1040	1616	814	1094	1108	858	1278	2001	1640	1219	781	1086	1075	1286	1236	1431	1242	1420	2551	860	1644	2325	2279	2034	1693	1757	985	1206	1950	1404	1349	1154	3004	2353	1009	1297	984	1233	1034	762	1025	1220	1308	1606	1030	842	1209	1142	2275
C19orf60	57	135	69	54	91	87	75	162	32	23	53	41	50	72	53	50	58	59	107	31	96	153	180	103	104	71	57	111	78	53	18	35	90	101	23	51	35	46	53	21	58	52	31	61	36	23	33	67	101
C19orf66	352	722	341	468	1538	742	398	1026	547	418	493	930	431	977	412	507	389	1105	988	776	654	1941	813	607	645	714	264	528	768	388	319	1321	742	2489	327	453	236	1077	324	1291	406	460	352	1195	382	811	382	335	582
C19orf69	0	2	0	1	0	0	0	0	1	0	0	0	0	0	0	0	0	0	1	1	1	2	0	0	1	0	0	0	0	0	0	0	0	0	0	0	0	1	1	0	0	0	2	0	0	0	0	1	0
C19orf70	12	12	9	9	26	9	16	12	10	2	5	12	3	9	6	7	0	8	6	6	20	34	19	22	13	13	8	13	7	13	16	20	13	17	5	11	4	2	7	2	2	11	13	12	7	5	3	16	11
C19orf71	24	47	35	57	46	29	28	71	60	45	50	42	40	53	47	50	23	14	58	19	33	45	35	59	46	45	30	32	68	45	36	23	71	59	23	54	14	26	44	41	44	37	26	21	38	17	27	16	55
C19orf73	8	11	6	11	5	9	10	20	10	17	4	7	5	5	4	2	8	9	10	4	5	9	18	22	7	8	0	1	9	0	8	6	13	13	3	6	4	8	5	2	3	6	9	14	12	7	7	6	11
C19orf77	89	153	76	88	141	44	40	18	28	24	79	74	83	31	46	58	28	6	27	112	171	55	14	24	54	24	197	211	127	130	58	94	31	125	15	18	5	17	65	34	34	24	191	103	208	278	47	68	23
C19orf80	0	5	2	13	0	0	1	1	0	10	0	0	3	5	3	0	2	1	0	1	4	1	1	3	0	1	0	2	1	0	0	1	2	6	0	2	0	4	0	0	2	1	0	4	1	0	2	1	0
C19orf81	0	0	0	0	0	0	0	0	0	0	0	0	0	0	0	0	0	0	0	0	0	0	0	0	0	0	0	0	0	0	0	0	0	0	0	0	0	2	0	0	0	0	0	0	0	0	0	0	0
C1D	18	48	24	27	66	14	24	57	67	63	41	34	58	50	53	100	71	120	139	34	42	149	54	108	88	103	90	103	107	80	2	59	99	82	65	103	64	79	59	98	74	81	36	73	30	21	56	30	90
C1GALT1	54	153	106	108	408	129	122	226	164	176	123	138	167	164	126	249	131	499	362	104	208	637	266	227	324	233	268	310	304	124	4	215	276	431	81	188	115	348	114	476	135	148	97	319	162	119	144	98	190
C1GALT1C1	74	143	82	97	280	114	164	227	188	123	125	148	103	184	140	201	158	357	288	82	153	539	259	203	205	236	151	188	245	129	26	275	272	281	131	169	133	207	107	245	110	170	143	328	151	102	241	154	199
C1orf100	0	3	0	1	0	1	2	0	0	4	1	0	2	0	0	3	0	0	1	1	0	0	3	0	1	0	1	0	0	0	0	1	0	1	0	1	0	0	0	0	1	1	0	0	2	0	0	0	0
C1orf101	0	1	0	0	2	0	3	2	3	2	1	1	2	2	0	3	1	4	3	0	1	4	1	1	0	1	1	3	3	5	1	0	2	3	0	0	0	0	1	3	0	0	0	5	2	0	0	1	2
C1orf105	0	0	0	0	0	0	0	0	0	0	0	0	0	0	0	0	0	0	0	0	0	3	0	0	0	0	0	1	0	0	0	0	1	0	0	0	0	0	0	1	0	2	0	0	0	0	0	0	0
C1orf106	1	2	1	2	1	0	2	3	0	0	4	0	0	0	0	1	0	0	2	0	0	2	1	2	2	2	2	0	0	0	2	1	1	1	4	3	1	0	2	0	1	0	0	1	0	2	2	1	4
C1orf109	49	82	36	68	81	28	82	94	87	77	36	36	85	92	56	84	60	106	103	27	58	101	93	142	98	80	52	57	83	43	3	37	132	94	40	80	45	75	68	44	85	86	54	91	62	23	63	51	89
C1orf110	0	0	0	0	0	0	0	0	1	0	0	0	0	0	0	0	0	0	0	0	0	0	0	0	0	0	0	0	0	0	0	0	0	1	0	0	0	0	1	0	0	0	0	0	0	0	0	0	1
C1orf111	0	0	0	0	0	0	0	0	0	0	0	0	0	0	1	0	0	0	1	0	0	0	1	0	0	0	0	0	2	0	0	0	0	0	0	1	0	1	0	0	0	0	1	0	0	0	0	0	0
C1orf112	16	15	26	19	25	12	18	29	26	20	20	13	35	21	25	26	26	40	35	11	29	49	27	33	67	46	19	17	39	14	5	18	37	29	14	40	22	14	16	23	25	17	21	18	26	7	22	18	28
C1orf114	0	0	0	0	0	0	0	0	0	0	0	0	0	0	0	0	0	0	0	0	0	0	0	0	0	0	0	0	0	0	0	0	0	0	0	0	0	0	0	0	0	0	0	0	0	0	0	0	0
C1orf115	7	14	4	6	3	3	13	12	1	0	2	6	4	2	6	7	2	1	1	1	8	4	6	3	8	4	4	4	6	1	0	0	14	5	3	1	2	3	3	0	1	3	4	2	5	0	3	5	7
C1orf116	4	6	4	11	5	6	0	0	1	1	2	1	7	2	0	2	0	0	2	2	16	4	4	3	1	1	5	4	2	3	3	5	1	6	1	2	0	6	0	2	1	6	1	0	2	6	1	3	2
C1orf122	41	41	34	41	43	41	55	85	30	23	13	31	27	32	30	23	56	32	62	18	56	72	69	77	59	74	43	39	53	35	20	30	65	69	28	42	23	31	29	21	25	25	42	50	43	29	34	49	73
C1orf123	164	269	184	171	299	168	100	225	361	248	283	232	279	343	317	357	217	340	530	188	337	489	459	370	370	290	196	153	359	189	93	93	506	381	214	296	173	246	105	126	263	317	120	138	195	120	257	242	245
C1orf126	0	1	0	1	0	2	1	0	0	3	0	1	0	2	0	0	0	0	0	0	0	3	3	0	1	0	0	0	0	0	0	0	1	1	0	1	0	0	0	0	0	0	1	1	0	0	0	0	1
C1orf127	0	0	0	0	0	0	0	0	1	2	0	0	1	1	0	0	0	0	0	0	0	0	1	0	2	1	0	0	1	0	0	0	0	0	1	0	0	0	0	0	0	0	0	0	0	0	0	1	0
C1orf129	0	0	0	0	1	0	0	0	0	0	0	0	0	0	0	0	0	0	0	0	0	0	0	0	0	0	0	0	0	0	0	0	0	0	0	0	0	0	0	0	0	0	0	0	0	0	0	0	0
C1orf131	20	28	18	13	38	12	25	38	40	33	35	10	50	27	41	48	33	71	78	10	29	118	44	59	50	57	38	53	61	34	0	25	40	47	18	45	48	46	26	42	44	56	25	63	27	15	45	19	61
C1orf140	0	0	0	0	0	0	0	0	0	0	0	0	0	0	0	0	0	0	0	0	0	0	0	0	0	0	0	0	0	0	0	0	1	0	0	0	0	0	0	0	0	0	0	0	0	0	0	0	1
C1orf141	0	0	0	0	1	0	0	0	0	0	0	0	0	0	0	1	0	0	0	0	0	0	0	0	0	0	1	0	0	0	0	0	0	0	0	0	0	0	0	0	0	0	1	0	0	0	0	0	0
C1orf146	0	0	0	0	0	0	0	0	0	0	0	0	0	0	0	0	0	0	0	0	0	0	0	0	0	0	0	0	0	0	0	0	0	0	0	0	0	0	0	0	1	0	0	0	0	0	0	0	0
C1orf158	0	0	0	0	0	0	0	0	0	0	0	0	1	0	0	0	0	0	1	0	0	0	0	0	0	0	0	0	0	0	0	0	0	0	0	0	0	0	0	0	0	0	0	0	0	0	0	0	0
C1orf159	41	107	54	41	44	46	35	89	117	70	47	65	98	68	79	105	70	51	189	56	90	141	96	113	112	79	49	37	96	38	24	45	152	137	70	69	37	47	47	26	78	75	80	84	80	60	50	60	79
[truncated: 18,813 more rows]
[truncated: 51 more columns]

## Sheet: Vx 311 UP
	baseMean	log2FoldChange	lfcSE	stat	pvalue	padj
ABTB2	71.5631	1.96862	0.287326	6.85152	7.31e-12	5.18e-10
ACOT9	491.447	1.02919	0.137367	7.49226	6.77e-14	7e-12
ADAMTSL4	144.558	1.064	0.174224	6.10711	1.01e-09	4.89e-08
ADAR	5185.36	1.2876	0.146455	8.79177	1.47e-18	6.41e-16
AGRN	99.2024	2.22916	0.235725	9.45663	3.18e-21	3.53e-18
AIM2	114.573	1.56239	0.253947	6.15241	7.63e-10	3.75e-08
ANKFY1	581.5	1.05813	0.152585	6.9347	4.07e-12	3.03e-10
ANKRD22	626.954	2.77274	0.423773	6.54299	6.03e-11	3.61e-09
APOBEC3A	2329.11	1.83947	0.230658	7.97488	1.53e-15	2.42e-13
APOBEC3B	19.4897	1.29118	0.23904	5.4015	6.61e-08	2.3e-06
APOL1	570.327	1.60312	0.206473	7.76433	8.21e-15	1.09e-12
APOL4	20.8685	1.9773	0.446826	4.42522	9.63e-06	0.000189276
APOL6	1149.18	1.57953	0.188868	8.36314	6.11e-17	1.43e-14
ARHGAP23	10.2511	1.37707	0.268484	5.12908	2.91e-07	8.95e-06
ARHGEF10L	653.817	1.00996	0.150526	6.70959	1.95e-11	1.25e-09
ASPRV1	100.251	1.05373	0.253933	4.14965	3.33e-05	0.000540933
ATF3	108.981	2.61532	0.374621	6.98125	2.93e-12	2.19e-10
ATF5	240.525	1.36345	0.177529	7.68018	1.59e-14	1.92e-12
ATG3	576.043	1.06796	0.231126	4.62068	3.82e-06	8.45e-05
BATF2	11.6741	1.98524	0.377798	5.25477	1.48e-07	4.82e-06
BATF3	24.7246	1.0112	0.229574	4.40466	1.06e-05	0.000204844
BAZ1A	263.467	1.02976	0.20469	5.03084	4.88e-07	1.4e-05
BLVRA	583.124	1.25786	0.160068	7.8583	3.89e-15	5.65e-13
BRCA2	16.3979	1.27489	0.282813	4.50788	6.55e-06	0.000135168
BST2	4899.17	1.73655	0.187372	9.26793	1.9e-20	1.45e-17
C15orf48	12.7161	2.32788	0.363416	6.40554	1.5e-10	8.12e-09
C19orf66	809.059	1.11178	0.142202	7.81833	5.35e-15	7.42e-13
C1QA	52.7845	1.25243	0.284383	4.40403	1.06e-05	0.000204907
C1QB	200.348	1.93634	0.313457	6.17736	6.52e-10	3.23e-08
C1QC	20.1657	2.4087	0.470702	5.11724	3.1e-07	9.38e-06
C2	93.1313	1.94732	0.281744	6.91166	4.79e-12	3.54e-10
C5	33.734	1.22935	0.201833	6.09093	1.12e-09	5.35e-08
C9orf66	7.71699	1.33456	0.275877	4.8375	1.31e-06	3.4e-05
C9orf91	369.543	1.10221	0.165707	6.65156	2.9e-11	1.81e-09
CARD17	103.394	1.44089	0.357149	4.03442	5.47e-05	0.000819395
CASP1	1382.15	1.00777	0.17534	5.74753	9.06e-09	3.77e-07
CASP10	369.478	1.02726	0.158852	6.46676	1e-10	5.66e-09
CASP5	15.002	1.15866	0.290485	3.98871	6.64e-05	0.000968704
CCL2	116.25	3.53257	0.476734	7.40994	1.26e-13	1.25e-11
CCL3L3	8.28875	1.6716	0.34563	4.83639	1.32e-06	3.41e-05
CCL8	26.4595	4.45273	0.662394	6.72218	1.79e-11	1.17e-09
CCR1	353.898	1.14526	0.19501	5.87283	4.28e-09	1.88e-07
CCRL2	62.6998	1.53203	0.219144	6.99096	2.73e-12	2.07e-10
CD209	10.6002	1.01011	0.275108	3.67168	0.000240963	0.0028051
CD274	292.558	2.18324	0.312283	6.99124	2.72e-12	2.07e-10
CD300E	649.123	1.43938	0.188681	7.62864	2.37e-14	2.7e-12
CD68	2627.8	1.01146	0.133031	7.60317	2.89e-14	3.14e-12
CEACAM1	316.917	2.31819	0.268212	8.64314	5.47e-18	1.91e-15
CES1	82.0135	1.74575	0.405485	4.30533	1.67e-05	0.000300031
CFB	6.62515	3.92202	0.484935	8.08772	6.08e-16	1.11e-13
CHMP5	510.126	1.27355	0.194919	6.53374	6.41e-11	3.8e-09
CLEC4F	28.1495	1.44138	0.405977	3.55041	0.000384636	0.00399367
CLEC6A	26.5814	1.34395	0.254346	5.28394	1.26e-07	4.2e-06
CMKLR1	7.12573	1.96683	0.370296	5.31151	1.09e-07	3.64e-06
CMPK2	970.292	2.71278	0.371897	7.29444	3e-13	2.79e-11
CNP	565.065	1.3387	0.150838	8.87511	6.99e-19	3.28e-16
CSRNP1	393.967	1.40668	0.219043	6.42193	1.35e-10	7.39e-09
CTSL1	161.129	1.30726	0.222509	5.87508	4.23e-09	1.87e-07
CXCL10	592.138	3.73297	0.479243	7.7893	6.74e-15	9.24e-13
CXCL11	20.6463	3.86891	0.50378	7.67976	1.59e-14	1.92e-12
CXCR2P1	825.689	1.58309	0.207255	7.63836	2.2e-14	2.56e-12
CXorf21	372.337	1.14164	0.166183	6.86976	6.43e-12	4.64e-10
CYBB	3503.49	1.03459	0.145627	7.10435	1.21e-12	9.97e-11
DAPP1	925.094	1.21806	0.18721	6.50636	7.7e-11	4.39e-09
DDX58	1834.01	2.5788	0.259778	9.92695	3.18e-23	1.94e-19
DDX60	453.815	1.91508	0.202358	9.46382	2.97e-21	3.53e-18
DDX60L	2871.9	1.97311	0.205365	9.60783	7.41e-22	1.13e-18
DHX58	456.947	2.24387	0.229222	9.78906	1.25e-22	3.06e-19
DISC1	65.7303	1.30965	0.200034	6.54716	5.86e-11	3.52e-09
DOCK4	83.055	2.23323	0.284666	7.84507	4.33e-15	6.14e-13
DOCK8	2854.22	1.00304	0.148931	6.73492	1.64e-11	1.1e-09
DRAP1	2924.68	1.05092	0.146435	7.17672	7.14e-13	6.13e-11
DTX3L	656.794	1.55209	0.182984	8.48213	2.21e-17	6.42e-15
DYNLT1	951.502	1.52405	0.193046	7.89473	2.91e-15	4.38e-13
EIF2AK2	2009.66	2.03957	0.228708	8.91777	4.76e-19	2.32e-16
EPB41L3	267.813	1.20851	0.167376	7.22029	5.19e-13	4.62e-11
EPHB1	18.4411	1.09027	0.253237	4.30534	1.67e-05	0.000300031
EPHB2	22.512	1.70727	0.277103	6.16115	7.22e-10	3.57e-08
EPSTI1	1167.77	2.17397	0.258516	8.40943	4.12e-17	1.03e-14
ETV7	149.385	2.43374	0.457385	5.32099	1.03e-07	3.47e-06
FAM225A	27.0487	1.73462	0.324109	5.35196	8.7e-08	2.97e-06
FAM26F	295.941	1.99454	0.31348	6.36257	1.98e-10	1.04e-08
FAM46A	549.754	1.63316	0.180232	9.06143	1.29e-19	7.48e-17
FAM70A	7.51652	2.29866	0.379514	6.05686	1.39e-09	6.54e-08
FAM72A	10.178	1.17886	0.29351	4.0164	5.91e-05	0.000872359
FAM8A1	138.068	1.00503	0.212473	4.73017	2.24e-06	5.36e-05
FAR2	81.6375	1.30899	0.201185	6.5064	7.7e-11	4.39e-09
FBXO39	10.4477	1.42015	0.339173	4.18709	2.83e-05	0.000469639
FBXO6	191.797	1.50762	0.187873	8.02466	1.02e-15	1.66e-13
FCGR1A	1586.8	1.56878	0.308204	5.09007	3.58e-07	1.06e-05
FCGR1B	301.619	1.54311	0.304288	5.07122	3.95e-07	1.16e-05
FCGR1C	270.468	1.31295	0.268129	4.8967	9.75e-07	2.57e-05
FFAR2	4091.45	1.32964	0.182817	7.27307	3.51e-13	3.2e-11
FFAR3	6.72181	1.91117	0.399134	4.78829	1.68e-06	4.15e-05
FGL2	1832.6	1.12274	0.175396	6.4012	1.54e-10	8.29e-09
FMNL2	27.127	1.49922	0.271071	5.53074	3.19e-08	1.21e-06
FPR3	37.9433	1.12418	0.255291	4.40355	1.06e-05	0.000204928
FRMD3	15.6087	2.15062	0.3043	7.06745	1.58e-12	1.25e-10
FTSJD2	850.1	1.29036	0.192951	6.6875	2.27e-11	1.44e-09
FXYD6	68.846	1.04721	0.13238	7.9106	2.56e-15	3.91e-13
GALM	134.845	1.38951	0.192491	7.2186	5.25e-13	4.64e-11
GBP1	2258.68	2.10528	0.298234	7.05917	1.67e-12	1.32e-10
GBP1P1	107.153	2.77509	0.425624	6.52004	7.03e-11	4.06e-09
GBP3	226.96	1.11525	0.206535	5.3998	6.67e-08	2.31e-06
GBP4	1328.56	1.84752	0.221121	8.35525	6.53e-17	1.5e-14
GBP5	6998.3	1.47367	0.227308	6.48312	8.98e-11	5.1e-09
GCH1	449.811	1.60253	0.169908	9.43174	4.03e-21	4.1e-18
GNB4	98.1738	1.33647	0.198367	6.73738	1.61e-11	1.09e-09
GPBAR1	508.998	1.25233	0.186527	6.71394	1.89e-11	1.22e-09
GPD2	322.279	1.02339	0.13886	7.36995	1.71e-13	1.64e-11
GPR84	15.505	2.17075	0.266964	8.13127	4.25e-16	8.37e-14
GRAMD1B	303.327	1.74079	0.204228	8.52375	1.54e-17	4.71e-15
GRIN2D	9.12354	1.078	0.250278	4.3072	1.65e-05	0.000299517
GRN	1848.6	1.00146	0.172132	5.81798	5.96e-09	2.59e-07
GTF2B	29.786	1.12445	0.227724	4.9378	7.9e-07	2.14e-05
GTPBP1	1343.23	1.17027	0.170475	6.86475	6.66e-12	4.78e-10
HELZ2	567.335	2.05059	0.207676	9.874	5.4e-23	2.19e-19
HERC5	1610.89	2.9704	0.325473	9.12642	7.08e-20	4.55e-17
HERC6	224.217	1.98579	0.234393	8.47203	2.41e-17	6.69e-15
HES4	213.825	2.61165	0.268424	9.72959	2.25e-22	4.49e-19
HESX1	29.406	3.96541	0.475648	8.33686	7.63e-17	1.72e-14
HPSE	79.4388	1.00695	0.17147	5.87245	4.29e-09	1.88e-07
HSH2D	1046.81	1.24309	0.156787	7.92853	2.22e-15	3.42e-13
HSPA1A	2135.91	1.0174	0.250078	4.06832	4.74e-05	0.000724846
HSPA1B	60.7377	1.19869	0.256852	4.66686	3.06e-06	6.91e-05
IDO1	687.094	3.70821	0.378205	9.80477	1.07e-22	3.06e-19
IFI16	3760.6	1.40095	0.16037	8.73572	2.42e-18	9.85e-16
IFI27	336.365	3.17297	0.464255	6.83454	8.23e-12	5.8e-10
IFI30	11681.1	1.28561	0.159791	8.04557	8.58e-16	1.5e-13
IFI35	2044.78	2.07618	0.231999	8.9491	3.58e-19	1.82e-16
IFI44	3223.11	2.52587	0.338628	7.45913	8.71e-14	8.78e-12
IFI44L	496.007	2.36541	0.448742	5.27119	1.36e-07	4.48e-06
IFI6	18712	2.96234	0.309877	9.55973	1.18e-21	1.6e-18
IFIH1	269.789	2.29564	0.300676	7.63493	2.26e-14	2.6e-12
IFIT1	2218.05	3.05723	0.415103	7.36499	1.77e-13	1.69e-11
IFIT2	9593.17	2.79472	0.342144	8.16825	3.13e-16	6.58e-14
IFIT3	1886.97	2.66846	0.375893	7.09898	1.26e-12	1.03e-10
IFIT5	998.783	1.8852	0.222944	8.45595	2.77e-17	7.34e-15
IFITM1	16690.8	2.02351	0.233886	8.65171	5.07e-18	1.88e-15
IFITM3	17024	2.05813	0.237206	8.67654	4.08e-18	1.56e-15
IL15RA	198.452	1.01174	0.133081	7.60244	2.91e-14	3.14e-12
IL1RN	820.901	2.51165	0.297177	8.45171	2.87e-17	7.45e-15
IL27	38.7653	1.93782	0.249557	7.76503	8.16e-15	1.09e-12
IL31RA	7.63006	2.36585	0.356255	6.6409	3.12e-11	1.94e-09
IL4I1	32.0796	1.74149	0.231415	7.52539	5.26e-14	5.53e-12
IRF5	833.439	1.1024	0.155494	7.08966	1.34e-12	1.09e-10
IRF7	3868.6	2.2911	0.253767	9.02837	1.74e-19	9.66e-17
ISG15	11468.9	3.37203	0.390086	8.64432	5.41e-18	1.91e-15
ISG20	1707.31	1.63736	0.208396	7.85696	3.94e-15	5.65e-13
JAK2	421.188	1.1526	0.189906	6.06929	1.28e-09	6.1e-08
JUP	576.46	1.14127	0.313795	3.63698	0.000275849	0.00313671
KIAA0226	987.42	1.03962	0.146923	7.07594	1.48e-12	1.18e-10
KIAA1598	98.7487	1.29749	0.191742	6.76685	1.32e-11	8.92e-10
KIAA1958	44.7892	1.64616	0.244855	6.72299	1.78e-11	1.17e-09
KLF5	47.5948	1.32471	0.270367	4.89966	9.6e-07	2.55e-05
KLHDC7B	102.807	1.27268	0.18916	6.72808	1.72e-11	1.13e-09
KPTN	90.5887	1.09658	0.183656	5.97084	2.36e-09	1.09e-07
LAMP3	341.439	4.46583	0.448618	9.95464	2.41e-23	1.94e-19
LAP3	1641.84	2.26569	0.27871	8.1292	4.32e-16	8.37e-14
LGALS3BP	255.931	1.45021	0.190462	7.61417	2.65e-14	2.94e-12
LGALS9	1155.58	1.15291	0.157145	7.33664	2.19e-13	2.06e-11
LILRA3	673.121	1.21203	0.190996	6.34581	2.21e-10	1.15e-08
LILRA5	631.877	1.02785	0.181867	5.65165	1.59e-08	6.4e-07
LILRB1	288.121	1.07448	0.223562	4.80619	1.54e-06	3.85e-05
LILRB4	129.719	1.10615	0.160608	6.88729	5.69e-12	4.15e-10
LINC00113	10.3416	1.61173	0.403802	3.99137	6.57e-05	0.00095982
LINC00487	7.45482	1.98694	0.436272	4.55436	5.25e-06	0.000111683
LMNB1	251.47	1.17513	0.174632	6.72915	1.71e-11	1.13e-09
LMO2	18.9949	1.23872	0.237153	5.2233	1.76e-07	5.64e-06
LOC646329	54.9912	1.52351	0.297748	5.1168	3.11e-07	9.38e-06
LY6E	4570.14	2.03046	0.244698	8.2978	1.06e-16	2.35e-14
LYSMD2	53.3081	1.00178	0.231014	4.33644	1.45e-05	0.000267165
MAFB	389.765	1.45203	0.181453	8.0022	1.22e-15	1.96e-13
MARCKS	252.89	1.04981	0.218641	4.80152	1.57e-06	3.93e-05
MDK	23.7073	2.10786	0.272234	7.74283	9.72e-15	1.26e-12
MEFV	177.108	1.06701	0.238478	4.47426	7.67e-06	0.000155394
MGC39372	114.851	2.13843	0.298058	7.17456	7.25e-13	6.19e-11
MLKL	215.96	1.14449	0.167953	6.81434	9.47e-12	6.56e-10
MOV10	534.353	1.67779	0.208965	8.02907	9.82e-16	1.64e-13
MS4A4A	108.818	1.98206	0.265305	7.47087	7.97e-14	8.1e-12
MSR1	10.1282	2.52611	0.425076	5.94272	2.8e-09	1.28e-07
MT2A	2780.37	2.09014	0.2581	8.09819	5.58e-16	1.05e-13
MTVR2	106.174	1.03189	0.188068	5.48681	4.09e-08	1.51e-06
MX1	6271.28	2.79533	0.305425	9.15226	5.58e-20	3.78e-17
MX2	611.448	1.97773	0.241293	8.1964	2.48e-16	5.3e-14
MYO7B	25.4033	1.70132	0.295593	5.75563	8.63e-09	3.63e-07
MYOF	148.657	1.65884	0.224618	7.38516	1.52e-13	1.5e-11
NADK	1714.61	1.12101	0.171603	6.53255	6.47e-11	3.81e-09
NAGK	1982.62	1.02684	0.130124	7.89122	2.99e-15	4.45e-13
NAPA	3012.05	1.23999	0.177267	6.99507	2.65e-12	2.05e-10
NAT8B	60.3991	1.2835	0.430956	2.97826	0.00289893	0.0192003
NCF1	5485.45	1.39659	0.205818	6.78558	1.16e-11	7.92e-10
NCF1B	1553.08	1.4518	0.187759	7.73226	1.06e-14	1.35e-12
NCF1C	1509.56	1.51928	0.19533	7.77801	7.37e-15	9.99e-13
NGFR	7.12749	1.37124	0.337463	4.06336	4.84e-05	0.000738574
NME8	13.8622	1.27081	0.279385	4.54861	5.4e-06	0.000114379
NMI	167.471	1.32142	0.229655	5.75393	8.72e-09	3.65e-07
NPC2	892.093	1.03547	0.13149	7.87492	3.41e-15	5.01e-13
NR1H3	12.1554	1.45999	0.271212	5.38321	7.32e-08	2.51e-06
NTNG2	1034.26	1.5552	0.216537	7.18214	6.86e-13	5.98e-11
NUB1	1262.92	1.43835	0.170736	8.42444	3.62e-17	9.21e-15
OAS1	3712.75	2.24315	0.275921	8.12967	4.3e-16	8.37e-14
OAS2	1652.51	2.22501	0.295583	7.52752	5.17e-14	5.49e-12
OAS3	3066.07	2.53661	0.343586	7.38276	1.55e-13	1.51e-11
OASL	976.231	2.81593	0.331476	8.49513	1.98e-17	5.88e-15
ODF3B	829.202	1.78451	0.217078	8.2206	2.02e-16	4.41e-14
OR52B6	31.5724	1.29535	0.211554	6.12301	9.18e-10	4.45e-08
OR52H1	18.7046	1.17941	0.220915	5.33877	9.36e-08	3.17e-06
OR52K2	264.848	1.07595	0.179267	6.00194	1.95e-09	9.05e-08
P2RY14	64.1388	1.60364	0.28647	5.59795	2.17e-08	8.59e-07
P2RY6	9.55576	1.60069	0.288922	5.54023	3.02e-08	1.17e-06
PARP10	1176.45	1.45823	0.1693	8.61329	7.1e-18	2.41e-15
PARP12	1822.26	1.75851	0.189383	9.28548	1.61e-20	1.31e-17
PARP14	3122.54	1.87305	0.213671	8.76606	1.85e-18	7.78e-16
PARP9	1140.46	1.66683	0.183879	9.0648	1.25e-19	7.48e-17
PDCD1LG2	33.2512	1.15076	0.294661	3.90537	9.41e-05	0.00129109
PGAP1	38.8697	1.11467	0.208613	5.34324	9.13e-08	3.1e-06
PHF11	284.204	1.3428	0.180587	7.43578	1.04e-13	1.04e-11
PIK3AP1	2346.71	1.1672	0.153324	7.61262	2.69e-14	2.95e-12
PLSCR1	536.2	2.03235	0.26344	7.71464	1.21e-14	1.51e-12
PLSCR4	27.7415	1.14159	0.33248	3.43356	0.0005957	0.00563375
PML	541.507	1.65408	0.224817	7.35743	1.87e-13	1.77e-11
PNPT1	636.634	1.93743	0.215552	8.98824	2.51e-19	1.33e-16
PSME2	850.33	1.10182	0.171609	6.42052	1.36e-10	7.43e-09
PSTPIP2	344.195	1.05649	0.242227	4.36157	1.29e-05	0.000244249
RAB39A	35.5346	1.51302	0.195762	7.72887	1.09e-14	1.36e-12
RBCK1	1438.02	1.1532	0.17041	6.7672	1.31e-11	8.92e-10
RGAG4	21.0151	1.21006	0.222054	5.44939	5.05e-08	1.84e-06
RGL1	31.8803	1.97945	0.244746	8.08777	6.08e-16	1.11e-13
RGS1	12.2141	1.22235	0.304185	4.01845	5.86e-05	0.000866321
RIN2	424.576	1.64262	0.204309	8.03988	8.99e-16	1.55e-13
RNF213	4903.19	1.36777	0.16175	8.45606	2.77e-17	7.34e-15
RSAD2	3515.65	3.10427	0.436794	7.10693	1.19e-12	9.85e-11
RSPH9	11.8863	2.02618	0.36572	5.54025	3.02e-08	1.17e-06
RTP4	569.875	1.66978	0.217024	7.69401	1.43e-14	1.76e-12
RUFY4	35.4909	2.46585	0.294429	8.37502	5.52e-17	1.32e-14
SAMD4A	30.5288	1.79583	0.250179	7.17819	7.06e-13	6.11e-11
SAMD9	360.356	1.30685	0.34423	3.79646	0.00014678	0.00188496
SAMD9L	388.518	1.92819	0.25317	7.6162	2.61e-14	2.92e-12
SAT1	1503.79	1.48266	0.205737	7.20658	5.74e-13	5.04e-11
SCARB2	283.083	1.22576	0.175524	6.98342	2.88e-12	2.17e-10
SCIMP	1023.39	1.13949	0.147379	7.7317	1.06e-14	1.35e-12
SCO2	142.206	1.55961	0.2201	7.08589	1.38e-12	1.11e-10
SDC3	48.8591	1.91311	0.220411	8.67975	3.97e-18	1.56e-15
SECTM1	1204.52	1.22355	0.222456	5.5002	3.79e-08	1.42e-06
SELL	16166.5	1.14029	0.162491	7.01754	2.26e-12	1.75e-10
SERPING1	946.93	2.64167	0.364634	7.24471	4.33e-13	3.92e-11
SIGLEC1	129.847	2.78521	0.470258	5.92273	3.17e-09	1.44e-07
SIGLEC14	883.936	1.25542	0.340586	3.68606	0.000227752	0.00267943
SLAMF8	64.9475	1.08275	0.268874	4.02698	5.65e-05	0.000840564
SLC1A3	7.25712	1.2599	0.285861	4.4074	1.05e-05	0.000202592
SLC27A3	392.014	1.2499	0.169574	7.37084	1.7e-13	1.64e-11
SLC6A12	34.0456	1.47804	0.234961	6.29057	3.16e-10	1.62e-08
SMCHD1	2460.12	1.00424	0.18029	5.57014	2.55e-08	9.95e-07
SMTNL1	5.98748	1.63341	0.344648	4.73937	2.14e-06	5.16e-05
SORT1	477.537	1.14499	0.168574	6.79219	1.1e-11	7.61e-10
SP100	1202.58	1.16222	0.138297	8.40382	4.32e-17	1.05e-14
SP110	347.869	1.20189	0.157751	7.61885	2.56e-14	2.89e-12
SP140	81.3451	1.28221	0.169541	7.5628	3.94e-14	4.22e-12
SPATS2L	40.9212	2.19645	0.358457	6.1275	8.93e-10	4.34e-08
SPTLC2	690.751	1.24635	0.152772	8.15825	3.4e-16	7.03e-14
SQRDL	479.715	1.20121	0.149663	8.02609	1.01e-15	1.66e-13
SRC	130.99	1.01428	0.155462	6.52432	6.83e-11	3.97e-09
SRGAP2	83.7608	1.40706	0.274419	5.12741	2.94e-07	9e-06
SRGAP2B	169.606	1.1495	0.16657	6.90101	5.16e-12	3.79e-10
STAC3	23.2541	1.29004	0.207541	6.21581	5.11e-10	2.55e-08
STAT1	7385.82	1.33608	0.165836	8.0566	7.84e-16	1.39e-13
STAT2	2212.02	1.84015	0.19529	9.42267	4.4e-21	4.13e-18
STK3	58.8317	1.16514	0.232546	5.01035	5.43e-07	1.54e-05
STX11	2044.71	1.45388	0.199848	7.27496	3.47e-13	3.18e-11
SUCNR1	16.048	1.05935	0.250237	4.23338	2.3e-05	0.000395006
TAP1	3368.71	1.13353	0.159136	7.123	1.06e-12	8.88e-11
TAP2	1897.38	1.09601	0.16047	6.83	8.49e-12	5.95e-10
TCN2	124.617	1.68924	0.311744	5.41868	6e-08	2.12e-06
TDRD7	178.11	1.41838	0.200153	7.0865	1.38e-12	1.11e-10
TFEC	142.256	2.12591	0.274242	7.75197	9.05e-15	1.19e-12
TIMM10	320.065	1.05354	0.169484	6.21615	5.1e-10	2.55e-08
TLR7	52.9132	1.36456	0.190693	7.1558	8.32e-13	7.05e-11
TMEM123	3998.43	1.42634	0.154687	9.22077	2.95e-20	2.12e-17
TMEM140	1561.7	1.21204	0.185742	6.52536	6.78e-11	3.96e-09
TMEM150B	133.063	1.27785	0.187282	6.82313	8.91e-12	6.21e-10
TMEM185B	174.118	1.06502	0.196273	5.42623	5.76e-08	2.07e-06
TMEM51	7.63033	1.15357	0.319938	3.60559	0.000311444	0.00339555
TNFAIP6	1551.54	2.87368	0.325612	8.82546	1.09e-18	4.93e-16
TNFSF10	4466.22	2.25921	0.278068	8.12466	4.49e-16	8.55e-14
TNFSF13B	535.441	1.94633	0.254195	7.65683	1.91e-14	2.24e-12
TOR1B	327.095	1.78148	0.19146	9.30471	1.34e-20	1.17e-17
TRAFD1	1041.31	1.26338	0.180709	6.99125	2.72e-12	2.07e-10
TRANK1	757.525	1.02093	0.163163	6.25712	3.92e-10	2e-08
TREX1	187.423	1.19755	0.182763	6.55249	5.66e-11	3.42e-09
TRIM25	1633.24	1.2235	0.283199	4.32027	1.56e-05	0.000284609
TRIM38	432.687	1.05902	0.161457	6.55916	5.41e-11	3.3e-09
TRIM5	274.882	1.70268	0.198736	8.56754	1.06e-17	3.31e-15
TRIM6	15.121	1.85015	0.473438	3.9079	9.31e-05	0.00127908
TTC21A	60.2925	2.00489	0.233753	8.57694	9.74e-18	3.13e-15
TTC26	18.5525	1.4539	0.319839	4.54571	5.48e-06	0.000115658
TYMP	10158.3	1.76496	0.181656	9.71597	2.58e-22	4.49e-19
UBE2L6	1529.59	1.71819	0.229068	7.50077	6.34e-14	6.62e-12
UBQLNL	24.5033	1.01538	0.216918	4.68093	2.86e-06	6.51e-05
UNC93B1	1345.6	1.36185	0.167439	8.13345	4.17e-16	8.37e-14
USP18	378.98	3.16874	0.368289	8.60393	7.7e-18	2.54e-15
VAMP5	491.562	1.75526	0.234914	7.47191	7.9e-14	8.1e-12
VSIG10L	9.38932	1.22365	0.274158	4.46329	8.07e-06	0.000162758
WARS	2448.53	1.89055	0.241412	7.83121	4.83e-15	6.78e-13
WDFY1	559.247	1.10975	0.169244	6.55709	5.49e-11	3.33e-09
XAF1	664.308	1.8848	0.282038	6.68279	2.34e-11	1.47e-09
XRN1	369.503	1.25648	0.240187	5.23126	1.68e-07	5.43e-06
ZBP1	953.731	1.78608	0.232782	7.67274	1.68e-14	1.99e-12
ZCCHC2	299.926	1.42302	0.206862	6.8791	6.02e-12	4.37e-10
ZNF366	32.3338	1.454	0.233379	6.23021	4.66e-10	2.35e-08
ZNFX1	675.953	1.10817	0.187537	5.90907	3.44e-09	1.55e-07

## Sheet: Vx 7 DOWN
	baseMean	log2FoldChange	lfcSE	stat	pvalue	padj
KIAA1377	10.0156	-1.01222	0.238876	-4.23743	2.26e-05	0.00038849
CA4	41.6402	-1.02782	0.272464	-3.77233	0.00016173	0.00203527
EFNA1	6.26569	-1.04062	0.256561	-4.05603	4.99e-05	0.00075833
GRAMD1C	13.3307	-1.0422	0.299134	-3.48405	0.00049389	0.00485926
ALPL	425.857	-1.05573	0.387205	-2.72653	0.00640039	0.0353485
GALNT14	21.5549	-1.13555	0.38452	-2.95316	0.00314534	0.0204985
CNTNAP3	26.592	-1.58602	0.477289	-3.32297	0.00089065	0.00776689

## Sheet: Vx 311_gProfiler
source	term_name	term_id	highlighted	adjusted_p_value	negative_log10_of_adjusted_p_value	term_size	query_size	intersection_size	effective_domain_size	intersections
GO:MF	protein binding	GO:0005515	TRUE	4.49031e-08	7.34772	14811	276	246	20139	ABTB2,ADAMTSL4,ADAR,AGRN,AIM2,ANKFY1,ANKRD22,APOBEC3A,APOBEC3B,APOL1,APOL4,APOL6,ARHGAP23,ARHGEF10L,ATF3,ATF5,ATG3,BATF2,BATF3,BAZ1A,BLVRA,BRCA2,BST2,C15ORF48,C1QA,C1QB,C1QC,C2,C5,CASP1,CASP10,CASP5,CCL2,CCL3L3,CCL8,CCR1,CCRL2,CD209,CD274,CD300E,CD68,CEACAM1,CES1,CFB,CHMP5,CLEC6A,CMKLR1,CNP,CSRNP1,CXCL10,CXCL11,CYBB,DAPP1,DDX60,DHX58,DISC1,DOCK4,DOCK8,DRAP1,DTX3L,DYNLT1,EIF2AK2,EPB41L3,EPHB1,EPHB…
GO:MF	double-stranded RNA binding	GO:0003725	TRUE	1.1219e-07	6.95005	72	276	12	20139	ADAR,DDX60,DDX60L,DHX58,EIF2AK2,IFIH1,OAS1,OAS2,OAS3,OASL,TLR7,ZBP1
GO:MF	identical protein binding	GO:0042802	FALSE	2.27537e-05	4.64295	2143	276	60	20139	ADAMTSL4,AIM2,ATF3,BRCA2,BST2,C1QB,CASP1,CEACAM1,DISC1,DRAP1,DYNLT1,EIF2AK2,EPHB2,GBP1,GBP3,GBP4,GBP5,GCH1,HESX1,IFI16,IFI27,IFI35,IFIH1,IFIT3,IRF5,JAK2,JUP,LMO2,MAFB,MARCKS,MEFV,MLKL,MX1,NMI,PIK3AP1,PML,PNPT1,PSME2,RBCK1,SAT1,SCARB2,SDC3,SLAMF8,SMCHD1,SP100,SRGAP2,STAC3,STAT1,STAT2,STK3,TAP1,TIMM10,TNFSF10,TOR1B,TRIM38,TRIM5,TRIM6,TYMP,WARS,ZBP1
GO:MF	2'-5'-oligoadenylate synthetase activity	GO:0001730	TRUE	0.00111689	2.95199	3	276	3	20139	OAS1,OAS2,OAS3
GO:MF	chemokine receptor binding	GO:0042379	TRUE	0.00415335	2.3816	76	276	8	20139	C5,CCL2,CCL3L3,CCL8,CCRL2,CXCL10,CXCL11,STAT1
GO:MF	small molecule binding	GO:0036094	TRUE	0.0205999	1.68614	2583	276	59	20139	AGRN,BLVRA,CD209,CLEC6A,CMPK2,CNP,CYBB,DDX60,DDX60L,DHX58,EIF2AK2,EPHB1,EPHB2,GBP1,GBP3,GBP4,GBP5,GCH1,GRAMD1B,GRIN2D,GTPBP1,HELZ2,HSPA1A,HSPA1B,IFI44L,IFIH1,JAK2,LGALS9,MDK,MLKL,MOV10,MX1,MX2,MYO7B,NADK,NAGK,NPC2,NR1H3,OAS1,OAS2,OAS3,RAB39A,RNF213,SCARB2,SELL,SIGLEC14,SLC1A3,SLC27A3,SMCHD1,SPTLC2,SRC,STK3,TAP1,TAP2,TCN2,TOR1B,TRANK1,UBE2L6,WARS
GO:MF	enzyme binding	GO:0019899	FALSE	0.0234694	1.6295	2075	276	50	20139	ADAMTSL4,ANKFY1,ATF5,ATG3,BRCA2,CASP1,CASP10,CEACAM1,CLEC6A,DOCK4,DTX3L,FMNL2,GBP1,GCH1,GTF2B,HSPA1A,HSPA1B,IL15RA,IL31RA,IRF5,ISG15,JAK2,JUP,LGALS9,LILRB4,LMNB1,MARCKS,MLKL,NGFR,NPC2,PARP14,PARP9,PLSCR1,PLSCR4,PML,RIN2,SCARB2,SELL,SMTNL1,SORT1,SP100,SRC,SRGAP2,STAT1,STAT2,TRIM38,TRIM5,TRIM6,UBE2L6,WARS
GO:MF	chemokine activity	GO:0008009	FALSE	0.0263668	1.57894	50	276	6	20139	C5,CCL2,CCL3L3,CCL8,CXCL10,CXCL11
GO:MF	pattern recognition receptor activity	GO:0038187	TRUE	0.0354446	1.45045	33	276	5	20139	AIM2,CLEC6A,IFIH1,TLR7,TRIM5
GO:MF	cytokine activity	GO:0005125	FALSE	0.0488616	1.31103	237	276	12	20139	C5,CCL2,CCL3L3,CCL8,CXCL10,CXCL11,GRN,IL1RN,IL27,SECTM1,TNFSF10,TNFSF13B
GO:BP	response to other organism	GO:0051707	TRUE	1.68873e-60	59.7724	1527	264	118	21010	ADAR,AIM2,APOBEC3A,APOBEC3B,APOL1,BATF2,BATF3,BST2,C15ORF48,C1QA,C1QC,C2,C5,CASP1,CCL2,CCL3L3,CCL8,CD209,CD274,CD68,CEACAM1,CFB,CHMP5,CLEC6A,CMPK2,CNP,CXCL10,CXCL11,CYBB,DDX60,DDX60L,DHX58,DTX3L,EIF2AK2,EPHB2,FCGR1A,FFAR2,FGL2,GBP1,GBP3,GBP4,GBP5,GCH1,GRN,HERC5,HERC6,HSPA1A,HSPA1B,IDO1,IFI16,IFI27,IFI35,IFI44,IFI44L,IFI6,IFIH1,IFIT1,IFIT2,IFIT3,IFIT5,IFITM1,IFITM3,IL27,IL31RA,IRF5,IRF7,ISG15,ISG2…
GO:BP	response to external biotic stimulus	GO:0043207	FALSE	2.10135e-60	59.6775	1530	264	118	21010	ADAR,AIM2,APOBEC3A,APOBEC3B,APOL1,BATF2,BATF3,BST2,C15ORF48,C1QA,C1QC,C2,C5,CASP1,CCL2,CCL3L3,CCL8,CD209,CD274,CD68,CEACAM1,CFB,CHMP5,CLEC6A,CMPK2,CNP,CXCL10,CXCL11,CYBB,DDX60,DDX60L,DHX58,DTX3L,EIF2AK2,EPHB2,FCGR1A,FFAR2,FGL2,GBP1,GBP3,GBP4,GBP5,GCH1,GRN,HERC5,HERC6,HSPA1A,HSPA1B,IDO1,IFI16,IFI27,IFI35,IFI44,IFI44L,IFI6,IFIH1,IFIT1,IFIT2,IFIT3,IFIT5,IFITM1,IFITM3,IL27,IL31RA,IRF5,IRF7,ISG15,ISG2…
GO:BP	response to biotic stimulus	GO:0009607	FALSE	2.38496e-60	59.6225	1565	264	119	21010	ADAR,AIM2,APOBEC3A,APOBEC3B,APOL1,BATF2,BATF3,BST2,C15ORF48,C1QA,C1QC,C2,C5,CASP1,CCL2,CCL3L3,CCL8,CD209,CD274,CD68,CEACAM1,CFB,CHMP5,CLEC6A,CMPK2,CNP,CXCL10,CXCL11,CYBB,DDX60,DDX60L,DHX58,DTX3L,EIF2AK2,EPHB2,FCGR1A,FFAR2,FGL2,GBP1,GBP3,GBP4,GBP5,GCH1,GRN,HERC5,HERC6,HSPA1A,HSPA1B,IDO1,IFI16,IFI27,IFI35,IFI44,IFI44L,IFI6,IFIH1,IFIT1,IFIT2,IFIT3,IFIT5,IFITM1,IFITM3,IL27,IL31RA,IL4I1,IRF5,IRF7,ISG1…
GO:BP	biological process involved in interspecies interaction between organisms	GO:0044419	FALSE	1.97169e-59	58.7052	1698	264	122	21010	ADAR,AIM2,APOBEC3A,APOBEC3B,APOL1,BATF2,BATF3,BST2,C15ORF48,C1QA,C1QC,C2,C5,CASP1,CCL2,CCL3L3,CCL8,CD209,CD274,CD68,CEACAM1,CFB,CHMP5,CLEC6A,CMPK2,CNP,CXCL10,CXCL11,CYBB,DDX60,DDX60L,DHX58,DTX3L,DYNLT1,EIF2AK2,EPHB2,FCGR1A,FFAR2,FGL2,GBP1,GBP3,GBP4,GBP5,GCH1,GRN,HERC5,HERC6,HSPA1A,HSPA1B,IDO1,IFI16,IFI27,IFI35,IFI44,IFI44L,IFI6,IFIH1,IFIT1,IFIT2,IFIT3,IFIT5,IFITM1,IFITM3,IL27,IL31RA,IRF5,IRF7,ISG…
GO:BP	defense response to other organism	GO:0098542	FALSE	9.7689e-55	54.0102	1196	264	102	21010	ADAR,AIM2,APOBEC3A,APOBEC3B,APOL1,BATF2,BST2,C1QA,C1QC,C2,C5,CASP1,CCL2,CCL3L3,CCL8,CD209,CEACAM1,CFB,CLEC6A,CXCL10,CXCL11,CYBB,DDX60,DDX60L,DHX58,DTX3L,EIF2AK2,FCGR1A,FFAR2,FGL2,GBP1,GBP3,GBP4,GBP5,GCH1,GRN,HERC5,HSPA1A,HSPA1B,IFI16,IFI27,IFI35,IFI44L,IFI6,IFIH1,IFIT1,IFIT2,IFIT3,IFIT5,IFITM1,IFITM3,IL27,IL31RA,IRF5,IRF7,ISG15,ISG20,JAK2,LGALS9,LILRA5,MEFV,MLKL,MOV10,MX1,MX2,NCF1,NMI,NR1H3,NUB1,…
GO:BP	defense response	GO:0006952	FALSE	1.93148e-54	53.7141	1769	264	119	21010	ADAR,AIM2,APOBEC3A,APOBEC3B,APOL1,BATF2,BST2,C1QA,C1QC,C2,C5,CASP1,CCL2,CCL3L3,CCL8,CCR1,CCRL2,CD209,CD68,CEACAM1,CFB,CLEC6A,CMKLR1,CXCL10,CXCL11,CYBB,DDX60,DDX60L,DHX58,DTX3L,EIF2AK2,EPHB2,FCGR1A,FFAR2,FFAR3,FGL2,FPR3,GBP1,GBP3,GBP4,GBP5,GCH1,GRN,HERC5,HSPA1A,HSPA1B,IDO1,IFI16,IFI27,IFI35,IFI44L,IFI6,IFIH1,IFIT1,IFIT2,IFIT3,IFIT5,IFITM1,IFITM3,IL1RN,IL27,IL31RA,IRF5,IRF7,ISG15,ISG20,JAK2,LGALS3B…
GO:BP	innate immune response	GO:0045087	FALSE	2.71581e-52	51.5661	947	264	91	21010	ADAR,AIM2,APOBEC3A,APOBEC3B,APOL1,BST2,C1QA,C1QC,C2,C5,CASP1,CCL2,CCL3L3,CCL8,CD209,CEACAM1,CFB,CLEC6A,CXCL10,CYBB,DDX60,DHX58,DTX3L,EIF2AK2,FCGR1A,FFAR2,GBP1,GBP3,GBP4,GBP5,GCH1,GRN,HERC5,HSPA1A,HSPA1B,IFI16,IFI27,IFI35,IFI6,IFIH1,IFIT1,IFIT2,IFIT3,IFIT5,IFITM1,IFITM3,IL27,IRF5,IRF7,ISG15,ISG20,JAK2,LGALS9,LILRA5,MEFV,MX1,MX2,NCF1,NMI,NR1H3,NUB1,OAS1,OAS2,OAS3,OASL,PARP14,PARP9,PIK3AP1,PLSCR1,PM…
GO:BP	response to external stimulus	GO:0009605	FALSE	4.52593e-51	50.3443	2686	264	138	21010	ADAR,AIM2,APOBEC3A,APOBEC3B,APOL1,ATF3,BATF2,BATF3,BST2,C15ORF48,C1QA,C1QC,C2,C5,CASP1,CASP5,CCL2,CCL3L3,CCL8,CCR1,CCRL2,CD209,CD274,CD68,CEACAM1,CFB,CHMP5,CLEC6A,CMKLR1,CMPK2,CNP,CXCL10,CXCL11,CYBB,DDX60,DDX60L,DHX58,DOCK4,DTX3L,EIF2AK2,EPHB1,EPHB2,FCGR1A,FFAR2,FFAR3,FGL2,FPR3,GBP1,GBP3,GBP4,GBP5,GCH1,GRIN2D,GRN,HERC5,HERC6,HPSE,HSPA1A,HSPA1B,IDO1,IFI16,IFI27,IFI35,IFI44,IFI44L,IFI6,IFIH1,IFIT1,…
GO:BP	immune response	GO:0006955	FALSE	9.72018e-51	50.0123	1951	264	120	21010	ADAR,AIM2,APOBEC3A,APOBEC3B,APOL1,BST2,C1QA,C1QC,C2,C5,CASP1,CCL2,CCL3L3,CCL8,CCR1,CCRL2,CD209,CD274,CD68,CEACAM1,CFB,CLEC6A,CMKLR1,CXCL10,CXCL11,CYBB,DDX60,DHX58,DTX3L,EIF2AK2,EPHB2,FCGR1A,FFAR2,FFAR3,FGL2,FPR3,GBP1,GBP3,GBP4,GBP5,GCH1,GRN,GTPBP1,HERC5,HSPA1A,HSPA1B,IDO1,IFI16,IFI27,IFI35,IFI44,IFI44L,IFI6,IFIH1,IFIT1,IFIT2,IFIT3,IFIT5,IFITM1,IFITM3,IL1RN,IL27,IL31RA,IL4I1,IRF5,IRF7,ISG15,ISG20,…
GO:BP	response to virus	GO:0009615	FALSE	3.64324e-48	47.4385	429	264	65	21010	ADAR,AIM2,APOBEC3A,APOBEC3B,BATF3,BST2,CASP1,CCL8,CXCL10,DDX60,DDX60L,DHX58,DTX3L,EIF2AK2,FGL2,GBP1,GBP3,GBP5,HERC5,IFI16,IFI27,IFI44,IFI44L,IFI6,IFIH1,IFIT1,IFIT2,IFIT3,IFIT5,IFITM1,IFITM3,IL27,IRF5,IRF7,ISG15,ISG20,JAK2,LGALS9,MEFV,MLKL,MOV10,MX1,MX2,NMI,NPC2,OAS1,OAS2,OAS3,OASL,PARP9,PLSCR1,PML,RSAD2,RTP4,STAT1,STAT2,TLR7,TRIM25,TRIM38,TRIM5,TRIM6,UNC93B1,USP18,ZBP1,ZNFX1
GO:BP	immune system process	GO:0002376	FALSE	7.38207e-46	45.1318	2730	264	133	21010	ADAR,AIM2,APOBEC3A,APOBEC3B,APOL1,BATF2,BATF3,BST2,C1QA,C1QC,C2,C5,CASP1,CCL2,CCL3L3,CCL8,CCR1,CCRL2,CD209,CD274,CD300E,CD68,CEACAM1,CFB,CLEC6A,CMKLR1,CXCL10,CXCL11,CYBB,DDX60,DHX58,DOCK8,DTX3L,EIF2AK2,EPHB1,EPHB2,FCGR1A,FFAR2,FFAR3,FGL2,FPR3,GBP1,GBP3,GBP4,GBP5,GCH1,GRN,GTPBP1,HERC5,HSH2D,HSPA1A,HSPA1B,IDO1,IFI16,IFI27,IFI30,IFI35,IFI44,IFI44L,IFI6,IFIH1,IFIT1,IFIT2,IFIT3,IFIT5,IFITM1,IFITM3,IL1…
GO:BP	defense response to virus	GO:0051607	FALSE	7.74167e-46	45.1112	336	264	58	21010	ADAR,AIM2,APOBEC3A,APOBEC3B,BST2,CASP1,CXCL10,DDX60,DDX60L,DHX58,DTX3L,EIF2AK2,FGL2,GBP1,GBP3,GBP5,HERC5,IFI16,IFI27,IFI44L,IFI6,IFIH1,IFIT1,IFIT2,IFIT3,IFIT5,IFITM1,IFITM3,IL27,IRF5,IRF7,ISG15,ISG20,MEFV,MLKL,MOV10,MX1,MX2,OAS1,OAS2,OAS3,OASL,PARP9,PLSCR1,PML,RSAD2,RTP4,STAT1,STAT2,TLR7,TRIM25,TRIM38,TRIM5,TRIM6,UNC93B1,USP18,ZBP1,ZNFX1
GO:BP	defense response to symbiont	GO:0140546	FALSE	9.25955e-46	45.0334	337	264	58	21010	ADAR,AIM2,APOBEC3A,APOBEC3B,BST2,CASP1,CXCL10,DDX60,DDX60L,DHX58,DTX3L,EIF2AK2,FGL2,GBP1,GBP3,GBP5,HERC5,IFI16,IFI27,IFI44L,IFI6,IFIH1,IFIT1,IFIT2,IFIT3,IFIT5,IFITM1,IFITM3,IL27,IRF5,IRF7,ISG15,ISG20,MEFV,MLKL,MOV10,MX1,MX2,OAS1,OAS2,OAS3,OASL,PARP9,PLSCR1,PML,RSAD2,RTP4,STAT1,STAT2,TLR7,TRIM25,TRIM38,TRIM5,TRIM6,UNC93B1,USP18,ZBP1,ZNFX1
GO:BP	response to stress	GO:0006950	FALSE	3.01783e-33	32.5203	3909	264	140	21010	ADAR,AIM2,APOBEC3A,APOBEC3B,APOL1,ARHGEF10L,ATF3,BATF2,BATF3,BRCA2,BST2,C1QA,C1QC,C2,C5,CASP1,CCL2,CCL3L3,CCL8,CCR1,CCRL2,CD209,CD68,CEACAM1,CFB,CHMP5,CLEC6A,CMKLR1,CXCL10,CXCL11,CYBB,DDX60,DDX60L,DHX58,DTX3L,EIF2AK2,EPHB1,EPHB2,FAM8A1,FBXO6,FCGR1A,FFAR2,FFAR3,FGL2,FPR3,GBP1,GBP3,GBP4,GBP5,GCH1,GRN,HERC5,HPSE,HSPA1A,HSPA1B,IDO1,IFI16,IFI27,IFI35,IFI44L,IFI6,IFIH1,IFIT1,IFIT2,IFIT3,IFIT5,IFITM1,IF…
GO:BP	regulation of response to biotic stimulus	GO:0002831	FALSE	6.36121e-33	32.1965	490	264	55	21010	ADAR,AIM2,CASP1,CD274,CEACAM1,CLEC6A,DDX60,DHX58,DTX3L,EIF2AK2,FFAR2,FGL2,GBP5,GRN,HERC5,HSPA1A,HSPA1B,IFI16,IFI35,IFIH1,IL27,IL4I1,IRF7,ISG15,LGALS9,MEFV,NCF1,NMI,NR1H3,OAS1,OAS3,OASL,PARP14,PARP9,PIK3AP1,PLSCR1,PML,RSAD2,SCIMP,SERPING1,SLAMF8,SRC,STAT1,STAT2,TLR7,TRAFD1,TRIM25,TRIM38,TRIM5,TRIM6,UNC93B1,USP18,WDFY1,ZBP1,ZNFX1
GO:BP	response to cytokine	GO:0034097	FALSE	2.75795e-30	29.5594	916	264	68	21010	ADAR,AIM2,BST2,CASP1,CCL2,CCL3L3,CCL8,CCR1,CCRL2,CD274,CEACAM1,CMKLR1,CXCL10,CXCL11,DOCK8,EIF2AK2,GBP1,GBP3,GBP4,GBP5,GCH1,HSPA1A,HSPA1B,IFI16,IFI27,IFIH1,IFIT1,IFITM1,IFITM3,IL15RA,IL1RN,IL31RA,IRF5,IRF7,ISG15,JAK2,KLF5,LAMP3,LGALS9,LILRA5,LILRB4,MEFV,MT2A,MX1,MX2,NR1H3,NUB1,OAS1,OAS2,OAS3,OASL,PARP14,PARP9,PLSCR1,PML,PNPT1,RUFY4,SELL,SP100,SRC,STAT1,STAT2,TNFSF13B,TRIM25,TRIM6,USP18,XAF1,ZBP1
GO:BP	regulation of immune response	GO:0050776	FALSE	1.14869e-29	28.9398	875	264	66	21010	ADAR,AIM2,C1QA,C1QC,C2,C5,CASP1,CD274,CEACAM1,CFB,CLEC6A,CMKLR1,DDX60,DHX58,EIF2AK2,EPHB2,FCGR1A,FFAR2,FGL2,FPR3,GBP1,GBP5,GRN,HSPA1A,HSPA1B,IDO1,IFI16,IFI35,IFIH1,IL27,IL4I1,IRF7,ISG15,JAK2,LGALS9,LILRB4,MEFV,NCF1,NMI,NR1H3,OAS1,OAS3,OASL,PARP14,PARP9,PIK3AP1,PLSCR1,RBCK1,RSAD2,SCIMP,SERPING1,SLAMF8,SRC,STAT2,TAP2,TLR7,TNFSF13B,TRAFD1,TRIM25,TRIM5,TRIM6,UNC93B1,USP18,WDFY1,ZBP1,ZNFX1
GO:BP	regulation of defense response	GO:0031347	FALSE	1.18705e-29	28.9255	756	264	62	21010	ADAR,AIM2,CASP1,CEACAM1,CLEC6A,DDX60,DHX58,DTX3L,EIF2AK2,EPHB2,FCGR1A,FFAR2,FFAR3,FGL2,GBP5,GRN,HERC5,HSPA1A,HSPA1B,IDO1,IFI16,IFI35,IFIH1,IL27,IRF7,ISG15,JAK2,LGALS9,LILRA5,MDK,MEFV,NCF1,NMI,NR1H3,OAS1,OAS3,OASL,PARP14,PARP9,PIK3AP1,PLSCR1,PML,RSAD2,SCIMP,SERPING1,SLAMF8,SRC,STAT1,STAT2,SUCNR1,TLR7,TNFAIP6,TRAFD1,TRIM25,TRIM38,TRIM5,TRIM6,UNC93B1,USP18,WDFY1,ZBP1,ZNFX1
GO:BP	regulation of immune system process	GO:0002682	FALSE	2.11053e-28	27.6756	1482	264	82	21010	ADAR,AIM2,BST2,C1QA,C1QC,C2,C5,CASP1,CCL2,CCR1,CD209,CD274,CD68,CEACAM1,CFB,CLEC6A,CMKLR1,CXCL10,DDX60,DHX58,DOCK8,EIF2AK2,EPHB2,FCGR1A,FFAR2,FFAR3,FGL2,FPR3,GBP1,GBP5,GRN,HSPA1A,HSPA1B,IDO1,IFI16,IFI35,IFIH1,IL15RA,IL27,IL31RA,IL4I1,IRF5,IRF7,ISG15,JAK2,LGALS9,LILRB4,MAFB,MDK,MEFV,NCF1,NMI,NR1H3,OAS1,OAS3,OASL,PARP14,PARP9,PDCD1LG2,PIK3AP1,PLSCR1,RBCK1,RSAD2,SCIMP,SERPING1,SLAMF8,SRC,STAT1,STAT2…
GO:BP	response to stimulus	GO:0050896	FALSE	1.87787e-27	26.7263	8955	264	204	21010	ABTB2,ADAR,AGRN,AIM2,APOBEC3A,APOBEC3B,APOL1,ARHGAP23,ARHGEF10L,ATF3,BATF2,BATF3,BRCA2,BST2,C15ORF48,C1QA,C1QC,C2,C5,CASP1,CASP10,CASP5,CCL2,CCL3L3,CCL8,CCR1,CCRL2,CD209,CD274,CD68,CEACAM1,CES1,CFB,CHMP5,CLEC6A,CMKLR1,CMPK2,CNP,CSRNP1,CXCL10,CXCL11,CYBB,DAPP1,DDX60,DDX60L,DHX58,DISC1,DOCK4,DOCK8,DTX3L,DYNLT1,EIF2AK2,EPHB1,EPHB2,FAM8A1,FBXO6,FCGR1A,FFAR2,FFAR3,FGL2,FPR3,GBP1,GBP3,GBP4,GBP5,GCH1,GN…
GO:BP	regulation of innate immune response	GO:0045088	FALSE	2.56102e-27	26.5916	402	264	46	21010	ADAR,AIM2,CASP1,CEACAM1,CLEC6A,DDX60,DHX58,EIF2AK2,FFAR2,GBP5,GRN,HSPA1A,HSPA1B,IFI16,IFI35,IFIH1,IRF7,ISG15,LGALS9,MEFV,NCF1,NMI,NR1H3,OAS1,OAS3,OASL,PARP14,PARP9,PIK3AP1,PLSCR1,RSAD2,SCIMP,SERPING1,SLAMF8,SRC,STAT2,TLR7,TRAFD1,TRIM25,TRIM5,TRIM6,UNC93B1,USP18,WDFY1,ZBP1,ZNFX1
GO:BP	regulation of response to external stimulus	GO:0032101	FALSE	2.24337e-26	25.6491	1062	264	68	21010	ADAR,AIM2,C5,CASP1,CCL2,CCR1,CEACAM1,CLEC6A,CMKLR1,CXCL10,DDX60,DHX58,DTX3L,EIF2AK2,EPHB2,FCGR1A,FFAR2,FFAR3,FGL2,GBP5,GRN,HERC5,HPSE,HSPA1A,HSPA1B,IDO1,IFI16,IFI35,IFIH1,IL27,IRF7,ISG15,JAK2,LGALS9,LILRA5,MDK,MEFV,NCF1,NMI,NR1H3,OAS1,OAS3,OASL,PARP14,PARP9,PIK3AP1,PLSCR1,PML,RSAD2,SCIMP,SERPING1,SLAMF8,SRC,STAT1,STAT2,SUCNR1,TLR7,TNFAIP6,TRAFD1,TRIM25,TRIM38,TRIM5,TRIM6,UNC93B1,USP18,WDFY1,ZBP1,…
GO:BP	regulation of viral process	GO:0050792	FALSE	2.31292e-25	24.6358	167	264	32	21010	ADAR,APOBEC3A,APOBEC3B,BST2,CD209,DYNLT1,EIF2AK2,IFI16,IFIH1,IFIT1,IFIT5,IFITM1,IFITM3,ISG15,ISG20,LAMP3,LGALS9,LY6E,MX1,OAS1,OAS2,OAS3,OASL,PLSCR1,RSAD2,SP100,STAT1,TRIM25,TRIM38,TRIM5,TRIM6,ZNFX1
GO:BP	negative regulation of viral process	GO:0048525	FALSE	8.82376e-25	24.0543	93	264	26	21010	APOBEC3A,APOBEC3B,BST2,EIF2AK2,IFI16,IFIH1,IFIT1,IFIT5,IFITM1,IFITM3,ISG15,ISG20,LY6E,MX1,OAS1,OAS2,OAS3,OASL,PLSCR1,RSAD2,SP100,STAT1,TRIM25,TRIM5,TRIM6,ZNFX1
GO:BP	response to organic substance	GO:0010033	FALSE	1.01555e-24	23.9933	2775	264	106	21010	ADAR,AGRN,AIM2,ATF3,BST2,C2,CASP1,CCL2,CCL3L3,CCL8,CCR1,CCRL2,CD274,CD68,CEACAM1,CES1,CHMP5,CMKLR1,CMPK2,CNP,CXCL10,CXCL11,CYBB,DOCK8,EIF2AK2,EPHB2,FAM8A1,FBXO6,FFAR2,FFAR3,GBP1,GBP3,GBP4,GBP5,GCH1,GPBAR1,GRAMD1B,HPSE,HSPA1A,HSPA1B,IDO1,IFI16,IFI27,IFIH1,IFIT1,IFITM1,IFITM3,IL15RA,IL1RN,IL31RA,IRF5,IRF7,ISG15,JAK2,JUP,KLF5,LAMP3,LGALS9,LILRA5,LILRB4,LMO2,MEFV,MSR1,MT2A,MX1,MX2,NADK,NCF1,NGFR,NR1H…
GO:BP	positive regulation of immune system process	GO:0002684	FALSE	1.42251e-24	23.8469	1033	264	65	21010	AIM2,C1QA,C1QC,C2,C5,CASP1,CCL2,CCR1,CD209,CD274,CEACAM1,CFB,CLEC6A,CMKLR1,CXCL10,DDX60,DHX58,DOCK8,EIF2AK2,EPHB2,FCGR1A,FFAR2,FFAR3,FPR3,GBP1,GBP5,HSPA1A,HSPA1B,IDO1,IFI16,IFI35,IFIH1,IL15RA,IL4I1,IRF5,IRF7,JAK2,LGALS9,LILRB4,MDK,MEFV,NMI,NR1H3,OAS1,OAS3,OASL,PARP9,PDCD1LG2,PIK3AP1,PLSCR1,RBCK1,RSAD2,SCIMP,SERPING1,SRC,TAP2,TLR7,TNFSF13B,TRIM25,TRIM5,TRIM6,UNC93B1,WDFY1,ZBP1,ZNFX1
GO:BP	viral process	GO:0016032	FALSE	5.03722e-24	23.2978	428	264	44	21010	ADAR,APOBEC3A,APOBEC3B,BST2,CCL2,CCL8,CD209,CHMP5,DYNLT1,EIF2AK2,GTF2B,HSPA1A,HSPA1B,IFI16,IFI27,IFIH1,IFIT1,IFIT5,IFITM1,IFITM3,IRF7,ISG15,ISG20,LAMP3,LGALS9,LY6E,MX1,OAS1,OAS2,OAS3,OASL,PARP10,PARP9,PLSCR1,RSAD2,SCARB2,SIGLEC1,SP100,STAT1,TRIM25,TRIM38,TRIM5,TRIM6,ZNFX1
GO:BP	regulation of viral life cycle	GO:1903900	FALSE	1.66897e-23	22.7776	143	264	29	21010	ADAR,APOBEC3A,APOBEC3B,BST2,CD209,EIF2AK2,IFI16,IFIH1,IFIT1,IFIT5,IFITM1,IFITM3,ISG15,ISG20,LAMP3,LGALS9,LY6E,MX1,OAS1,OAS2,OAS3,OASL,PLSCR1,RSAD2,TRIM25,TRIM38,TRIM5,TRIM6,ZNFX1
GO:BP	positive regulation of immune response	GO:0050778	FALSE	4.07544e-23	22.3898	699	264	53	21010	AIM2,C1QA,C1QC,C2,C5,CASP1,CD274,CEACAM1,CFB,CLEC6A,CMKLR1,DDX60,DHX58,EIF2AK2,FCGR1A,FFAR2,FPR3,GBP1,GBP5,HSPA1A,HSPA1B,IDO1,IFI16,IFI35,IFIH1,IRF7,JAK2,LGALS9,LILRB4,MEFV,NMI,NR1H3,OAS1,OAS3,OASL,PARP9,PIK3AP1,PLSCR1,RBCK1,RSAD2,SCIMP,SERPING1,SRC,TAP2,TLR7,TNFSF13B,TRIM25,TRIM5,TRIM6,UNC93B1,WDFY1,ZBP1,ZNFX1
GO:BP	cellular response to cytokine stimulus	GO:0071345	FALSE	4.44166e-23	22.3525	825	264	57	21010	ADAR,AIM2,CASP1,CCL2,CCL3L3,CCL8,CCR1,CCRL2,CEACAM1,CMKLR1,CXCL10,CXCL11,DOCK8,GBP1,GBP3,GBP4,GBP5,HSPA1A,HSPA1B,IFI16,IFI27,IFIH1,IFIT1,IFITM1,IFITM3,IL15RA,IL1RN,IL31RA,IRF5,IRF7,ISG15,JAK2,KLF5,LGALS9,LILRA5,LILRB4,MT2A,MX1,NR1H3,OAS1,OAS2,OAS3,OASL,PARP14,PARP9,PML,PNPT1,RUFY4,SP100,SRC,STAT1,STAT2,TNFSF13B,TRIM25,TRIM6,USP18,ZBP1
GO:BP	negative regulation of viral genome replication	GO:0045071	FALSE	6.76976e-23	22.1694	55	264	21	21010	APOBEC3A,APOBEC3B,BST2,EIF2AK2,IFI16,IFIH1,IFIT1,IFIT5,IFITM1,IFITM3,ISG15,ISG20,MX1,OAS1,OAS2,OAS3,OASL,PLSCR1,RSAD2,TRIM6,ZNFX1
GO:BP	viral life cycle	GO:0019058	FALSE	1.09227e-22	21.9617	319	264	38	21010	ADAR,APOBEC3A,APOBEC3B,BST2,CCL2,CCL8,CD209,CHMP5,DYNLT1,EIF2AK2,HSPA1A,HSPA1B,IFI16,IFI27,IFIH1,IFIT1,IFIT5,IFITM1,IFITM3,ISG15,ISG20,LAMP3,LGALS9,LY6E,MX1,OAS1,OAS2,OAS3,OASL,PLSCR1,RSAD2,SCARB2,SIGLEC1,TRIM25,TRIM38,TRIM5,TRIM6,ZNFX1
GO:BP	viral genome replication	GO:0019079	FALSE	4.12556e-22	21.3845	129	264	27	21010	ADAR,APOBEC3A,APOBEC3B,BST2,CCL2,CCL8,CD209,EIF2AK2,IFI16,IFI27,IFIH1,IFIT1,IFIT5,IFITM1,IFITM3,ISG15,ISG20,MX1,OAS1,OAS2,OAS3,OASL,PLSCR1,RSAD2,TRIM38,TRIM6,ZNFX1
GO:BP	cellular response to organic substance	GO:0071310	FALSE	1.55255e-21	20.809	2001	264	85	21010	ADAR,AGRN,AIM2,ATF3,CASP1,CCL2,CCL3L3,CCL8,CCR1,CCRL2,CD274,CD68,CEACAM1,CES1,CHMP5,CMKLR1,CMPK2,CXCL10,CXCL11,CYBB,DOCK8,EIF2AK2,EPHB2,FFAR2,FFAR3,GBP1,GBP3,GBP4,GBP5,GPBAR1,GRAMD1B,HSPA1A,HSPA1B,IFI16,IFI27,IFIH1,IFIT1,IFITM1,IFITM3,IL15RA,IL1RN,IL31RA,IRF5,IRF7,ISG15,JAK2,JUP,KLF5,LGALS9,LILRA5,LILRB4,LMO2,MSR1,MT2A,MX1,NADK,NCF1,NGFR,NR1H3,OAS1,OAS2,OAS3,OASL,P2RY6,PARP14,PARP9,PDCD1LG2,PLSCR…
GO:BP	regulation of viral genome replication	GO:0045069	FALSE	2.73039e-21	20.5638	85	264	23	21010	ADAR,APOBEC3A,APOBEC3B,BST2,EIF2AK2,IFI16,IFIH1,IFIT1,IFIT5,IFITM1,IFITM3,ISG15,ISG20,MX1,OAS1,OAS2,OAS3,OASL,PLSCR1,RSAD2,TRIM38,TRIM6,ZNFX1
GO:BP	activation of immune response	GO:0002253	FALSE	5.47714e-21	20.2614	507	264	44	21010	AIM2,C1QA,C1QC,C2,C5,CASP1,CEACAM1,CFB,CLEC6A,CMKLR1,DDX60,DHX58,EIF2AK2,FFAR2,FPR3,GBP1,GBP5,HSPA1A,HSPA1B,IFI16,IFI35,IFIH1,IRF7,LILRB4,MEFV,NMI,NR1H3,OAS1,OAS3,OASL,PIK3AP1,PLSCR1,RBCK1,RSAD2,SCIMP,SERPING1,SRC,TLR7,TRIM25,TRIM5,UNC93B1,WDFY1,ZBP1,ZNFX1
GO:BP	response to chemical	GO:0042221	FALSE	6.35108e-21	20.1972	3975	264	122	21010	ABTB2,ADAR,AGRN,AIM2,ATF3,BST2,C2,C5,CASP1,CCL2,CCL3L3,CCL8,CCR1,CCRL2,CD274,CD68,CEACAM1,CES1,CHMP5,CMKLR1,CMPK2,CNP,CXCL10,CXCL11,CYBB,DOCK4,DOCK8,EIF2AK2,EPHB1,EPHB2,FAM8A1,FBXO6,FFAR2,FFAR3,FPR3,GBP1,GBP3,GBP4,GBP5,GCH1,GPBAR1,GRAMD1B,HESX1,HPSE,HSPA1A,HSPA1B,IDO1,IFI16,IFI27,IFIH1,IFIT1,IFITM1,IFITM3,IL15RA,IL1RN,IL31RA,IRF5,IRF7,ISG15,JAK2,JUP,KLF5,LAMP3,LGALS9,LILRA5,LILRB4,LMO2,MDK,MEFV,M…
GO:BP	cytokine-mediated signaling pathway	GO:0019221	FALSE	8.9247e-21	20.0494	486	264	43	21010	ADAR,AIM2,CASP1,CCL2,CCL3L3,CCL8,CCR1,CCRL2,CEACAM1,CMKLR1,CXCL10,CXCL11,HSPA1A,HSPA1B,IFI27,IFIH1,IFITM1,IFITM3,IL15RA,IL1RN,IL31RA,IRF5,IRF7,ISG15,JAK2,LILRA5,LILRB4,MX1,NR1H3,OAS1,OAS2,OAS3,OASL,PARP14,PARP9,SP100,SRC,STAT1,STAT2,TNFSF13B,TRIM6,USP18,ZBP1
GO:BP	positive regulation of defense response	GO:0031349	FALSE	4.77246e-20	19.3213	453	264	41	21010	AIM2,CASP1,CLEC6A,DDX60,DHX58,EIF2AK2,FCGR1A,FFAR2,FFAR3,GBP5,GRN,HSPA1A,HSPA1B,IDO1,IFI16,IFI35,IFIH1,IRF7,LILRA5,MDK,MEFV,NMI,NR1H3,OAS1,OAS3,OASL,PARP9,PIK3AP1,PLSCR1,RSAD2,SCIMP,SRC,SUCNR1,TLR7,TRIM25,TRIM5,TRIM6,UNC93B1,WDFY1,ZBP1,ZNFX1
GO:BP	positive regulation of response to external stimulus	GO:0032103	FALSE	3.35422e-19	18.4744	591	264	45	21010	AIM2,CASP1,CCR1,CLEC6A,CMKLR1,CXCL10,DDX60,DHX58,EIF2AK2,FCGR1A,FFAR2,FFAR3,GBP5,GRN,HSPA1A,HSPA1B,IDO1,IFI16,IFI35,IFIH1,IRF7,LGALS9,LILRA5,MDK,MEFV,NMI,NR1H3,OAS1,OAS3,OASL,PARP9,PIK3AP1,PLSCR1,RSAD2,SCIMP,SRC,SUCNR1,TLR7,TRIM25,TRIM5,TRIM6,UNC93B1,WDFY1,ZBP1,ZNFX1
GO:BP	positive regulation of response to biotic stimulus	GO:0002833	FALSE	4.21032e-19	18.3757	351	264	36	21010	AIM2,CASP1,CD274,CLEC6A,DDX60,DHX58,EIF2AK2,FFAR2,GBP5,GRN,HSPA1A,HSPA1B,IFI16,IFI35,IFIH1,IRF7,MEFV,NMI,NR1H3,OAS1,OAS3,OASL,PARP9,PIK3AP1,PLSCR1,RSAD2,SCIMP,SRC,TLR7,TRIM25,TRIM5,TRIM6,UNC93B1,WDFY1,ZBP1,ZNFX1
GO:BP	regulation of response to stress	GO:0080134	FALSE	6.64966e-19	18.1772	1430	264	68	21010	ADAR,AIM2,BRCA2,CASP1,CEACAM1,CLEC6A,DDX60,DHX58,DTX3L,EIF2AK2,EPHB1,EPHB2,FCGR1A,FFAR2,FFAR3,FGL2,GBP5,GCH1,GRN,HERC5,HPSE,HSPA1A,HSPA1B,IDO1,IFI16,IFI35,IFIH1,IL27,IRF7,ISG15,JAK2,LGALS9,LILRA5,MDK,MEFV,NCF1,NMI,NR1H3,OAS1,OAS3,OASL,PARP14,PARP9,PIK3AP1,PLSCR1,PML,RSAD2,SCIMP,SERPING1,SLAMF8,SMCHD1,SRC,STAT1,STAT2,STK3,SUCNR1,TLR7,TNFAIP6,TRAFD1,TRIM25,TRIM38,TRIM5,TRIM6,UNC93B1,USP18,WDFY1,ZBP…
GO:BP	cellular response to chemical stimulus	GO:0070887	FALSE	7.64337e-19	18.1167	2691	264	95	21010	ABTB2,ADAR,AGRN,AIM2,ATF3,C5,CASP1,CCL2,CCL3L3,CCL8,CCR1,CCRL2,CD274,CD68,CEACAM1,CES1,CHMP5,CMKLR1,CMPK2,CXCL10,CXCL11,CYBB,DOCK4,DOCK8,EIF2AK2,EPHB1,EPHB2,FFAR2,FFAR3,GBP1,GBP3,GBP4,GBP5,GCH1,GPBAR1,GRAMD1B,HESX1,HSPA1A,HSPA1B,IFI16,IFI27,IFIH1,IFIT1,IFITM1,IFITM3,IL15RA,IL1RN,IL31RA,IRF5,IRF7,ISG15,JAK2,JUP,KLF5,LGALS9,LILRA5,LILRB4,LMO2,MDK,MSR1,MT2A,MX1,NADK,NCF1,NGFR,NME8,NR1H3,OAS1,OAS2,OA…
GO:BP	positive regulation of innate immune response	GO:0045089	FALSE	4.35251e-18	17.3613	327	264	34	21010	AIM2,CASP1,CLEC6A,DDX60,DHX58,EIF2AK2,FFAR2,GBP5,HSPA1A,HSPA1B,IFI16,IFI35,IFIH1,IRF7,MEFV,NMI,NR1H3,OAS1,OAS3,OASL,PARP9,PIK3AP1,PLSCR1,RSAD2,SCIMP,SRC,TLR7,TRIM25,TRIM5,TRIM6,UNC93B1,WDFY1,ZBP1,ZNFX1
GO:BP	activation of innate immune response	GO:0002218	FALSE	4.84285e-18	17.3149	260	264	31	21010	AIM2,CASP1,CLEC6A,DDX60,DHX58,EIF2AK2,FFAR2,GBP5,HSPA1A,HSPA1B,IFI16,IFI35,IFIH1,IRF7,MEFV,NMI,NR1H3,OAS1,OAS3,OASL,PIK3AP1,RSAD2,SCIMP,SRC,TLR7,TRIM25,TRIM5,UNC93B1,WDFY1,ZBP1,ZNFX1
GO:BP	positive regulation of response to stimulus	GO:0048584	FALSE	8.76419e-17	16.0573	2212	264	82	21010	AIM2,ATF3,BST2,C1QA,C1QC,C2,C5,CASP1,CASP10,CCL2,CCL3L3,CCL8,CCR1,CD274,CEACAM1,CFB,CLEC6A,CMKLR1,CXCL10,DDX60,DHX58,DISC1,EIF2AK2,FCGR1A,FFAR2,FFAR3,FPR3,GBP1,GBP5,GPBAR1,GRIN2D,GRN,HPSE,HSPA1A,HSPA1B,IDO1,IFI16,IFI35,IFIH1,IFIT5,IRF7,JAK2,JUP,LGALS9,LILRA5,LILRB4,MDK,MEFV,NCF1,NGFR,NMI,NR1H3,OAS1,OAS3,OASL,P2RY6,PARP14,PARP9,PIK3AP1,PLSCR1,PML,RBCK1,RSAD2,SCIMP,SECTM1,SERPING1,SMCHD1,SRC,STK3,S…
GO:BP	regulation of cytokine production	GO:0001817	FALSE	3.06892e-16	15.513	769	264	47	21010	AIM2,BST2,C5,CASP1,CD274,CEACAM1,CLEC6A,CMKLR1,CYBB,DHX58,EIF2AK2,EPHB2,FFAR2,FFAR3,GBP1,GBP5,HPSE,HSPA1A,HSPA1B,IDO1,IFI16,IFIH1,IL27,IRF5,IRF7,ISG15,JAK2,LGALS9,LILRA5,LILRB4,MDK,MEFV,NMI,OAS1,OAS2,OAS3,PDCD1LG2,PML,RSAD2,SCIMP,SRC,STAT1,TLR7,TRIM38,TRIM6,UNC93B1,XAF1
GO:BP	cytokine production	GO:0001816	FALSE	4.19937e-16	15.3768	775	264	47	21010	AIM2,BST2,C5,CASP1,CD274,CEACAM1,CLEC6A,CMKLR1,CYBB,DHX58,EIF2AK2,EPHB2,FFAR2,FFAR3,GBP1,GBP5,HPSE,HSPA1A,HSPA1B,IDO1,IFI16,IFIH1,IL27,IRF5,IRF7,ISG15,JAK2,LGALS9,LILRA5,LILRB4,MDK,MEFV,NMI,OAS1,OAS2,OAS3,PDCD1LG2,PML,RSAD2,SCIMP,SRC,STAT1,TLR7,TRIM38,TRIM6,UNC93B1,XAF1
GO:BP	response to bacterium	GO:0009617	FALSE	4.94599e-16	15.3057	710	264	45	21010	C15ORF48,C2,CASP1,CCL2,CD274,CD68,CHMP5,CMPK2,CNP,CXCL10,CXCL11,DHX58,EPHB2,FCGR1A,GBP1,GBP3,GBP4,GBP5,GCH1,GRN,HERC6,IDO1,IFI44,IL27,IRF5,ISG15,JAK2,LGALS9,NR1H3,OAS1,OAS2,OAS3,PDCD1LG2,PLSCR4,RBCK1,RGS1,RNF213,SCIMP,SLAMF8,SRC,TAP2,TRIM5,TRIM6,USP18,ZNFX1
GO:BP	inflammatory response	GO:0006954	FALSE	8.53429e-16	15.0688	824	264	48	21010	AIM2,C1QA,C5,CASP1,CCL2,CCL3L3,CCL8,CCR1,CCRL2,CD68,CMKLR1,CXCL10,CXCL11,CYBB,EIF2AK2,EPHB2,FCGR1A,FFAR2,FFAR3,FPR3,GBP5,GRN,IDO1,IFI16,IFI35,IL1RN,IL27,IL31RA,IRF5,JAK2,LGALS9,LILRA5,LILRB4,MDK,MEFV,NCF1,NMI,NR1H3,PIK3AP1,PLSCR1,SIGLEC1,SLAMF8,SRC,SUCNR1,TLR7,TNFAIP6,USP18,ZBP1
GO:BP	regulation of response to stimulus	GO:0048583	FALSE	1.5723e-15	14.8035	3909	264	111	21010	ADAR,AIM2,ARHGAP23,ARHGEF10L,ATF3,BRCA2,BST2,C1QA,C1QC,C2,C5,CASP1,CASP10,CCL2,CCL3L3,CCL8,CCR1,CD274,CEACAM1,CFB,CLEC6A,CMKLR1,CXCL10,DDX60,DHX58,DISC1,DOCK8,DTX3L,DYNLT1,EIF2AK2,EPHB1,EPHB2,FCGR1A,FFAR2,FFAR3,FGL2,FPR3,GBP1,GBP5,GCH1,GPBAR1,GRIN2D,GRN,HERC5,HPSE,HSPA1A,HSPA1B,IDO1,IFI16,IFI35,IFI6,IFIH1,IFIT5,IL1RN,IL27,IL4I1,IRF7,ISG15,JAK2,JUP,KPTN,LGALS9,LILRA5,LILRB4,MDK,MEFV,NCF1,NGFR,NMI,…
GO:BP	cellular response to stimulus	GO:0051716	FALSE	2.23273e-15	14.6512	7399	264	163	21010	ABTB2,ADAR,AGRN,AIM2,ARHGAP23,ARHGEF10L,ATF3,BATF2,BATF3,BRCA2,BST2,C5,CASP1,CASP10,CASP5,CCL2,CCL3L3,CCL8,CCR1,CCRL2,CD209,CD274,CD68,CEACAM1,CES1,CHMP5,CLEC6A,CMKLR1,CMPK2,CSRNP1,CXCL10,CXCL11,CYBB,DAPP1,DDX60,DHX58,DISC1,DOCK4,DOCK8,DTX3L,DYNLT1,EIF2AK2,EPHB1,EPHB2,FAM8A1,FBXO6,FCGR1A,FFAR2,FFAR3,FPR3,GBP1,GBP3,GBP4,GBP5,GCH1,GNB4,GPBAR1,GPR84,GRAMD1B,GRIN2D,GRN,GTPBP1,HESX1,HPSE,HSH2D,HSPA1A,…
GO:BP	interferon-mediated signaling pathway	GO:0140888	FALSE	3.36648e-15	14.4728	102	264	20	21010	ADAR,IFI27,IFIH1,IFITM1,IFITM3,IRF7,ISG15,JAK2,NR1H3,OAS1,OAS2,OAS3,PARP14,PARP9,SP100,STAT1,STAT2,TRIM6,USP18,ZBP1
GO:BP	positive regulation of cytokine production	GO:0001819	FALSE	3.63936e-15	14.439	490	264	37	21010	AIM2,C5,CASP1,CD274,CLEC6A,CYBB,DHX58,EIF2AK2,EPHB2,FFAR2,FFAR3,GBP5,HPSE,HSPA1A,HSPA1B,IDO1,IFI16,IFIH1,IL27,IRF5,IRF7,ISG15,JAK2,LGALS9,LILRA5,MDK,MEFV,OAS1,OAS2,OAS3,RSAD2,SCIMP,SRC,STAT1,TLR7,TRIM6,UNC93B1
GO:BP	innate immune response-activating signaling pathway	GO:0002758	FALSE	8.50921e-15	14.0701	239	264	27	21010	AIM2,CASP1,CLEC6A,DDX60,DHX58,EIF2AK2,FFAR2,GBP5,HSPA1A,HSPA1B,IFI35,IFIH1,IRF7,MEFV,NMI,NR1H3,OAS1,OAS3,OASL,PIK3AP1,RSAD2,SCIMP,SRC,TLR7,TRIM25,UNC93B1,WDFY1
GO:BP	response to type I interferon	GO:0034340	FALSE	4.21388e-14	13.3753	85	264	18	21010	ADAR,IFI27,IFIH1,IFIT1,IFITM1,IFITM3,IRF7,ISG15,MX1,OAS1,OAS2,OAS3,SP100,STAT1,STAT2,TRIM6,USP18,ZBP1
GO:BP	immune response-regulating signaling pathway	GO:0002764	FALSE	4.48044e-14	13.3487	468	264	35	21010	AIM2,CASP1,CEACAM1,CLEC6A,CMKLR1,DDX60,DHX58,EIF2AK2,FCGR1A,FFAR2,FPR3,GBP1,GBP5,HSPA1A,HSPA1B,IFI35,IFIH1,IRF7,LILRB4,MEFV,NMI,NR1H3,OAS1,OAS3,OASL,PIK3AP1,PLSCR1,RBCK1,RSAD2,SCIMP,SRC,TLR7,TRIM25,UNC93B1,WDFY1
GO:BP	immune response-activating signaling pathway	GO:0002757	FALSE	4.92883e-14	13.3073	440	264	34	21010	AIM2,CASP1,CEACAM1,CLEC6A,CMKLR1,DDX60,DHX58,EIF2AK2,FFAR2,FPR3,GBP1,GBP5,HSPA1A,HSPA1B,IFI35,IFIH1,IRF7,LILRB4,MEFV,NMI,NR1H3,OAS1,OAS3,OASL,PIK3AP1,PLSCR1,RBCK1,RSAD2,SCIMP,SRC,TLR7,TRIM25,UNC93B1,WDFY1
GO:BP	pattern recognition receptor signaling pathway	GO:0002221	FALSE	1.51343e-13	12.82	221	264	25	21010	AIM2,CASP1,DDX60,DHX58,EIF2AK2,FFAR2,GBP5,HSPA1A,HSPA1B,IFI35,IFIH1,IRF7,MEFV,NMI,NR1H3,OAS1,OAS3,OASL,PIK3AP1,RSAD2,SCIMP,TLR7,TRIM25,UNC93B1,WDFY1
GO:BP	negative regulation of immune system process	GO:0002683	FALSE	1.54651e-13	12.8106	487	264	35	21010	ADAR,BST2,C1QC,C5,CCL2,CD274,CD68,CEACAM1,DHX58,FGL2,GBP1,GRN,IDO1,IFI16,IL31RA,IL4I1,ISG15,LGALS9,LILRB4,MAFB,MDK,MEFV,NMI,NR1H3,OAS1,OAS3,PARP14,PDCD1LG2,SERPING1,SLAMF8,SRC,STAT2,TNFAIP6,TRAFD1,USP18
GO:BP	negative regulation of response to biotic stimulus	GO:0002832	FALSE	1.9903e-13	12.7011	142	264	21	21010	ADAR,CEACAM1,DHX58,FGL2,GRN,IFI16,IL4I1,ISG15,LGALS9,MEFV,NMI,NR1H3,OAS1,OAS3,PARP14,SERPING1,SLAMF8,STAT2,TRAFD1,TRIM38,USP18
GO:BP	cellular response to type I interferon	GO:0071357	FALSE	2.50749e-13	12.6008	79	264	17	21010	ADAR,IFI27,IFIH1,IFIT1,IFITM1,IFITM3,IRF7,ISG15,OAS1,OAS2,OAS3,SP100,STAT1,STAT2,TRIM6,USP18,ZBP1
GO:BP	negative regulation of innate immune response	GO:0045824	FALSE	6.11373e-13	12.2137	83	264	17	21010	ADAR,CEACAM1,DHX58,GRN,IFI16,ISG15,LGALS9,NMI,NR1H3,OAS1,OAS3,PARP14,SERPING1,SLAMF8,STAT2,TRAFD1,USP18
GO:BP	signaling	GO:0023052	FALSE	1.47056e-12	11.8325	6396	264	143	21010	ADAR,AGRN,AIM2,ARHGAP23,ARHGEF10L,ATF3,BRCA2,BST2,C1QA,C5,CASP1,CASP10,CCL2,CCL3L3,CCL8,CCR1,CCRL2,CD209,CD274,CEACAM1,CHMP5,CLEC6A,CMKLR1,CNP,CSRNP1,CXCL10,CXCL11,CYBB,DAPP1,DDX60,DHX58,DISC1,DOCK4,DOCK8,DTX3L,DYNLT1,EIF2AK2,EPHB1,EPHB2,FBXO6,FCGR1A,FFAR2,FFAR3,FPR3,GBP1,GBP5,GNB4,GPBAR1,GPR84,GRIN2D,GRN,GTPBP1,HESX1,HPSE,HSH2D,HSPA1A,HSPA1B,IFI16,IFI27,IFI35,IFI6,IFIH1,IFIT5,IFITM1,IFITM3,IL15R…
GO:BP	cell surface receptor signaling pathway	GO:0007166	FALSE	2.33323e-12	11.632	2783	264	85	21010	ADAR,AIM2,ATF3,C5,CASP1,CASP10,CCL2,CCL3L3,CCL8,CCR1,CCRL2,CD274,CEACAM1,CLEC6A,CMKLR1,CSRNP1,CXCL10,CXCL11,DISC1,DTX3L,EPHB1,EPHB2,FCGR1A,FFAR2,FFAR3,FPR3,GBP1,GPBAR1,GRIN2D,HESX1,HSPA1A,HSPA1B,IFI27,IFI35,IFI6,IFIH1,IFITM1,IFITM3,IL15RA,IL1RN,IL31RA,IRF5,IRF7,ISG15,JAK2,JUP,LILRA5,LILRB4,LY6E,MDK,MLKL,MX1,NGFR,NMI,NR1H3,OAS1,OAS2,OAS3,OASL,P2RY14,P2RY6,PARP14,PARP9,PDCD1LG2,PIK3AP1,PLSCR1,PML,R…
GO:BP	response to type II interferon	GO:0034341	FALSE	3.34331e-12	11.4758	143	264	20	21010	BST2,CASP1,CCL2,CCL3L3,CCL8,GBP1,GBP4,GBP5,GCH1,IFITM1,IFITM3,JAK2,LGALS9,MEFV,NR1H3,NUB1,PARP14,PARP9,SP100,STAT1
GO:BP	positive regulation of biological process	GO:0048518	FALSE	3.88188e-12	11.411	6253	264	140	21010	ADAMTSL4,ADAR,AGRN,AIM2,ANKFY1,ARHGEF10L,ATF3,ATF5,BAZ1A,BRCA2,BST2,C1QA,C1QC,C2,C5,CASP1,CASP10,CCL2,CCL3L3,CCL8,CCR1,CD209,CD274,CEACAM1,CES1,CFB,CLEC6A,CMKLR1,CSRNP1,CXCL10,CXCL11,CYBB,DDX60,DHX58,DISC1,DOCK4,DOCK8,DTX3L,EIF2AK2,EPHB1,EPHB2,FCGR1A,FFAR2,FFAR3,FPR3,GBP1,GBP3,GBP5,GCH1,GPBAR1,GRIN2D,GRN,GTPBP1,HELZ2,HPSE,HSPA1A,HSPA1B,IDO1,IFI16,IFI35,IFIH1,IFIT1,IFIT2,IFIT5,IFITM1,IL15RA,IL27,I…
GO:BP	type I interferon-mediated signaling pathway	GO:0060337	FALSE	4.56655e-12	11.3404	78	264	16	21010	ADAR,IFI27,IFIH1,IFITM1,IFITM3,IRF7,ISG15,OAS1,OAS2,OAS3,SP100,STAT1,STAT2,TRIM6,USP18,ZBP1
GO:BP	cell communication	GO:0007154	FALSE	6.01038e-12	11.2211	6495	264	143	21010	ADAR,AGRN,AIM2,ARHGAP23,ARHGEF10L,ATF3,BRCA2,BST2,C1QA,C5,CASP1,CASP10,CCL2,CCL3L3,CCL8,CCR1,CCRL2,CD209,CD274,CD68,CEACAM1,CLEC6A,CMKLR1,CNP,CSRNP1,CXCL10,CXCL11,CYBB,DAPP1,DDX60,DHX58,DISC1,DOCK4,DOCK8,DTX3L,DYNLT1,EIF2AK2,EPHB1,EPHB2,FBXO6,FCGR1A,FFAR2,FFAR3,FPR3,GBP1,GBP5,GNB4,GPBAR1,GPR84,GRIN2D,GRN,GTPBP1,HESX1,HPSE,HSH2D,HSPA1A,HSPA1B,IFI16,IFI27,IFI35,IFI6,IFIH1,IFIT5,IFITM1,IFITM3,IL15RA…
GO:BP	cytosolic pattern recognition receptor signaling pathway	GO:0002753	FALSE	3.06467e-11	10.5136	140	264	19	21010	DDX60,DHX58,EIF2AK2,GBP5,HSPA1A,HSPA1B,IFIH1,IRF7,MEFV,OAS1,OAS3,OASL,PIK3AP1,RSAD2,SCIMP,TLR7,TRIM25,UNC93B1,WDFY1
GO:BP	antiviral innate immune response	GO:0140374	FALSE	5.52832e-11	10.2574	49	264	13	21010	CXCL10,DHX58,EIF2AK2,IFIH1,IFIT1,IFIT2,IFIT3,MX1,OAS1,TRIM25,TRIM6,USP18,ZBP1
GO:BP	signal transduction	GO:0007165	FALSE	9.75139e-11	10.0109	5926	264	132	21010	ADAR,AGRN,AIM2,ARHGAP23,ARHGEF10L,ATF3,BRCA2,BST2,C5,CASP1,CASP10,CCL2,CCL3L3,CCL8,CCR1,CCRL2,CD209,CD274,CEACAM1,CLEC6A,CMKLR1,CSRNP1,CXCL10,CXCL11,CYBB,DAPP1,DDX60,DHX58,DISC1,DOCK4,DOCK8,DTX3L,DYNLT1,EIF2AK2,EPHB1,EPHB2,FBXO6,FCGR1A,FFAR2,FFAR3,FPR3,GBP1,GBP5,GNB4,GPBAR1,GPR84,GRIN2D,GRN,GTPBP1,HESX1,HPSE,HSH2D,HSPA1A,HSPA1B,IFI16,IFI27,IFI35,IFI6,IFIH1,IFIT5,IFITM1,IFITM3,IL15RA,IL1RN,IL27,IL…
GO:BP	negative regulation of immune response	GO:0050777	FALSE	1.08661e-10	9.96393	193	264	21	21010	ADAR,CEACAM1,DHX58,FGL2,GRN,IFI16,IL4I1,ISG15,LGALS9,LILRB4,NMI,NR1H3,OAS1,OAS3,PARP14,SERPING1,SLAMF8,SRC,STAT2,TRAFD1,USP18
GO:BP	immune effector process	GO:0002252	FALSE	3.25552e-10	9.48738	628	264	35	21010	BST2,C1QA,C1QC,C2,C5,CEACAM1,CFB,DDX60,DHX58,EPHB2,FCGR1A,FFAR2,FFAR3,FGL2,GRN,IFI35,IL27,IL4I1,IRF5,IRF7,LGALS9,LILRB4,MDK,NCF1,NMI,RSAD2,SCIMP,SERPING1,SLAMF8,SRC,SUCNR1,TAP2,TLR7,TRIM6,UNC93B1
GO:BP	response to interferon-beta	GO:0035456	FALSE	4.82236e-10	9.31674	34	264	11	21010	AIM2,BST2,IFI16,IFITM1,IFITM3,OAS1,PLSCR1,PNPT1,STAT1,TRIM6,XAF1
GO:BP	regulation of multicellular organismal process	GO:0051239	FALSE	8.51155e-10	9.06999	2968	264	83	21010	AGRN,AIM2,BRCA2,BST2,C1QC,C5,CASP1,CCL2,CCR1,CD209,CD274,CEACAM1,CLEC6A,CMKLR1,CXCL10,CYBB,DHX58,DISC1,DOCK4,DOCK8,DYNLT1,EIF2AK2,EPHB1,EPHB2,FFAR2,FFAR3,FGL2,GBP1,GBP5,GCH1,GRIN2D,GRN,HESX1,HPSE,HSPA1A,HSPA1B,IDO1,IFI16,IFIH1,IL15RA,IL27,IL31RA,IL4I1,IRF5,IRF7,ISG15,JAK2,JUP,LGALS9,LILRA5,LILRB4,MAFB,MDK,MEFV,NCF1,NGFR,NMI,NR1H3,OAS1,OAS2,OAS3,PDCD1LG2,PLSCR1,PML,RIN2,RSAD2,SCIMP,SERPING1,SLAMF8…
GO:BP	response to molecule of bacterial origin	GO:0002237	FALSE	1.21885e-09	8.91405	355	264	26	21010	C2,CASP1,CCL2,CD274,CD68,CHMP5,CMPK2,CNP,CXCL10,CXCL11,EPHB2,GBP3,GBP5,GCH1,IDO1,IRF5,JAK2,LGALS9,NR1H3,PDCD1LG2,PLSCR4,SCIMP,SRC,TAP2,TRIM5,TRIM6
GO:BP	positive regulation of cellular process	GO:0048522	FALSE	1.43883e-09	8.84199	5711	264	126	21010	ADAMTSL4,ADAR,AGRN,AIM2,ANKFY1,ARHGEF10L,ATF3,ATF5,BAZ1A,BRCA2,BST2,C2,C5,CASP1,CASP10,CCL2,CCL3L3,CCL8,CCR1,CD209,CD274,CEACAM1,CLEC6A,CMKLR1,CSRNP1,CXCL10,CXCL11,CYBB,DDX60,DHX58,DISC1,DOCK4,DOCK8,DTX3L,EIF2AK2,EPHB1,EPHB2,FCGR1A,FFAR2,FFAR3,GBP1,GBP3,GBP5,GPBAR1,GRIN2D,GRN,GTPBP1,HELZ2,HPSE,HSPA1A,HSPA1B,IDO1,IFI16,IFI35,IFIH1,IFIT2,IFIT5,IFITM1,IL15RA,IL27,IL31RA,IL4I1,IRF5,IRF7,ISG15,JAK2,JU…
GO:BP	negative regulation of defense response	GO:0031348	FALSE	1.82553e-09	8.73861	275	264	23	21010	ADAR,CEACAM1,DHX58,FGL2,GRN,IFI16,ISG15,LGALS9,MDK,MEFV,NMI,NR1H3,OAS1,OAS3,PARP14,SERPING1,SLAMF8,SRC,STAT2,TNFAIP6,TRAFD1,TRIM38,USP18
GO:BP	intracellular receptor signaling pathway	GO:0030522	FALSE	3.40511e-09	8.46787	341	264	25	21010	DDX60,DHX58,EIF2AK2,GBP5,HSPA1A,HSPA1B,IFIH1,IRF7,JAK2,MEFV,NR1H3,OAS1,OAS3,OASL,PIK3AP1,PML,RSAD2,SCIMP,SP100,SRC,TLR7,TRIM25,UNC93B1,WDFY1,ZNF366
GO:BP	regulation of biological process	GO:0050789	FALSE	6.41353e-09	8.1929	12331	264	208	21010	ADAMTSL4,ADAR,AGRN,AIM2,ANKFY1,APOBEC3A,APOBEC3B,ARHGAP23,ARHGEF10L,ATF3,ATF5,ATG3,BATF2,BATF3,BAZ1A,BRCA2,BST2,C1QA,C1QC,C2,C5,CASP1,CASP10,CASP5,CCL2,CCL3L3,CCL8,CCR1,CCRL2,CD209,CD274,CD68,CEACAM1,CES1,CFB,CHMP5,CLEC6A,CMKLR1,CNP,CSRNP1,CXCL10,CXCL11,CYBB,DAPP1,DDX60,DHX58,DISC1,DOCK4,DOCK8,DRAP1,DTX3L,DYNLT1,EIF2AK2,EPB41L3,EPHB1,EPHB2,ETV7,FBXO6,FCGR1A,FFAR2,FFAR3,FGL2,FMNL2,FPR3,FXYD6,GBP1,…
GO:BP	regulation of signal transduction	GO:0009966	FALSE	7.41437e-09	8.12993	2973	264	81	21010	ADAR,AIM2,ARHGAP23,ARHGEF10L,ATF3,BRCA2,BST2,CASP1,CASP10,CCL2,CCL3L3,CCL8,CCR1,CEACAM1,CLEC6A,CMKLR1,DDX60,DHX58,DISC1,DOCK8,DYNLT1,EIF2AK2,EPHB1,EPHB2,FFAR3,GBP1,GBP5,GPBAR1,GRIN2D,HPSE,HSPA1A,HSPA1B,IFI35,IFI6,IFIT5,IL1RN,IRF7,ISG15,JAK2,JUP,KPTN,LGALS9,LILRA5,LILRB4,MDK,MEFV,NCF1,NGFR,NMI,NR1H3,OAS1,OAS3,OASL,P2RY6,PARP14,PARP9,PLSCR1,PML,RBCK1,RGS1,RNF213,RSAD2,SCIMP,SECTM1,SP100,SRC,SRGAP2,…
GO:BP	response to lipopolysaccharide	GO:0032496	FALSE	1.79642e-08	7.74559	337	264	24	21010	C2,CASP1,CCL2,CD274,CD68,CHMP5,CMPK2,CNP,CXCL10,CXCL11,EPHB2,GBP3,GBP5,GCH1,IDO1,JAK2,LGALS9,NR1H3,PDCD1LG2,PLSCR4,SCIMP,SRC,TRIM5,TRIM6
GO:BP	positive regulation of multicellular organismal process	GO:0051240	FALSE	2.37772e-08	7.62384	1629	264	55	21010	AGRN,AIM2,C5,CASP1,CCL2,CCR1,CD209,CD274,CLEC6A,CMKLR1,CYBB,DHX58,DISC1,DOCK8,EIF2AK2,EPHB1,EPHB2,FFAR2,FFAR3,GBP5,GCH1,GRN,HPSE,HSPA1A,HSPA1B,IDO1,IFI16,IFIH1,IL15RA,IL27,IL4I1,IRF5,IRF7,ISG15,JAK2,JUP,LGALS9,LILRA5,LILRB4,MDK,MEFV,NGFR,OAS1,OAS2,OAS3,PDCD1LG2,RSAD2,SCIMP,SMTNL1,SRC,STAT1,TLR7,TNFSF13B,TRIM6,UNC93B1
GO:BP	regulation of signaling	GO:0023051	FALSE	2.38853e-08	7.62187	3396	264	87	21010	ADAR,AIM2,ARHGAP23,ARHGEF10L,ATF3,BRCA2,BST2,CASP1,CASP10,CCL2,CCL3L3,CCL8,CCR1,CEACAM1,CHMP5,CLEC6A,CMKLR1,DDX60,DHX58,DISC1,DOCK8,DYNLT1,EIF2AK2,EPHB1,EPHB2,FFAR2,FFAR3,GBP1,GBP5,GPBAR1,GRIN2D,HPSE,HSPA1A,HSPA1B,IFI35,IFI6,IFIT5,IL1RN,IRF7,ISG15,JAK2,JUP,KPTN,LGALS9,LILRA5,LILRB4,MDK,MEFV,MYOF,NADK,NCF1,NGFR,NMI,NR1H3,NTNG2,OAS1,OAS3,OASL,P2RY6,PARP14,PARP9,PLSCR1,PML,RBCK1,RGS1,RNF213,RSAD2,SC…
GO:BP	regulation of cell communication	GO:0010646	FALSE	2.75914e-08	7.55923	3405	264	87	21010	ADAR,AIM2,ARHGAP23,ARHGEF10L,ATF3,BRCA2,BST2,CASP1,CASP10,CCL2,CCL3L3,CCL8,CCR1,CEACAM1,CLEC6A,CMKLR1,DDX60,DHX58,DISC1,DOCK8,DYNLT1,EIF2AK2,EPHB1,EPHB2,FFAR2,FFAR3,GBP1,GBP5,GPBAR1,GRIN2D,HPSE,HSPA1A,HSPA1B,IFI35,IFI6,IFIT5,IL1RN,IRF7,ISG15,JAK2,JUP,KPTN,LGALS9,LILRA5,LILRB4,MDK,MEFV,MYOF,NADK,NCF1,NGFR,NMI,NR1H3,NTNG2,OAS1,OAS3,OASL,P2RY6,PARP14,PARP9,PLSCR1,PML,RBCK1,RGS1,RNF213,RSAD2,SCIMP,SE…
GO:BP	biological regulation	GO:0065007	FALSE	2.87215e-08	7.54179	12751	264	211	21010	ADAMTSL4,ADAR,AGRN,AIM2,ANKFY1,APOBEC3A,APOBEC3B,ARHGAP23,ARHGEF10L,ATF3,ATF5,ATG3,BATF2,BATF3,BAZ1A,BRCA2,BST2,C1QA,C1QC,C2,C5,CASP1,CASP10,CASP5,CCL2,CCL3L3,CCL8,CCR1,CCRL2,CD209,CD274,CD68,CEACAM1,CES1,CFB,CHMP5,CLEC6A,CMKLR1,CNP,CSRNP1,CXCL10,CXCL11,CYBB,DAPP1,DDX60,DHX58,DISC1,DOCK4,DOCK8,DRAP1,DTX3L,DYNLT1,EIF2AK2,EPB41L3,EPHB1,EPHB2,ETV7,FBXO6,FCGR1A,FFAR2,FFAR3,FGL2,FMNL2,FPR3,FXYD6,GBP1,…
GO:BP	response to lipid	GO:0033993	FALSE	3.82348e-08	7.41754	907	264	39	21010	C2,CASP1,CCL2,CD274,CD68,CES1,CHMP5,CMPK2,CNP,CXCL10,CXCL11,CYBB,EPHB2,FFAR2,FFAR3,GBP3,GBP5,GCH1,GPBAR1,GRAMD1B,HSPA1A,HSPA1B,IDO1,IL1RN,JAK2,LGALS9,NCF1,NR1H3,P2RY6,PDCD1LG2,PLSCR4,SCIMP,SP100,SRC,TRIM25,TRIM5,TRIM6,XRN1,ZNF366
GO:BP	regulation of response to cytokine stimulus	GO:0060759	FALSE	6.48829e-08	7.18787	164	264	17	21010	ADAR,CASP1,HSPA1A,HSPA1B,IFIH1,IL1RN,IRF7,ISG15,NR1H3,OAS1,OAS3,PARP14,PARP9,STAT2,TRIM6,USP18,ZBP1
GO:BP	negative regulation of biological process	GO:0048519	FALSE	1.08964e-07	6.96272	5913	264	124	21010	ADAR,AIM2,APOBEC3A,APOBEC3B,ATF3,ATF5,ATG3,BATF3,BAZ1A,BRCA2,BST2,C1QC,C5,CCL2,CCL3L3,CCR1,CD274,CD68,CEACAM1,CES1,CMKLR1,CXCL10,CXCL11,DHX58,DOCK4,DOCK8,DRAP1,DTX3L,DYNLT1,EIF2AK2,EPHB1,EPHB2,ETV7,FBXO6,FFAR2,FGL2,GBP1,GRN,GTPBP1,HELZ2,HESX1,HSH2D,HSPA1A,HSPA1B,IDO1,IFI16,IFI27,IFI30,IFI35,IFI6,IFIH1,IFIT1,IFIT3,IFIT5,IFITM1,IFITM3,IL15RA,IL1RN,IL31RA,IL4I1,IRF7,ISG15,ISG20,JAK2,JUP,KLF5,KPTN,LA…
GO:BP	response to interferon-alpha	GO:0035455	FALSE	1.34358e-07	6.87174	20	264	8	21010	ADAR,BST2,EIF2AK2,IFITM1,IFITM3,LAMP3,MX2,OAS1
GO:BP	regulation of cytokine-mediated signaling pathway	GO:0001959	FALSE	2.19538e-07	6.65849	153	264	16	21010	ADAR,CASP1,HSPA1A,HSPA1B,IL1RN,IRF7,ISG15,NR1H3,OAS1,OAS3,PARP14,PARP9,STAT2,TRIM6,USP18,ZBP1
GO:BP	biological process involved in symbiotic interaction	GO:0044403	FALSE	2.88943e-07	6.53919	321	264	22	21010	APOL1,CCL8,CD209,CHMP5,DYNLT1,HSPA1A,HSPA1B,IFI27,IFIT1,IFITM1,IFITM3,JAK2,LGALS9,LY6E,PLSCR1,SCARB2,SIGLEC1,SRC,TRIM25,TRIM38,TRIM5,TRIM6
GO:BP	biological process involved in interaction with host	GO:0051701	FALSE	4.02004e-07	6.39577	210	264	18	21010	CD209,CHMP5,DYNLT1,HSPA1A,HSPA1B,IFIT1,IFITM1,IFITM3,LGALS9,LY6E,PLSCR1,SCARB2,SIGLEC1,SRC,TRIM25,TRIM38,TRIM5,TRIM6
GO:BP	negative regulation of response to external stimulus	GO:0032102	FALSE	4.80535e-07	6.31828	429	264	25	21010	ADAR,C5,CCL2,CEACAM1,DHX58,FGL2,GRN,IFI16,ISG15,LGALS9,MDK,MEFV,NMI,NR1H3,OAS1,OAS3,PARP14,SERPING1,SLAMF8,SRC,STAT2,TNFAIP6,TRAFD1,TRIM38,USP18
GO:BP	entry into host	GO:0044409	FALSE	5.69183e-07	6.24475	163	264	16	21010	CD209,DYNLT1,HSPA1A,HSPA1B,IFITM1,IFITM3,LGALS9,LY6E,PLSCR1,SCARB2,SIGLEC1,SRC,TRIM25,TRIM38,TRIM5,TRIM6
GO:BP	cellular response to lipopolysaccharide	GO:0071222	FALSE	5.91118e-07	6.22833	215	264	18	21010	CASP1,CCL2,CD274,CD68,CHMP5,CMPK2,CXCL10,CXCL11,EPHB2,GBP3,GBP5,JAK2,NR1H3,PDCD1LG2,PLSCR4,SCIMP,SRC,TRIM5
GO:BP	positive regulation of gene expression	GO:0010628	FALSE	6.65389e-07	6.17692	1183	264	43	21010	ADAR,AIM2,ATF3,C5,CASP1,CD274,CLEC6A,CYBB,DHX58,EIF2AK2,EPHB2,FFAR2,FFAR3,GBP5,HPSE,HSPA1A,HSPA1B,IDO1,IFI16,IFIH1,IL27,IRF5,IRF7,ISG15,JAK2,LAMP3,LGALS9,LILRA5,MDK,MEFV,OAS1,OAS2,OAS3,PLSCR1,RSAD2,SAMD4A,SCIMP,SRC,STAT1,TLR7,TRIM6,UNC93B1,WARS
GO:BP	movement in host	GO:0044000	FALSE	6.68161e-07	6.17512	190	264	17	21010	CD209,CHMP5,DYNLT1,HSPA1A,HSPA1B,IFITM1,IFITM3,LGALS9,LY6E,PLSCR1,SCARB2,SIGLEC1,SRC,TRIM25,TRIM38,TRIM5,TRIM6
GO:BP	positive regulation of inflammatory response	GO:0050729	FALSE	7.40709e-07	6.13035	142	264	15	21010	AIM2,CASP1,FCGR1A,FFAR2,FFAR3,GRN,IDO1,IFI35,LILRA5,MDK,MEFV,NMI,SUCNR1,TLR7,ZBP1
GO:BP	cellular response to type II interferon	GO:0071346	FALSE	8.61587e-07	6.0647	121	264	14	21010	CASP1,CCL2,CCL3L3,CCL8,GBP1,GBP4,GBP5,JAK2,LGALS9,NR1H3,PARP14,PARP9,SP100,STAT1
GO:BP	regulation of inflammatory response	GO:0050727	FALSE	1.02308e-06	5.99009	376	264	23	21010	AIM2,CASP1,FCGR1A,FFAR2,FFAR3,GRN,IDO1,IFI35,JAK2,LILRA5,MDK,MEFV,NCF1,NMI,NR1H3,PIK3AP1,SLAMF8,SRC,SUCNR1,TLR7,TNFAIP6,USP18,ZBP1
GO:BP	cellular response to molecule of bacterial origin	GO:0071219	FALSE	1.23878e-06	5.90701	225	264	18	21010	CASP1,CCL2,CD274,CD68,CHMP5,CMPK2,CXCL10,CXCL11,EPHB2,GBP3,GBP5,JAK2,NR1H3,PDCD1LG2,PLSCR4,SCIMP,SRC,TRIM5
GO:BP	regulation of immune effector process	GO:0002697	FALSE	1.32322e-06	5.87837	381	264	23	21010	BST2,CEACAM1,DDX60,DHX58,EPHB2,FCGR1A,FFAR2,FFAR3,FGL2,GRN,IL27,IL4I1,IRF5,LGALS9,LILRB4,NCF1,RSAD2,SCIMP,SERPING1,SLAMF8,TAP2,TLR7,TRIM6
GO:BP	positive regulation of signal transduction	GO:0009967	FALSE	1.53644e-06	5.81349	1510	264	49	21010	ATF3,BST2,CASP1,CASP10,CCL2,CCL3L3,CCL8,CCR1,CLEC6A,DDX60,DHX58,DISC1,EIF2AK2,GBP5,GPBAR1,GRIN2D,HPSE,HSPA1A,HSPA1B,IFI35,IFIT5,IRF7,JAK2,JUP,LGALS9,LILRA5,NCF1,NGFR,NMI,NR1H3,OASL,P2RY6,PARP14,PARP9,PML,RBCK1,RSAD2,SCIMP,SECTM1,SRC,STK3,TLR7,TNFSF10,TRIM25,TRIM38,TRIM5,TRIM6,WDFY1,ZBP1
GO:BP	positive regulation of macromolecule biosynthetic process	GO:0010557	FALSE	1.69005e-06	5.7721	2599	264	69	21010	ADAR,AGRN,AIM2,ATF3,ATF5,BRCA2,C5,CASP1,CCL2,CD274,CLEC6A,CSRNP1,CXCL10,CYBB,DHX58,DTX3L,EIF2AK2,EPHB2,FFAR2,FFAR3,GBP5,HELZ2,HPSE,HSPA1A,HSPA1B,IDO1,IFI16,IFIH1,IL27,IL31RA,IL4I1,IRF5,IRF7,ISG15,JAK2,JUP,KLF5,LAMP3,LGALS9,LILRA5,LMO2,MAFB,MDK,MEFV,NCF1,NGFR,NR1H3,OAS1,OAS2,OAS3,PARP9,PLSCR1,PML,RBCK1,RSAD2,SAMD4A,SCIMP,SP100,SRC,STAT1,STAT2,TFEC,TLR7,TRIM25,TRIM38,TRIM5,TRIM6,UNC93B1,WARS
GO:BP	positive regulation of signaling	GO:0023056	FALSE	1.89112e-06	5.72328	1725	264	53	21010	ATF3,BST2,CASP1,CASP10,CCL2,CCL3L3,CCL8,CCR1,CLEC6A,DDX60,DHX58,DISC1,EIF2AK2,EPHB2,FFAR2,GBP5,GPBAR1,GRIN2D,HPSE,HSPA1A,HSPA1B,IFI35,IFIT5,IRF7,JAK2,JUP,LGALS9,LILRA5,NADK,NCF1,NGFR,NMI,NR1H3,OASL,P2RY6,PARP14,PARP9,PML,RBCK1,RSAD2,SCIMP,SECTM1,SLC1A3,SRC,STK3,TLR7,TNFSF10,TRIM25,TRIM38,TRIM5,TRIM6,WDFY1,ZBP1
GO:BP	positive regulation of cell communication	GO:0010647	FALSE	1.89112e-06	5.72328	1725	264	53	21010	ATF3,BST2,CASP1,CASP10,CCL2,CCL3L3,CCL8,CCR1,CLEC6A,DDX60,DHX58,DISC1,EIF2AK2,EPHB2,FFAR2,GBP5,GPBAR1,GRIN2D,HPSE,HSPA1A,HSPA1B,IFI35,IFIT5,IRF7,JAK2,JUP,LGALS9,LILRA5,NADK,NCF1,NGFR,NMI,NR1H3,OASL,P2RY6,PARP14,PARP9,PML,RBCK1,RSAD2,SCIMP,SECTM1,SLC1A3,SRC,STK3,TLR7,TNFSF10,TRIM25,TRIM38,TRIM5,TRIM6,WDFY1,ZBP1
GO:BP	regulation of cellular process	GO:0050794	FALSE	2.35394e-06	5.62821	11758	264	195	21010	ADAMTSL4,ADAR,AGRN,AIM2,ANKFY1,APOBEC3A,APOBEC3B,ARHGAP23,ARHGEF10L,ATF3,ATF5,ATG3,BATF2,BATF3,BAZ1A,BRCA2,BST2,C1QC,C2,C5,CASP1,CASP10,CASP5,CCL2,CCL3L3,CCL8,CCR1,CCRL2,CD209,CD274,CEACAM1,CES1,CHMP5,CLEC6A,CMKLR1,CSRNP1,CXCL10,CXCL11,CYBB,DAPP1,DDX60,DHX58,DISC1,DOCK4,DOCK8,DRAP1,DTX3L,DYNLT1,EIF2AK2,EPHB1,EPHB2,ETV7,FBXO6,FCGR1A,FFAR2,FFAR3,FGL2,FPR3,FXYD6,GBP1,GBP3,GBP5,GCH1,GNB4,GPBAR1,GPR84…
GO:BP	positive regulation of cellular biosynthetic process	GO:0031328	FALSE	2.62856e-06	5.58028	2684	264	70	21010	ADAR,AGRN,AIM2,ATF3,ATF5,BRCA2,C5,CASP1,CCL2,CD274,CLEC6A,CSRNP1,CXCL10,CYBB,DHX58,DTX3L,EIF2AK2,EPHB2,FFAR2,FFAR3,GBP5,HELZ2,HPSE,HSPA1A,HSPA1B,IDO1,IFI16,IFIH1,IL27,IL31RA,IL4I1,IRF5,IRF7,ISG15,JAK2,JUP,KLF5,LAMP3,LGALS9,LILRA5,LMO2,MAFB,MDK,MEFV,NCF1,NGFR,NR1H3,OAS1,OAS2,OAS3,P2RY6,PARP9,PLSCR1,PML,RBCK1,RSAD2,SAMD4A,SCIMP,SP100,SRC,STAT1,STAT2,TFEC,TLR7,TRIM25,TRIM38,TRIM5,TRIM6,UNC93B1,WARS
GO:BP	viral entry into host cell	GO:0046718	FALSE	2.78666e-06	5.55492	156	264	15	21010	CD209,DYNLT1,HSPA1A,HSPA1B,IFITM1,IFITM3,LGALS9,LY6E,PLSCR1,SCARB2,SIGLEC1,TRIM25,TRIM38,TRIM5,TRIM6
GO:BP	positive regulation of macromolecule metabolic process	GO:0010604	FALSE	3.43013e-06	5.46469	3483	264	83	21010	ADAR,AGRN,AIM2,ATF3,ATF5,BAZ1A,BRCA2,C5,CASP1,CASP10,CCL2,CD274,CLEC6A,CSRNP1,CXCL10,CYBB,DHX58,DISC1,DTX3L,EIF2AK2,EPHB2,FCGR1A,FFAR2,FFAR3,GBP5,GRN,GTPBP1,HELZ2,HPSE,HSPA1A,HSPA1B,IDO1,IFI16,IFIH1,IL27,IL31RA,IL4I1,IRF5,IRF7,ISG15,JAK2,JUP,KLF5,LAMP3,LGALS9,LILRA5,LMO2,MAFB,MDK,MEFV,MOV10,NCF1,NGFR,NMI,NR1H3,NUB1,OAS1,OAS2,OAS3,PARP14,PARP9,PLSCR1,PML,PNPT1,PSME2,RBCK1,RSAD2,SAMD4A,SCIMP,SMCHD1…
GO:BP	positive regulation of metabolic process	GO:0009893	FALSE	3.49369e-06	5.45672	3797	264	88	21010	ADAR,AGRN,AIM2,ATF3,ATF5,BAZ1A,BRCA2,C5,CASP1,CASP10,CCL2,CD274,CES1,CLEC6A,CMKLR1,CSRNP1,CXCL10,CYBB,DHX58,DISC1,DTX3L,EIF2AK2,EPHB2,FCGR1A,FFAR2,FFAR3,GBP5,GRN,GTPBP1,HELZ2,HPSE,HSPA1A,HSPA1B,IDO1,IFI16,IFIH1,IL27,IL31RA,IL4I1,IRF5,IRF7,ISG15,JAK2,JUP,KLF5,LAMP3,LGALS9,LILRA5,LMO2,MAFB,MDK,MEFV,MOV10,NCF1,NGFR,NMI,NR1H3,NUB1,OAS1,OAS2,OAS3,P2RY6,PARP14,PARP9,PLSCR1,PML,PNPT1,PSME2,RBCK1,RSAD2,R…
GO:BP	positive regulation of biosynthetic process	GO:0009891	FALSE	3.55931e-06	5.44863	2703	264	70	21010	ADAR,AGRN,AIM2,ATF3,ATF5,BRCA2,C5,CASP1,CCL2,CD274,CLEC6A,CSRNP1,CXCL10,CYBB,DHX58,DTX3L,EIF2AK2,EPHB2,FFAR2,FFAR3,GBP5,HELZ2,HPSE,HSPA1A,HSPA1B,IDO1,IFI16,IFIH1,IL27,IL31RA,IL4I1,IRF5,IRF7,ISG15,JAK2,JUP,KLF5,LAMP3,LGALS9,LILRA5,LMO2,MAFB,MDK,MEFV,NCF1,NGFR,NR1H3,OAS1,OAS2,OAS3,P2RY6,PARP9,PLSCR1,PML,RBCK1,RSAD2,SAMD4A,SCIMP,SP100,SRC,STAT1,STAT2,TFEC,TLR7,TRIM25,TRIM38,TRIM5,TRIM6,UNC93B1,WARS
GO:BP	regulation of type I interferon-mediated signaling pathway	GO:0060338	FALSE	3.6532e-06	5.43733	41	264	9	21010	ADAR,IRF7,ISG15,OAS1,OAS3,STAT2,TRIM6,USP18,ZBP1
GO:BP	adaptive immune response based on somatic recombination of immune receptors built from immunoglobulin superfamily domains	GO:0002460	FALSE	3.73345e-06	5.42789	302	264	20	21010	C1QA,C1QC,C2,C5,CD274,CEACAM1,CFB,CLEC6A,EPHB2,FCGR1A,IL27,IL4I1,IRF7,JAK2,LILRB4,RSAD2,SERPING1,TAP2,TNFSF13B,UNC93B1
GO:BP	cellular response to lipid	GO:0071396	FALSE	6.29104e-06	5.20128	602	264	28	21010	CASP1,CCL2,CD274,CD68,CES1,CHMP5,CMPK2,CXCL10,CXCL11,EPHB2,FFAR2,FFAR3,GBP3,GBP5,GPBAR1,GRAMD1B,HSPA1A,HSPA1B,JAK2,NCF1,NR1H3,P2RY6,PDCD1LG2,PLSCR4,SCIMP,SRC,TRIM5,ZNF366
GO:BP	interferon-beta production	GO:0032608	FALSE	6.5793e-06	5.18182	59	264	10	21010	IFIH1,IRF5,IRF7,ISG15,NMI,OAS1,OAS2,OAS3,TLR7,TRIM38
GO:BP	regulation of interferon-beta production	GO:0032648	FALSE	6.5793e-06	5.18182	59	264	10	21010	IFIH1,IRF5,IRF7,ISG15,NMI,OAS1,OAS2,OAS3,TLR7,TRIM38
GO:BP	type I interferon production	GO:0032606	FALSE	6.78578e-06	5.1684	118	264	13	21010	DHX58,IFIH1,IRF5,IRF7,ISG15,NMI,OAS1,OAS2,OAS3,STAT1,TLR7,TRIM38,XAF1
GO:BP	regulation of type I interferon production	GO:0032479	FALSE	6.78578e-06	5.1684	118	264	13	21010	DHX58,IFIH1,IRF5,IRF7,ISG15,NMI,OAS1,OAS2,OAS3,STAT1,TLR7,TRIM38,XAF1
GO:BP	cellular response to biotic stimulus	GO:0071216	FALSE	7.13987e-06	5.14631	251	264	18	21010	CASP1,CCL2,CD274,CD68,CHMP5,CMPK2,CXCL10,CXCL11,EPHB2,GBP3,GBP5,JAK2,NR1H3,PDCD1LG2,PLSCR4,SCIMP,SRC,TRIM5
GO:BP	regulation of defense response to virus	GO:0050688	FALSE	9.20376e-06	5.03603	99	264	12	21010	AIM2,DHX58,DTX3L,FGL2,HERC5,IL27,MEFV,PARP9,PML,STAT1,TRIM38,TRIM6
GO:BP	negative regulation of multicellular organismal process	GO:0051241	FALSE	1.05027e-05	4.9787	1102	264	39	21010	BRCA2,BST2,C1QC,CCR1,CD274,CEACAM1,CMKLR1,CXCL10,DHX58,DOCK4,DYNLT1,EPHB2,FGL2,GBP1,GRN,IDO1,IL31RA,IL4I1,JUP,LGALS9,LILRA5,LILRB4,MAFB,MDK,MEFV,NGFR,NMI,NR1H3,OAS1,OAS3,PDCD1LG2,PML,SERPING1,SLAMF8,SP100,STAT1,STK3,TNFAIP6,XAF1
GO:BP	interleukin-27-mediated signaling pathway	GO:0070106	FALSE	1.3491e-05	4.86996	7	264	5	21010	MX1,OAS1,OAS2,OASL,STAT1
GO:BP	pyroptosis	GO:0070269	FALSE	1.66304e-05	4.7791	34	264	8	21010	AIM2,CASP1,GBP1,GBP3,GBP5,IFI27,MEFV,ZBP1
GO:BP	positive regulation of pattern recognition receptor signaling pathway	GO:0062208	FALSE	1.7546e-05	4.75582	65	264	10	21010	DDX60,DHX58,GBP5,HSPA1A,HSPA1B,IFI35,NR1H3,OASL,RSAD2,WDFY1
GO:BP	regulation of molecular function	GO:0065009	FALSE	2.15002e-05	4.66756	2526	264	65	21010	ADAR,AGRN,AIM2,CASP1,CASP10,CCL2,CCL3L3,CCL8,CEACAM1,CMKLR1,DISC1,DOCK8,DTX3L,EIF2AK2,EPHB2,FCGR1A,FXYD6,GCH1,GRN,GTF2B,HERC5,HSPA1A,HSPA1B,IFI16,IFI6,IFIT1,IFIT2,JAK2,JUP,LAMP3,LGALS9,LILRA5,LILRB4,MEFV,NCF1,NGFR,NR1H3,OAS1,OAS2,OAS3,OASL,P2RY6,PARP10,PARP9,PLSCR1,PML,PSME2,RBCK1,RGL1,RGS1,SCARB2,SERPING1,SLAMF8,SORT1,SP100,SRC,SRGAP2,STAC3,STK3,TNFSF10,TRIM25,TRIM38,TRIM5,TRIM6,WARS
GO:BP	positive regulation of cellular metabolic process	GO:0031325	FALSE	3.57042e-05	4.44728	3407	264	79	21010	ADAR,AGRN,AIM2,ATF3,ATF5,BAZ1A,BRCA2,C5,CASP1,CCL2,CD274,CLEC6A,CSRNP1,CXCL10,CYBB,DHX58,DTX3L,EIF2AK2,EPHB2,FCGR1A,FFAR2,FFAR3,GBP5,GTPBP1,HELZ2,HPSE,HSPA1A,HSPA1B,IDO1,IFI16,IFIH1,IL27,IL31RA,IL4I1,IRF5,IRF7,ISG15,JAK2,JUP,KLF5,LAMP3,LGALS9,LILRA5,LMO2,MAFB,MDK,MEFV,MOV10,NCF1,NGFR,NR1H3,OAS1,OAS2,OAS3,P2RY6,PARP14,PARP9,PLSCR1,PML,PNPT1,RBCK1,RSAD2,RUFY4,SAMD4A,SCIMP,SMCHD1,SP100,SPTLC2,SRC,ST…
GO:BP	regulation of pattern recognition receptor signaling pathway	GO:0062207	FALSE	4.21918e-05	4.37477	137	264	13	21010	DDX60,DHX58,EIF2AK2,GBP5,HSPA1A,HSPA1B,IFI35,IRF7,MEFV,NR1H3,OASL,RSAD2,WDFY1
GO:BP	positive regulation of type I interferon production	GO:0032481	FALSE	4.23611e-05	4.37303	71	264	10	21010	DHX58,IFIH1,IRF5,IRF7,ISG15,OAS1,OAS2,OAS3,STAT1,TLR7
GO:BP	negative regulation of cytokine production	GO:0001818	FALSE	6.08691e-05	4.2156	288	264	18	21010	BST2,CD274,CEACAM1,CMKLR1,DHX58,EPHB2,GBP1,IDO1,LGALS9,LILRA5,LILRB4,MEFV,NMI,OAS1,OAS3,PDCD1LG2,PML,XAF1
GO:BP	leukocyte activation	GO:0045321	FALSE	6.55081e-05	4.1837	939	264	34	21010	BATF2,BATF3,BST2,C1QA,CCL2,CD209,CD274,CEACAM1,DOCK8,EPHB1,EPHB2,FGL2,GRN,HSH2D,IDO1,IFI35,IL15RA,IL27,IL31RA,IL4I1,JAK2,LGALS9,LILRB4,MAFB,MDK,NMI,NR1H3,PDCD1LG2,PLSCR1,RSAD2,SLAMF8,SRC,SUCNR1,TNFSF13B
GO:BP	cell activation	GO:0001775	FALSE	6.66822e-05	4.17599	1082	264	37	21010	BATF2,BATF3,BST2,C1QA,CCL2,CD209,CD274,CEACAM1,CXCL10,DOCK8,EPHB1,EPHB2,FGL2,GRN,HSH2D,IDO1,IFI35,IL15RA,IL27,IL31RA,IL4I1,JAK2,KLF5,LGALS9,LILRA5,LILRB4,MAFB,MDK,NMI,NR1H3,PDCD1LG2,PLSCR1,RSAD2,SLAMF8,SRC,SUCNR1,TNFSF13B
GO:BP	innate immune response activating cell surface receptor signaling pathway	GO:0002220	FALSE	7.27693e-05	4.13805	75	264	10	21010	CLEC6A,FFAR2,IFI35,NMI,NR1H3,OAS1,PIK3AP1,SCIMP,SRC,WDFY1
GO:BP	regulation of ribonuclease activity	GO:0060700	FALSE	7.92918e-05	4.10077	9	264	5	21010	HSPA1A,OAS1,OAS2,OAS3,OASL
GO:BP	positive regulation of interferon-beta production	GO:0032728	FALSE	9.91129e-05	4.00387	42	264	8	21010	IFIH1,IRF5,IRF7,ISG15,OAS1,OAS2,OAS3,TLR7
GO:BP	response to oxygen-containing compound	GO:1901700	FALSE	0.000103079	3.98683	1774	264	50	21010	AGRN,C2,CASP1,CCL2,CD274,CD68,CEACAM1,CES1,CHMP5,CMPK2,CNP,CXCL10,CXCL11,CYBB,EPHB2,FFAR2,FFAR3,GBP3,GBP5,GCH1,GPBAR1,GRAMD1B,IDO1,IRF5,JAK2,JUP,LGALS9,NADK,NCF1,NGFR,NME8,NR1H3,P2RY6,PDCD1LG2,PLSCR4,PNPT1,SCIMP,SLC1A3,SORT1,SP100,SRC,STAT1,STAT2,SUCNR1,TLR7,TNFSF10,TRIM25,TRIM5,TRIM6,XRN1
GO:BP	cellular response to virus	GO:0098586	FALSE	0.000106873	3.97113	78	264	10	21010	ADAR,CXCL10,IFI6,IFIH1,IRF5,JAK2,LGALS9,OAS1,TLR7,TRIM6
GO:BP	interleukin-12 production	GO:0032615	FALSE	0.000168067	3.77452	62	264	9	21010	CMKLR1,IDO1,IRF5,LGALS9,LILRA5,MDK,MEFV,SCIMP,UNC93B1
GO:BP	regulation of interleukin-12 production	GO:0032655	FALSE	0.000168067	3.77452	62	264	9	21010	CMKLR1,IDO1,IRF5,LGALS9,LILRA5,MDK,MEFV,SCIMP,UNC93B1
GO:BP	intracellular signal transduction	GO:0035556	FALSE	0.000177538	3.75071	2609	264	64	21010	AIM2,ARHGAP23,ARHGEF10L,ATF3,BRCA2,BST2,CASP1,CASP10,CCL2,CCL3L3,CCL8,CCR1,CD209,CEACAM1,CLEC6A,CMKLR1,DISC1,DOCK4,DOCK8,DTX3L,EIF2AK2,EPHB1,EPHB2,FBXO6,GBP1,GPBAR1,GRIN2D,HESX1,HPSE,HSPA1A,IFI16,IFI35,IFI6,IFIT5,IL31RA,JAK2,KPTN,LGALS9,LILRA5,LILRB4,MDK,NCF1,NGFR,NMI,P2RY6,PARP9,PML,RAB39A,RBCK1,RGL1,RIN2,SCIMP,SECTM1,SP100,SRC,SRGAP2,STAT1,STK3,TLR7,TNFSF10,TRIM25,TRIM38,TRIM5,TRIM6
GO:BP	negative regulation of type I interferon-mediated signaling pathway	GO:0060339	FALSE	0.000191232	3.71844	19	264	6	21010	ADAR,ISG15,OAS1,OAS3,STAT2,USP18
GO:BP	programmed cell death	GO:0012501	FALSE	0.000209706	3.67839	1982	264	53	21010	ADAMTSL4,ADAR,AIM2,ATF3,ATF5,ATG3,BRCA2,CASP1,CASP10,CASP5,CCL2,CD274,CSRNP1,CXCL10,DOCK8,EIF2AK2,EPB41L3,GBP1,GBP3,GBP5,GRN,HSH2D,HSPA1A,HSPA1B,IDO1,IFI16,IFI27,IFI6,IFIT2,IFIT3,IL31RA,IRF5,IRF7,JAK2,LAMP3,LGALS9,MARCKS,MDK,MEFV,MLKL,MX1,NGFR,PLSCR1,PML,RBCK1,SORT1,SP100,SRC,STAT1,STK3,TNFSF10,XAF1,ZBP1
GO:BP	immune response-regulating cell surface receptor signaling pathway	GO:0002768	FALSE	0.000225732	3.64641	314	264	18	21010	CEACAM1,CLEC6A,CMKLR1,FCGR1A,FFAR2,FPR3,GBP1,IFI35,LILRB4,NMI,NR1H3,OAS1,PIK3AP1,PLSCR1,RBCK1,SCIMP,SRC,WDFY1
GO:BP	cell death	GO:0008219	FALSE	0.000231208	3.636	1988	264	53	21010	ADAMTSL4,ADAR,AIM2,ATF3,ATF5,ATG3,BRCA2,CASP1,CASP10,CASP5,CCL2,CD274,CSRNP1,CXCL10,DOCK8,EIF2AK2,EPB41L3,GBP1,GBP3,GBP5,GRN,HSH2D,HSPA1A,HSPA1B,IDO1,IFI16,IFI27,IFI6,IFIT2,IFIT3,IL31RA,IRF5,IRF7,JAK2,LAMP3,LGALS9,MARCKS,MDK,MEFV,MLKL,MX1,NGFR,PLSCR1,PML,RBCK1,SORT1,SP100,SRC,STAT1,STK3,TNFSF10,XAF1,ZBP1
GO:BP	regulation of hydrolase activity	GO:0051336	FALSE	0.000242237	3.61576	944	264	33	21010	AGRN,AIM2,CASP1,CASP10,CCL2,CCL3L3,CCL8,DOCK8,GRN,HSPA1A,IFI16,IFI6,JAK2,LAMP3,LGALS9,MEFV,NGFR,NR1H3,OAS1,OAS2,OAS3,OASL,P2RY6,PML,PSME2,RGL1,RGS1,SCARB2,SERPING1,SORT1,SRC,SRGAP2,TNFSF10
GO:BP	positive regulation of molecular function	GO:0044093	FALSE	0.000251106	3.60014	1500	264	44	21010	AGRN,AIM2,CASP1,CASP10,CCL2,CCL3L3,CCL8,DOCK8,DTX3L,EIF2AK2,EPHB2,FCGR1A,GCH1,GRN,GTF2B,HSPA1A,HSPA1B,IFI16,JAK2,JUP,LGALS9,LILRA5,MEFV,NCF1,NGFR,NR1H3,P2RY6,PARP9,PLSCR1,PML,PSME2,RBCK1,RGL1,RGS1,SP100,SRC,SRGAP2,STAC3,STK3,TNFSF10,TRIM25,TRIM38,TRIM5,TRIM6
GO:BP	positive regulation of response to cytokine stimulus	GO:0060760	FALSE	0.000256279	3.59129	65	264	9	21010	CASP1,HSPA1A,HSPA1B,IFIH1,IRF7,PARP14,PARP9,TRIM6,ZBP1
GO:BP	MDA-5 signaling pathway	GO:0039530	FALSE	0.000284799	3.54546	11	264	5	21010	DDX60,DHX58,IFIH1,IRF7,OAS3
GO:BP	hemopoiesis	GO:0030097	FALSE	0.000287256	3.54173	951	264	33	21010	ADAR,BATF2,BATF3,BRCA2,C1QC,CASP10,CCR1,CEACAM1,EIF2AK2,FGL2,HERC6,HSPA1A,HSPA1B,IFI16,IL15RA,IL27,IL31RA,IL4I1,IRF7,ISG15,JAK2,LGALS9,LILRB4,MAFB,MDK,PML,RSAD2,SLAMF8,SRC,STAT1,STK3,TNFAIP6,TNFSF13B
GO:BP	immune response-activating cell surface receptor signaling pathway	GO:0002429	FALSE	0.000292282	3.5342	285	264	17	21010	CEACAM1,CLEC6A,CMKLR1,FFAR2,FPR3,GBP1,IFI35,LILRB4,NMI,NR1H3,OAS1,PIK3AP1,PLSCR1,RBCK1,SCIMP,SRC,WDFY1
GO:BP	regulation of interleukin-1 production	GO:0032652	FALSE	0.000339884	3.46867	111	264	11	21010	AIM2,CASP1,CEACAM1,GBP5,IFI16,JAK2,LGALS9,LILRA5,LILRB4,MEFV,PML
GO:BP	interleukin-1 production	GO:0032612	FALSE	0.000339884	3.46867	111	264	11	21010	AIM2,CASP1,CEACAM1,GBP5,IFI16,JAK2,LGALS9,LILRA5,LILRB4,MEFV,PML
GO:BP	positive regulation of defense response to virus by host	GO:0002230	FALSE	0.000399792	3.39817	34	264	7	21010	AIM2,DTX3L,IL27,PARP9,PML,STAT1,TRIM6
GO:BP	regulation of viral entry into host cell	GO:0046596	FALSE	0.000413337	3.3837	50	264	8	21010	IFITM1,IFITM3,LGALS9,LY6E,TRIM25,TRIM38,TRIM5,TRIM6
GO:BP	regulation of intracellular signal transduction	GO:1902531	FALSE	0.000425903	3.37069	1691	264	47	21010	AIM2,ARHGAP23,ARHGEF10L,ATF3,BRCA2,BST2,CASP1,CASP10,CCL2,CCL3L3,CCL8,CCR1,CEACAM1,CLEC6A,CMKLR1,DOCK8,EIF2AK2,EPHB1,EPHB2,GBP1,GPBAR1,HPSE,HSPA1A,IFI35,IFIT5,JAK2,KPTN,LGALS9,LILRA5,LILRB4,NCF1,NMI,P2RY6,PML,RBCK1,SCIMP,SECTM1,SRC,SRGAP2,STAT1,STK3,TLR7,TNFSF10,TRIM25,TRIM38,TRIM5,TRIM6
GO:BP	regulation of viral-induced cytoplasmic pattern recognition receptor signaling pathway	GO:0039531	FALSE	0.000473054	3.32509	91	264	10	21010	DDX60,DHX58,EIF2AK2,GBP5,HSPA1A,HSPA1B,MEFV,OASL,RSAD2,WDFY1
GO:BP	toll-like receptor 7 signaling pathway	GO:0034154	FALSE	0.000483219	3.31586	12	264	5	21010	PIK3AP1,RSAD2,SCIMP,TLR7,UNC93B1
GO:BP	regulation of interleukin-1 beta production	GO:0032651	FALSE	0.000643872	3.1912	94	264	10	21010	AIM2,CASP1,GBP5,IFI16,JAK2,LGALS9,LILRA5,LILRB4,MEFV,PML
GO:BP	interleukin-1 beta production	GO:0032611	FALSE	0.000643872	3.1912	94	264	10	21010	AIM2,CASP1,GBP5,IFI16,JAK2,LGALS9,LILRA5,LILRB4,MEFV,PML
GO:BP	chemokine production	GO:0032602	FALSE	0.000711746	3.14767	95	264	10	21010	C5,EIF2AK2,FFAR2,FFAR3,LGALS9,LILRB4,MEFV,OAS1,OAS3,TLR7
GO:BP	regulation of chemokine production	GO:0032642	FALSE	0.000711746	3.14767	95	264	10	21010	C5,EIF2AK2,FFAR2,FFAR3,LGALS9,LILRB4,MEFV,OAS1,OAS3,TLR7
GO:BP	negative regulation of cytokine-mediated signaling pathway	GO:0001960	FALSE	0.000713094	3.14685	73	264	9	21010	ADAR,IL1RN,ISG15,NR1H3,OAS1,OAS3,PARP14,STAT2,USP18
GO:BP	regulation of catalytic activity	GO:0050790	FALSE	0.000857475	3.06678	1788	264	48	21010	ADAR,AGRN,AIM2,CASP1,CASP10,CCL2,CCL3L3,CCL8,CEACAM1,DOCK8,DTX3L,EPHB2,FCGR1A,GCH1,GRN,HERC5,HSPA1A,IFI16,IFI6,IFIT1,JAK2,LAMP3,LGALS9,LILRA5,LILRB4,MEFV,NCF1,NGFR,NR1H3,OAS1,OAS2,OAS3,OASL,P2RY6,PARP9,PLSCR1,PML,PSME2,RGL1,RGS1,SCARB2,SERPING1,SLAMF8,SORT1,SRC,SRGAP2,TNFSF10,WARS
GO:BP	cell surface pattern recognition receptor signaling pathway	GO:0002752	FALSE	0.000887911	3.05163	55	264	8	21010	FFAR2,IFI35,NMI,NR1H3,OAS1,PIK3AP1,SCIMP,WDFY1
GO:BP	negative regulation of cellular process	GO:0048523	FALSE	0.00107098	2.97022	5511	264	106	21010	ADAR,AIM2,APOBEC3A,APOBEC3B,ATF3,ATF5,ATG3,BATF3,BAZ1A,BRCA2,BST2,C1QC,C5,CCL2,CCL3L3,CCR1,CD274,CEACAM1,CMKLR1,CXCL10,CXCL11,DHX58,DOCK8,DRAP1,DTX3L,DYNLT1,EIF2AK2,EPHB1,EPHB2,ETV7,FBXO6,FFAR2,FGL2,GBP1,GRN,GTPBP1,HELZ2,HESX1,HSH2D,HSPA1A,HSPA1B,IDO1,IFI16,IFI27,IFI30,IFI35,IFI6,IFIT3,IFITM1,IL15RA,IL1RN,IL31RA,IL4I1,IRF7,ISG15,JAK2,JUP,KLF5,KPTN,LAMP3,LGALS9,LILRA5,LILRB4,LMNB1,MAFB,MDK,MEFV,MO…
GO:BP	endolysosomal toll-like receptor signaling pathway	GO:0140894	FALSE	0.00108338	2.96522	39	264	7	21010	OAS1,PIK3AP1,RSAD2,SCIMP,TLR7,UNC93B1,WDFY1
GO:BP	myeloid cell differentiation	GO:0030099	FALSE	0.00109703	2.95978	426	264	20	21010	ADAR,BATF2,BATF3,C1QC,CASP10,CCR1,CEACAM1,HSPA1A,HSPA1B,IFI16,IL31RA,IRF7,ISG15,JAK2,LILRB4,MAFB,PML,SRC,STAT1,TNFAIP6
GO:BP	negative regulation of response to cytokine stimulus	GO:0060761	FALSE	0.00113425	2.94529	77	264	9	21010	ADAR,IL1RN,ISG15,NR1H3,OAS1,OAS3,PARP14,STAT2,USP18
GO:BP	modulation by symbiont of entry into host	GO:0052372	FALSE	0.00117917	2.92842	57	264	8	21010	IFITM1,IFITM3,LGALS9,LY6E,TRIM25,TRIM38,TRIM5,TRIM6
GO:BP	positive regulation of cytokine-mediated signaling pathway	GO:0001961	FALSE	0.0013531	2.86867	58	264	8	21010	CASP1,HSPA1A,HSPA1B,IRF7,PARP14,PARP9,TRIM6,ZBP1
GO:BP	positive regulation of hydrolase activity	GO:0051345	FALSE	0.00147485	2.83125	558	264	23	21010	AGRN,AIM2,CASP1,CASP10,CCL2,CCL3L3,CCL8,DOCK8,GRN,HSPA1A,IFI16,JAK2,LGALS9,MEFV,NGFR,NR1H3,P2RY6,PML,PSME2,RGL1,RGS1,SRGAP2,TNFSF10
GO:BP	type II interferon-mediated signaling pathway	GO:0060333	FALSE	0.00150716	2.82184	26	264	6	21010	JAK2,NR1H3,PARP14,PARP9,SP100,STAT1
GO:BP	negative regulation of activated T cell proliferation	GO:0046007	TRUE	0.00177642	2.75045	15	264	5	21010	CD274,IDO1,LGALS9,LILRB4,PDCD1LG2
GO:BP	toll-like receptor 4 signaling pathway	GO:0034142	FALSE	0.00184015	2.73515	42	264	7	21010	IFI35,NMI,NR1H3,OAS1,PIK3AP1,SCIMP,WDFY1
GO:BP	cellular response to interferon-beta	GO:0035458	FALSE	0.00191744	2.71728	27	264	6	21010	AIM2,IFI16,OAS1,PNPT1,STAT1,TRIM6
GO:BP	negative regulation of viral life cycle	GO:1903901	FALSE	0.00191744	2.71728	27	264	6	21010	BST2,IFITM1,IFITM3,LY6E,TRIM25,TRIM5
GO:BP	positive regulation of interleukin-1 beta production	GO:0032731	FALSE	0.0020123	2.69631	61	264	8	21010	AIM2,CASP1,GBP5,IFI16,JAK2,LGALS9,LILRA5,MEFV
GO:BP	canonical NF-kappaB signal transduction	GO:0007249	FALSE	0.00233169	2.63233	294	264	16	21010	BST2,CASP1,CASP10,CLEC6A,IFIT5,LGALS9,LILRB4,RBCK1,SECTM1,STAT1,TLR7,TNFSF10,TRIM25,TRIM38,TRIM5,TRIM6
GO:BP	regulation of canonical NF-kappaB signal transduction	GO:0043122	FALSE	0.00246291	2.60855	260	264	15	21010	BST2,CASP1,CASP10,CLEC6A,IFIT5,LGALS9,LILRB4,RBCK1,SECTM1,STAT1,TNFSF10,TRIM25,TRIM38,TRIM5,TRIM6
GO:BP	positive regulation of canonical NF-kappaB signal transduction	GO:0043123	FALSE	0.00260383	2.58439	195	264	13	21010	BST2,CASP1,CASP10,CLEC6A,IFIT5,LGALS9,RBCK1,SECTM1,TNFSF10,TRIM25,TRIM38,TRIM5,TRIM6
GO:BP	extrinsic apoptotic signaling pathway	GO:0097191	FALSE	0.00270213	2.56829	228	264	14	21010	ATF3,CASP10,HSPA1A,HSPA1B,IFI27,IFI6,JAK2,PML,RBCK1,SORT1,SP100,SRC,STK3,TNFSF10
GO:BP	negative regulation of response to stimulus	GO:0048585	FALSE	0.00285578	2.54428	1639	264	44	21010	ADAR,AIM2,ATF3,C5,CCL2,CEACAM1,DHX58,EPHB2,FGL2,GBP1,GRN,HSPA1A,HSPA1B,IFI16,IFI35,IFI6,IL1RN,IL4I1,ISG15,KPTN,LGALS9,LILRB4,MDK,MEFV,NGFR,NMI,NR1H3,OAS1,OAS3,PARP14,RGS1,RNF213,SERPING1,SLAMF8,SMCHD1,SRC,STAT1,STAT2,STK3,TNFAIP6,TRAFD1,TRIM38,USP18,ZNF366
GO:BP	regulation of biological process involved in symbiotic interaction	GO:0043903	FALSE	0.00292782	2.53346	64	264	8	21010	IFITM1,IFITM3,LGALS9,LY6E,TRIM25,TRIM38,TRIM5,TRIM6
GO:BP	macromolecule localization	GO:0033036	TRUE	0.00314639	2.50219	3204	264	70	21010	ADAR,AGRN,APOL1,APOL4,APOL6,ATG3,BRCA2,CEACAM1,CES1,CHMP5,DISC1,DTX3L,DYNLT1,EPB41L3,EPHB2,FFAR2,GBP1,GBP5,GRAMD1B,HPSE,IFI27,IFIT1,IL1RN,ISG15,JAK2,JUP,KLF5,KPTN,LILRB4,LMNB1,MSR1,MX2,NADK,NAPA,NCF1,NGFR,NPC2,NR1H3,PARP9,PGAP1,PLSCR1,PLSCR4,PML,PNPT1,RAB39A,RNF213,RSAD2,RTP4,SCARB2,SLC27A3,SORT1,SP100,SRC,STAC3,STK3,STX11,SUCNR1,TAP1,TAP2,TIMM10,TNFAIP6,TOR1B,TRIM25,TRIM38,TRIM5,TRIM6,TTC21A,TTC…
GO:BP	regulation of leukocyte activation	GO:0002694	FALSE	0.00330284	2.48111	585	264	23	21010	CCL2,CD209,CD274,CEACAM1,DOCK8,EPHB2,FGL2,GRN,IDO1,IL15RA,IL27,IL31RA,IL4I1,JAK2,LGALS9,LILRB4,MDK,NR1H3,PDCD1LG2,PLSCR1,SLAMF8,SRC,TNFSF13B
GO:BP	regulation of defense response to virus by host	GO:0050691	FALSE	0.00349772	2.45622	46	264	7	21010	AIM2,DTX3L,IL27,PARP9,PML,STAT1,TRIM6
GO:BP	negative regulation of cell population proliferation	GO:0008285	FALSE	0.0035908	2.44481	866	264	29	21010	ATF5,BRCA2,CCL2,CCL3L3,CD274,CEACAM1,EIF2AK2,EPHB1,EPHB2,HSPA1A,HSPA1B,IDO1,IFI30,IFI35,IFIT3,IFITM1,IL15RA,IL4I1,JAK2,LGALS9,LILRB4,NGFR,NMI,PARP10,PDCD1LG2,PML,STAT1,STK3,WARS
GO:BP	regulation of adaptive immune response	GO:0002819	FALSE	0.00386563	2.41278	202	264	13	21010	CD274,CEACAM1,CLEC6A,EPHB2,FCGR1A,IL27,IL4I1,IRF7,JAK2,LILRB4,RSAD2,TAP2,TNFSF13B
GO:BP	regulation of cell activation	GO:0050865	FALSE	0.00396792	2.40144	636	264	24	21010	CCL2,CD209,CD274,CEACAM1,DOCK8,EPHB2,FGL2,GRN,IDO1,IL15RA,IL27,IL31RA,IL4I1,JAK2,LGALS9,LILRA5,LILRB4,MDK,NR1H3,PDCD1LG2,PLSCR1,SLAMF8,SRC,TNFSF13B
GO:BP	positive regulation of intracellular signal transduction	GO:1902533	FALSE	0.00424563	2.37206	972	264	31	21010	BST2,CASP1,CASP10,CCL2,CCL3L3,CCL8,CCR1,CLEC6A,EIF2AK2,GPBAR1,HPSE,IFI35,IFIT5,JAK2,LGALS9,LILRA5,NCF1,NMI,P2RY6,PML,RBCK1,SCIMP,SECTM1,SRC,STK3,TLR7,TNFSF10,TRIM25,TRIM38,TRIM5,TRIM6
GO:BP	negative regulation of IP-10 production	GO:0071659	TRUE	0.00426469	2.37011	3	264	3	21010	LILRB4,OAS1,OAS3
GO:BP	cell surface toll-like receptor signaling pathway	GO:0140895	FALSE	0.00470956	2.32702	48	264	7	21010	IFI35,NMI,NR1H3,OAS1,PIK3AP1,SCIMP,WDFY1
GO:BP	regulation of cellular biosynthetic process	GO:0031326	FALSE	0.00523449	2.28113	5757	264	107	21010	ADAR,AGRN,AIM2,APOBEC3A,APOBEC3B,ATF3,ATF5,BATF2,BATF3,BAZ1A,BRCA2,BST2,C5,CASP1,CCL2,CCR1,CD274,CEACAM1,CES1,CLEC6A,CMKLR1,CSRNP1,CXCL10,CYBB,DHX58,DRAP1,DTX3L,EIF2AK2,EPHB2,ETV7,FFAR2,FFAR3,GBP1,GBP5,GTPBP1,HELZ2,HES4,HESX1,HPSE,HSPA1A,HSPA1B,IDO1,IFI16,IFI27,IFIH1,IL27,IL31RA,IL4I1,IRF5,IRF7,ISG15,JAK2,JUP,KLF5,LAMP3,LGALS9,LILRA5,LILRB4,LMNB1,LMO2,MAFB,MDK,MEFV,MOV10,MSR1,NCF1,NGFR,NMI,NR1H3,…
GO:BP	interferon-alpha production	GO:0032607	FALSE	0.00556867	2.25425	32	264	6	21010	IFIH1,IRF5,IRF7,NMI,STAT1,TLR7
GO:BP	regulation of interferon-alpha production	GO:0032647	FALSE	0.00556867	2.25425	32	264	6	21010	IFIH1,IRF5,IRF7,NMI,STAT1,TLR7
GO:BP	positive regulation of proteolysis	GO:0045862	FALSE	0.00571088	2.2433	353	264	17	21010	AIM2,CASP1,CASP10,DISC1,GRN,HSPA1A,HSPA1B,IFI16,JAK2,LGALS9,MEFV,NGFR,NUB1,PML,PSME2,SRC,TNFSF10
GO:BP	positive regulation of peptidase activity	GO:0010952	FALSE	0.00599037	2.22255	178	264	12	21010	AIM2,CASP1,CASP10,GRN,IFI16,JAK2,LGALS9,MEFV,NGFR,PML,PSME2,TNFSF10
GO:BP	regulation of macromolecule biosynthetic process	GO:0010556	FALSE	0.00602392	2.22012	5631	264	105	21010	ADAR,AGRN,AIM2,APOBEC3A,APOBEC3B,ATF3,ATF5,BATF2,BATF3,BAZ1A,BRCA2,BST2,C5,CASP1,CCL2,CCR1,CD274,CEACAM1,CLEC6A,CMKLR1,CSRNP1,CXCL10,CYBB,DHX58,DRAP1,DTX3L,EIF2AK2,EPHB2,ETV7,FFAR2,FFAR3,GBP1,GBP5,GTPBP1,HELZ2,HES4,HESX1,HPSE,HSPA1A,HSPA1B,IDO1,IFI16,IFI27,IFIH1,IL27,IL31RA,IL4I1,IRF5,IRF7,ISG15,JAK2,JUP,KLF5,LAMP3,LGALS9,LILRA5,LILRB4,LMNB1,LMO2,MAFB,MDK,MEFV,MOV10,MSR1,NCF1,NGFR,NMI,NR1H3,OAS1,…
GO:BP	positive regulation of chemokine production	GO:0032722	FALSE	0.00652386	2.1855	71	264	8	21010	C5,EIF2AK2,FFAR2,FFAR3,LGALS9,OAS1,OAS3,TLR7
GO:BP	complement activation, classical pathway	GO:0006958	TRUE	0.00673484	2.17167	33	264	6	21010	C1QA,C1QC,C2,C5,CFB,SERPING1
GO:BP	regulation of biosynthetic process	GO:0009889	FALSE	0.00689752	2.16131	5789	264	107	21010	ADAR,AGRN,AIM2,APOBEC3A,APOBEC3B,ATF3,ATF5,BATF2,BATF3,BAZ1A,BRCA2,BST2,C5,CASP1,CCL2,CCR1,CD274,CEACAM1,CES1,CLEC6A,CMKLR1,CSRNP1,CXCL10,CYBB,DHX58,DRAP1,DTX3L,EIF2AK2,EPHB2,ETV7,FFAR2,FFAR3,GBP1,GBP5,GTPBP1,HELZ2,HES4,HESX1,HPSE,HSPA1A,HSPA1B,IDO1,IFI16,IFI27,IFIH1,IL27,IL31RA,IL4I1,IRF5,IRF7,ISG15,JAK2,JUP,KLF5,LAMP3,LGALS9,LILRA5,LILRB4,LMNB1,LMO2,MAFB,MDK,MEFV,MOV10,MSR1,NCF1,NGFR,NMI,NR1H3,…
GO:BP	positive regulation of interleukin-1 production	GO:0032732	FALSE	0.00726034	2.13904	72	264	8	21010	AIM2,CASP1,GBP5,IFI16,JAK2,LGALS9,LILRA5,MEFV
GO:BP	response to tumor necrosis factor	GO:0034612	FALSE	0.00796544	2.09879	250	264	14	21010	AIM2,CASP1,CCL2,CCL3L3,CCL8,GBP1,GBP3,GCH1,HSPA1A,HSPA1B,JAK2,NUB1,STAT1,TNFSF13B
GO:BP	lymphocyte mediated immunity	GO:0002449	FALSE	0.00870442	2.06026	288	264	15	21010	C1QA,C1QC,C2,C5,CEACAM1,CFB,FCGR1A,IL4I1,IRF7,LGALS9,LILRB4,RSAD2,SERPING1,TAP2,UNC93B1
GO:BP	cellular response to oxygen-containing compound	GO:1901701	FALSE	0.00885416	2.05285	1269	264	36	21010	AGRN,CASP1,CCL2,CD274,CD68,CEACAM1,CES1,CHMP5,CMPK2,CXCL10,CXCL11,CYBB,EPHB2,FFAR2,FFAR3,GBP3,GBP5,GCH1,GPBAR1,GRAMD1B,JAK2,JUP,NADK,NCF1,NGFR,NME8,NR1H3,P2RY6,PDCD1LG2,PLSCR4,SCIMP,SLC1A3,SRC,STAT1,TRIM5,XRN1
GO:BP	regulation of cysteine-type endopeptidase activity	GO:2000116	FALSE	0.00943934	2.02506	219	264	13	21010	AIM2,CASP1,CASP10,IFI16,IFI6,JAK2,LAMP3,LGALS9,MEFV,NGFR,PML,SRC,TNFSF10
GO:BP	regulation of cell population proliferation	GO:0042127	FALSE	0.00956933	2.01912	2184	264	52	21010	AGRN,ATF3,ATF5,ATG3,BRCA2,BST2,CCL2,CCL3L3,CD209,CD274,CEACAM1,CXCL10,CXCL11,DISC1,EIF2AK2,EPHB1,EPHB2,GPBAR1,GRN,HPSE,HSPA1A,HSPA1B,IDO1,IFI30,IFI35,IFIT3,IFITM1,IL15RA,IL27,IL31RA,IL4I1,JAK2,JUP,KLF5,LGALS9,LILRB4,MDK,MOV10,NGFR,NMI,NTNG2,P2RY6,PARP10,PDCD1LG2,PML,SCARB2,SRC,STAT1,STAT2,STK3,TNFSF13B,WARS
GO:BP	response to chemokine	GO:1990868	FALSE	0.00957126	2.01903	99	264	9	21010	CCL2,CCL3L3,CCL8,CCR1,CCRL2,CMKLR1,CXCL10,CXCL11,DOCK8
GO:BP	cellular response to chemokine	GO:1990869	TRUE	0.00957126	2.01903	99	264	9	21010	CCL2,CCL3L3,CCL8,CCR1,CCRL2,CMKLR1,CXCL10,CXCL11,DOCK8
GO:BP	regulation of metabolic process	GO:0019222	FALSE	0.00987483	2.00547	7295	264	127	21010	ADAR,AGRN,AIM2,APOBEC3A,APOBEC3B,ATF3,ATF5,BATF2,BATF3,BAZ1A,BRCA2,BST2,C5,CASP1,CASP10,CCL2,CCR1,CD274,CEACAM1,CES1,CHMP5,CLEC6A,CMKLR1,CSRNP1,CXCL10,CYBB,DHX58,DISC1,DRAP1,DTX3L,EIF2AK2,EPHB2,ETV7,FCGR1A,FFAR2,FFAR3,GBP1,GBP5,GCH1,GRN,GTPBP1,HELZ2,HERC5,HES4,HESX1,HPSE,HSPA1A,HSPA1B,IDO1,IFI16,IFI27,IFI6,IFIH1,IL27,IL31RA,IL4I1,IRF5,IRF7,ISG15,JAK2,JUP,KLF5,LAMP3,LGALS9,LILRA5,LILRB4,LMNB1,LMO2…
GO:BP	regulation of adaptive immune response based on somatic recombination of immune receptors built from immunoglobulin superfamily domains	GO:0002822	FALSE	0.00998398	2.0007	187	264	12	21010	CD274,CEACAM1,CLEC6A,EPHB2,FCGR1A,IL27,IL4I1,JAK2,LILRB4,RSAD2,TAP2,TNFSF13B
GO:BP	regulation of hemopoiesis	GO:1903706	FALSE	0.0102109	1.99094	409	264	18	21010	C1QC,CCR1,CEACAM1,FGL2,HSPA1A,HSPA1B,IL15RA,IL27,IL4I1,IRF7,ISG15,LGALS9,LILRB4,MAFB,MDK,SLAMF8,STAT1,TNFAIP6
GO:BP	locomotion	GO:0040011	FALSE	0.0104675	1.98016	1225	264	35	21010	BST2,C5,CCL2,CCL3L3,CCL8,CCR1,CCRL2,CD274,CEACAM1,CMKLR1,CXCL10,CXCL11,DOCK4,DOCK8,EPHB1,EPHB2,FFAR2,FPR3,GRN,IFITM1,JAK2,JUP,LGALS9,MDK,NGFR,NTNG2,P2RY6,RIN2,SLAMF8,SP100,SRC,SRGAP2,SUCNR1,TNFAIP6,TYMP
GO:BP	positive regulation of tumor necrosis factor production	GO:0032760	FALSE	0.0112976	1.94702	101	264	9	21010	CYBB,EPHB2,IFIH1,JAK2,LGALS9,LILRA5,OAS1,OAS2,OAS3
GO:BP	regulation of gene expression	GO:0010468	FALSE	0.0120611	1.91861	5499	264	102	21010	ADAR,AGRN,AIM2,ATF3,ATF5,BATF2,BATF3,BAZ1A,BRCA2,BST2,C5,CASP1,CCR1,CD274,CEACAM1,CLEC6A,CMKLR1,CSRNP1,CXCL10,CYBB,DHX58,DRAP1,DTX3L,EIF2AK2,EPHB2,ETV7,FFAR2,FFAR3,GBP1,GBP5,GTPBP1,HELZ2,HES4,HESX1,HPSE,HSPA1A,HSPA1B,IDO1,IFI16,IFI27,IFIH1,IL27,IL31RA,IL4I1,IRF5,IRF7,ISG15,JAK2,JUP,KLF5,LAMP3,LGALS9,LILRA5,LILRB4,LMNB1,LMO2,MAFB,MDK,MEFV,MOV10,MSR1,NCF1,NGFR,NMI,NR1H3,OAS1,OAS2,OAS3,PARP10,PARP14…
GO:BP	apoptotic process	GO:0006915	FALSE	0.0127992	1.89282	1910	264	47	21010	ADAMTSL4,ADAR,ATF3,ATF5,ATG3,BRCA2,CASP1,CASP10,CASP5,CCL2,CD274,CSRNP1,CXCL10,DOCK8,EIF2AK2,EPB41L3,GRN,HSH2D,HSPA1A,HSPA1B,IDO1,IFI16,IFI27,IFI6,IFIT2,IFIT3,IL31RA,IRF5,IRF7,JAK2,LAMP3,LGALS9,MARCKS,MDK,MX1,NGFR,PLSCR1,PML,RBCK1,SORT1,SP100,SRC,STAT1,STK3,TNFSF10,XAF1,ZBP1
GO:BP	negative regulation of leukocyte activation	GO:0002695	FALSE	0.0130898	1.88307	192	264	12	21010	CD274,CEACAM1,FGL2,GRN,IDO1,IL31RA,IL4I1,LGALS9,LILRB4,MDK,NR1H3,PDCD1LG2
GO:BP	chemotaxis	GO:0006935	FALSE	0.0142238	1.84699	461	264	19	21010	C5,CCL2,CCL3L3,CCL8,CCR1,CCRL2,CMKLR1,CXCL10,CXCL11,DOCK4,EPHB1,FFAR2,FPR3,LGALS9,MDK,SLAMF8,SUCNR1,TNFAIP6,TYMP
GO:BP	regulation of nuclease activity	GO:0032069	FALSE	0.0144949	1.83879	22	264	5	21010	HSPA1A,OAS1,OAS2,OAS3,OASL
GO:BP	taxis	GO:0042330	FALSE	0.0151262	1.82027	463	264	19	21010	C5,CCL2,CCL3L3,CCL8,CCR1,CCRL2,CMKLR1,CXCL10,CXCL11,DOCK4,EPHB1,FFAR2,FPR3,LGALS9,MDK,SLAMF8,SUCNR1,TNFAIP6,TYMP
GO:BP	positive regulation of endopeptidase activity	GO:0010950	FALSE	0.0154855	1.81008	163	264	11	21010	AIM2,CASP1,CASP10,IFI16,JAK2,LGALS9,MEFV,NGFR,PML,PSME2,TNFSF10
GO:BP	positive regulation of tumor necrosis factor superfamily cytokine production	GO:1903557	FALSE	0.0155629	1.80791	105	264	9	21010	CYBB,EPHB2,IFIH1,JAK2,LGALS9,LILRA5,OAS1,OAS2,OAS3
GO:BP	myeloid leukocyte differentiation	GO:0002573	FALSE	0.0168495	1.77341	231	264	13	21010	BATF2,BATF3,C1QC,CASP10,CCR1,CEACAM1,IFI16,IL31RA,IRF7,LILRB4,MAFB,SRC,TNFAIP6
GO:BP	regulation of IP-10 production	GO:0071658	FALSE	0.0168998	1.77212	4	264	3	21010	LILRB4,OAS1,OAS3
GO:BP	IP-10 production	GO:0071612	FALSE	0.0168998	1.77212	4	264	3	21010	LILRB4,OAS1,OAS3
GO:BP	negative regulation of chemokine production	GO:0032682	FALSE	0.0183317	1.7368	23	264	5	21010	LGALS9,LILRB4,MEFV,OAS1,OAS3
GO:BP	negative regulation of viral entry into host cell	GO:0046597	FALSE	0.0183317	1.7368	23	264	5	21010	IFITM1,IFITM3,LY6E,TRIM25,TRIM5
GO:BP	positive regulation of DNA-binding transcription factor activity	GO:0051091	FALSE	0.0192566	1.71542	270	264	14	21010	AIM2,EIF2AK2,HSPA1A,HSPA1B,JAK2,JUP,LGALS9,RBCK1,SP100,STK3,TRIM25,TRIM38,TRIM5,TRIM6
GO:BP	leukocyte mediated immunity	GO:0002443	FALSE	0.0193063	1.7143	387	264	17	21010	BST2,C1QA,C1QC,C2,C5,CEACAM1,CFB,FCGR1A,IL4I1,IRF7,LGALS9,LILRB4,RSAD2,SCIMP,SERPING1,TAP2,UNC93B1
GO:BP	interleukin-10 production	GO:0032613	FALSE	0.019399	1.71222	59	264	7	21010	CD274,IDO1,ISG15,LGALS9,LILRA5,LILRB4,PDCD1LG2
GO:BP	regulation of interleukin-10 production	GO:0032653	FALSE	0.019399	1.71222	59	264	7	21010	CD274,IDO1,ISG15,LGALS9,LILRA5,LILRB4,PDCD1LG2
GO:BP	regulation of tumor necrosis factor superfamily cytokine production	GO:1903555	FALSE	0.0195097	1.70975	167	264	11	21010	CD274,CYBB,EPHB2,IFIH1,JAK2,LGALS9,LILRA5,LILRB4,OAS1,OAS2,OAS3
GO:BP	tumor necrosis factor superfamily cytokine production	GO:0071706	FALSE	0.0195097	1.70975	167	264	11	21010	CD274,CYBB,EPHB2,IFIH1,JAK2,LGALS9,LILRA5,LILRB4,OAS1,OAS2,OAS3
GO:BP	regulation of endopeptidase activity	GO:0052548	FALSE	0.0195379	1.70912	308	264	15	21010	AIM2,CASP1,CASP10,IFI16,IFI6,JAK2,LAMP3,LGALS9,MEFV,NGFR,PML,PSME2,SERPING1,SRC,TNFSF10
GO:BP	cell chemotaxis	GO:0060326	FALSE	0.0195379	1.70912	308	264	15	21010	C5,CCL2,CCL3L3,CCL8,CCR1,CMKLR1,CXCL10,CXCL11,DOCK4,EPHB1,FFAR2,LGALS9,MDK,SLAMF8,TNFAIP6
GO:BP	myeloid leukocyte activation	GO:0002274	FALSE	0.0221962	1.65372	237	264	13	21010	BATF2,BATF3,C1QA,GRN,IFI35,IL31RA,JAK2,LGALS9,LILRB4,NMI,NR1H3,PLSCR1,SUCNR1
[truncated: 197 more rows]

## Sheet: Module gene list
	Title	V1	V2	V3	V4	V5	V6	V7	V8	V9	V10	V11	V12	V13	V14	V15	V16	V17	V18	V19	V20	V21	V22	V23	V24	V25	V26	V27	V28	V29	V30	V31	V32	V33	V34	V35	V36	V37	V38	V39	V40	V41	V42	V43	V44	V45	V46	V47	V48
[truncated: 606 more rows]
[truncated: 299 more columns]

[truncated: 1 more sheets: VX module analysis]
